# Supplementary material for: SDS Depletion from Intact Membrane Proteins by KCl Precipitation Ahead of Mass Spectrometry Analysis
Source: Proteomes. 2025 Jul 2;13(3):30. doi: 10.3390/proteomes13030030 (PMC12286100; doi:10.3390/proteomes13030030)
Supplement: Supplementary file 1 [file proteomes-13-00030-s001.zip]

Archive with 2 entries (2 files):
- Supporting Figures_revised.pdf
- Table S1_proteomics data.xlsx
