# Supplementary material for: SDS Depletion from Intact Membrane Proteins by KCl Precipitation Ahead of Mass Spectrometry Analysis
Source: Proteomes. 2025 Jul 2;13(3):30. doi: 10.3390/proteomes13030030 (PMC12286100; doi:10.3390/proteomes13030030)
Supplement: Supplementary file 1 [file proteomes-13-00030-s001.zip › Table S1_proteomics data.xlsx]

## Sheet: MaxQuant Summary
Raw file	sample ID	Enzyme	Variable modifications	Fixed modifications	Requantify	Multiplicity	Max. missed cleavages	Labels0	LC-MS run type	MS	MS/MS	MS/MS submitted	MS/MS submitted (SIL)	MS/MS submitted (ISO)	MS/MS submitted (PEAK)	MS/MS identified	MS/MS identified (SIL)	MS/MS identified (ISO)	MS/MS identified (PEAK)	MS/MS identified [%]	MS/MS identified (SIL) [%]	MS/MS identified (ISO) [%]	MS/MS identified (PEAK) [%]	Peptide sequences identified	Peaks	Peaks sequenced	Peaks sequenced [%]	Peaks repeatedly sequenced	Peaks repeatedly sequenced [%]	Isotope patterns	Isotope patterns sequenced	Isotope patterns sequenced (z>1)	Isotope patterns sequenced [%]	Isotope patterns sequenced (z>1) [%]	Isotope patterns repeatedly sequenced	Isotope patterns repeatedly sequenced [%]	Recalibrated	Av. absolute mass deviation [ppm]	Mass standard deviation [ppm]	Av. absolute mass deviation [mDa]	Mass standard deviation [mDa]
pH8_no_urea_A	I (A)	Trypsin/P	Oxidation (M);Acetyl (Protein N-term)	Carbamidomethyl (C)	FALSE	1	2		Standard	6450	25856	31184	20528	0	10656	5154	4835	0	319	17	24	0	3	4006	345582	21913	6.3	1713	7.8	43415	17108	16763	39	47	2729	16	+	0.60721	0.88507	0.40605	0.61719
pH8_no_urea_B	I (B)	Trypsin/P	Oxidation (M);Acetyl (Protein N-term)	Carbamidomethyl (C)	FALSE	1	2		Standard	5951	25770	30764	20776	0	9988	5204	4939	0	265	17	24	0	2.7	3919	419895	21722	5.2	1760	8.1	49466	17138	16784	35	41	2938	17	+	0.59496	0.88024	0.38727	0.59636
pH8_urea_A	II(A)	Trypsin/P	Oxidation (M);Acetyl (Protein N-term)	Carbamidomethyl (C)	FALSE	1	2		Standard	5606	29205	34383	24027	0	10356	7862	7430	0	432	23	31	0	4.2	6000	385709	25725	6.7	1584	6.2	61246	20748	20368	34	38	2788	13	+	0.62702	0.90841	0.41688	0.63367
pH8_urea_B	II (B)	Trypsin/P	Oxidation (M);Acetyl (Protein N-term)	Carbamidomethyl (C)	FALSE	1	2		Standard	5405	28724	33439	24009	0	9430	7857	7436	0	421	23	31	0	4.5	5712	410908	25292	6.2	1581	6.3	60750	20614	20292	34	39	2892	14	+	0.59962	0.88138	0.39654	0.61191
pH12_no_urea_A	III (A)	Trypsin/P	Oxidation (M);Acetyl (Protein N-term)	Carbamidomethyl (C)	FALSE	1	2		Standard	5460	29568	36780	22356	0	14424	6526	6076	0	450	18	27	0	3.1	4409	338865	24643	7.3	2138	8.7	47023	18088	17696	38	44	3420	19	+	0.68477	0.97602	0.45238	0.68463
pH12_no_urea_B	III (B)	Trypsin/P	Oxidation (M);Acetyl (Protein N-term)	Carbamidomethyl (C)	FALSE	1	2		Standard	5383	28975	35853	22097	0	13756	6583	6177	0	406	18	28	0	3	4318	383756	24209	6.3	2127	8.8	48303	17872	17483	37	42	3352	19	+	0.6655	0.9607	0.44019	0.67114
pH12_urea_A	IV (A)	Trypsin/P	Oxidation (M);Acetyl (Protein N-term)	Carbamidomethyl (C)	FALSE	1	2		Standard	5291	30170	38026	22314	0	15712	5623	5164	0	459	15	23	0	2.9	3713	344103	25006	7.3	2301	9.2	48297	17865	17376	37	42	3495	20	+	0.7688	1.0792	0.4984	0.7418
pH12_urea_B	IV (B)	Trypsin/P	Oxidation (M);Acetyl (Protein N-term)	Carbamidomethyl (C)	FALSE	1	2		Standard	5396	29620	37296	21944	0	15352	5935	5476	0	459	16	25	0	3	3706	374222	24546	6.6	2277	9.3	48257	17572	17148	36	42	3440	20	+	0.70683	1.0171	0.45898	0.70294
										44942	227888	277725	178051	0	99674	50744	47533	0	3211	18	27	0	3.2	10153	3003040					406757	147005	143910	36	41	25054	17		0.65341	0.94652	0.43022	0.65659
Parameter	Value
Version	2.4.14.0
User name	Doucette
Machine name	DESKTOP-JGGBPGR
Date of writing	2024-11-07 21:24:57
Include contaminants	TRUE
PSM FDR	0.01
PSM FDR Crosslink	0.01
Protein FDR	0.01
Site FDR	0.01
Use Normalized Ratios For Occupancy	TRUE
Min. peptide Length	7
Min. score for unmodified peptides	0
Min. score for modified peptides	40
Min. delta score for unmodified peptides	0
Min. delta score for modified peptides	6
Min. unique peptides	0
Min. razor peptides	1
Min. peptides	1
Use only unmodified peptides and	TRUE
Modifications included in protein quantification	Oxidation (M);Acetyl (Protein N-term)
Peptides used for protein quantification	Razor
Discard unmodified counterpart peptides	TRUE
Label min. ratio count	2
Use delta score	FALSE
iBAQ	FALSE
iBAQ log fit	FALSE
Match between runs	FALSE
Find dependent peptides	FALSE
Fasta file	C:\uniprotkb_Bos_Taurus_2024_09_03.fasta
Decoy mode	revert
Include contaminants	TRUE
Advanced ratios	TRUE
Fixed andromeda index folder
Combined folder location
Second peptides	TRUE
Stabilize large LFQ ratios	TRUE
Separate LFQ in parameter groups	FALSE
Require MS/MS for LFQ comparisons	TRUE
Calculate peak properties	FALSE
Main search max. combinations	200
Advanced site intensities	TRUE
Write msScans table	FALSE
Write msmsScans table	TRUE
Write ms3Scans table	TRUE
Write allPeptides table	TRUE
Write mzRange table	TRUE
Write DIA fragments table	FALSE
Write DIA fragments quant table	FALSE
Write pasefMsmsScans table	TRUE
Write accumulatedMsmsScans table	TRUE
Max. peptide mass [Da]	4600
Min. peptide length for unspecific search	8
Max. peptide length for unspecific search	25
Razor protein FDR	TRUE
Disable MD5	FALSE
Max mods in site table	3
Match unidentified features	FALSE
Epsilon score for mutations
Evaluate variant peptides separately	TRUE
Variation mode	None
MS/MS tol. (FTMS)	20 ppm
Top MS/MS peaks per Da interval. (FTMS)	12
Da interval. (FTMS)	100
MS/MS deisotoping (FTMS)	TRUE
MS/MS deisotoping tolerance (FTMS)	7
MS/MS deisotoping tolerance unit (FTMS)	ppm
MS/MS higher charges (FTMS)	TRUE
MS/MS water loss (FTMS)	TRUE
MS/MS water loss (FTMS for cross link)	FALSE
MS/MS ammonia loss (FTMS)	TRUE
MS/MS ammonia loss (FTMS for cross link)	FALSE
MS/MS dependent losses (FTMS)	TRUE
MS/MS recalibration (FTMS)	FALSE
MS/MS tol. (ITMS)	0.5 Da
Top MS/MS peaks per Da interval. (ITMS)	8
Da interval. (ITMS)	100
MS/MS deisotoping (ITMS)	FALSE
MS/MS deisotoping tolerance (ITMS)	0.15
MS/MS deisotoping tolerance unit (ITMS)	Da
MS/MS higher charges (ITMS)	TRUE
MS/MS water loss (ITMS)	TRUE
MS/MS water loss (ITMS for cross link)	FALSE
MS/MS ammonia loss (ITMS)	TRUE
MS/MS ammonia loss (ITMS for cross link)	FALSE
MS/MS dependent losses (ITMS)	TRUE
MS/MS recalibration (ITMS)	FALSE
MS/MS tol. (TOF)	25 ppm
Top MS/MS peaks per Da interval. (TOF)	16
Da interval. (TOF)	100
MS/MS deisotoping (TOF)	TRUE
MS/MS deisotoping tolerance (TOF)	0.01
MS/MS deisotoping tolerance unit (TOF)	Da
MS/MS higher charges (TOF)	TRUE
MS/MS water loss (TOF)	TRUE
MS/MS water loss (TOF for cross link)	FALSE
MS/MS ammonia loss (TOF)	TRUE
MS/MS ammonia loss (TOF for cross link)	FALSE
MS/MS dependent losses (TOF)	TRUE
MS/MS recalibration (TOF)	FALSE
MS/MS tol. (Unknown)	20 ppm
Top MS/MS peaks per Da interval. (Unknown)	12
Da interval. (Unknown)	100
MS/MS deisotoping (Unknown)	TRUE
MS/MS deisotoping tolerance (Unknown)	7
MS/MS deisotoping tolerance unit (Unknown)	ppm
MS/MS higher charges (Unknown)	TRUE
MS/MS water loss (Unknown)	TRUE
MS/MS water loss (Unknown for cross link)	FALSE
MS/MS ammonia loss (Unknown)	TRUE
MS/MS ammonia loss (Unknown for cross link)	FALSE
MS/MS dependent losses (Unknown)	TRUE
MS/MS recalibration (Unknown)	FALSE
Site tables	Oxidation (M)Sites.txt

## Sheet: peptides_contaminants removed
Sequence	N-term cleavage window	C-term cleavage window	Amino acid before	First amino acid	Second amino acid	Second last amino acid	Last amino acid	Amino acid after	A Count	R Count	N Count	D Count	C Count	Q Count	E Count	G Count	H Count	I Count	L Count	K Count	M Count	F Count	P Count	S Count	T Count	W Count	Y Count	V Count	U Count	O Count	Length	Missed cleavages	Mass	Proteins	Leading razor protein	Start position	End position	Gene names	Protein names	Unique (Groups)	Unique (Proteins)	Charges	PEP	minus-log (PEP)	Score	Experiment I (A)	Experiment I (B)	avg I count	Experiment II (A)
TFLVWINEEDHLR	RDWPDARGIWHNDNKTFLVWINEEDHLRVI	NKTFLVWINEEDHLRVISMQKGGNMKEVFT	K	T	F	L	R	V	0	1	1	1	0	0	2	0	1	1	2	0	0	1	0	0	1	1	0	1	0	0	13	0	1670.84	A0A4W2C4Q9;Q5EA61;A0A4W2FT21;A0AAA9SUZ5;A0AAF6ZIA4	A0A4W2C4Q9	223	235			yes	no	2;3	3.4314e-06	5.46453	181.62	3		1.5	1
HNDDEQYAWESSAGGSFTVR	YSAYLVAEKVTVITKHNDDEQYAWESSAGG	QYAWESSAGGSFTVRTDTGEPMGRGTKVIL	K	H	N	V	R	T	2	1	1	2	0	1	2	2	1	0	0	0	0	1	0	3	1	1	1	1	0	0	20	0	2254.95	A0A4W2CES4;Q76LV2;A0A4W2C816;A0A4W2G0N7;A0A088Q0F1;A0AAA9RWH6;A0AAF7AHH4;A0A452DI85;Q3T007;A7E3E1;A0AAA9SQM8;G5E507;A0AAA9TAX9;A0A4W2ILU5;Q76LV1;Q3SZD6	Q76LV2	154	173			no	no	2;3	1.5776e-11	10.802	177.88	3	8	5.5
EAEAAIYHLQLFEELR	DYPLEAVRMQHLIAREAEAAIYHLQLFEEL	AEAAIYHLQLFEELRRLSPITSDPTEAAAV	R	E	A	L	R	R	3	1	0	0	0	1	4	0	1	1	3	0	0	1	0	0	0	0	1	0	0	0	16	0	1930.98	A5D984;Q3ZC87;A0A4W2ILU6;A0A4W2ILV6;A0AAA9TJH8	A5D984	384	399			yes	no	2;3	3.543e-115	114.451	379.39	1	2	1.5
GTGGVDTAAVGGVFDVSNADR	EKFPEVLKRLRLQKRGTGGVDTAAVGGVFD	TAAVGGVFDVSNADRLGFSEVELVQMVVDG	R	G	T	D	R	L	3	1	1	3	0	0	0	5	0	0	0	0	0	1	0	1	2	0	0	4	0	0	21	0	1963.92	A0A4W2C4Q9;Q5EA61;A0A4W2FT21;A0AAA9SUZ5;A0AAF6ZIA4	A0A4W2C4Q9	320	340			yes	no	2;3	1.6633e-47	46.779	256.52	4		2	1
MQINAEEVVVGDLVEVK	NMVPQQALVVREGEKMQINAEEVVVGDLVE	INAEEVVVGDLVEVKGGDRVPADLRIISSH	K	M	Q	V	K	G	1	0	1	1	0	1	3	1	0	1	1	1	1	0	0	0	0	0	0	5	0	0	17	0	1870.97	A0A4W2I1B2;A0AAA9T2P2;A0AAA9TYJ0;A2VDL6;A0A4W2DF35;A0A4W2G9V7;A0AAA9TYF4	A0A4W2I1B2	176	192			yes	no	2;3	1.5658e-10	9.80526	224.42	4		2	1
WGDAGAEYVVESTGVFTTMEK	KAITIFQERDPANIKWGDAGAEYVVESTGV	EYVVESTGVFTTMEKAGAHLKGGAKRVIIS	K	W	G	E	K	A	2	0	0	1	0	0	3	3	0	0	0	1	1	1	0	1	3	1	1	3	0	0	21	0	2276.03	A0A4W2GEV4;P10096;A0A3Q1M8J9;Q712W6;Q0QES8;Q862P5;Q862K5;Q862S2;A0A4D6BGW0;Q865L2	A0A4W2GEV4	85	105			yes	no	2;3	1.696e-86	85.7706	310.57		5	2.5	1
MTVAHMWFDNQIHEADTTEDQSGATFDK	STICSDKTGTLTQNRMTVAHMWFDNQIHEA	EADTTEDQSGATFDKRSPTWTALSRIAGLC	R	M	T	D	K	R	3	0	1	4	0	2	2	1	2	1	0	1	2	2	0	1	4	1	0	1	0	0	28	0	3224.38	A0A4W2I1B2;A0AAA9T2P2;A0AAA9TYJ0;A2VDL6;A0A4W2DF35;A0A4W2G9V7;A0AAA9TYF4	A0A4W2I1B2	384	411			yes	no	3;4	1.665e-137	136.779	366.49	4		2	1
TDEFQLHTNVNDGTEFGGSIYQK	AKSRVTQSNFAVGYKTDEFQLHTNVNDGTE	NVNDGTEFGGSIYQKVNKKLETAVNLAWTA	K	T	D	Q	K	V	0	0	2	2	0	2	2	3	1	1	1	1	0	2	0	1	3	0	1	1	0	0	23	0	2599.18	P45879;A0A4W2HJQ5;A0AAF6ZJG9;A0A3Q1MS21;A0A3Q1MJQ7	P45879	175	197			yes	no	3	6.3889e-29	28.1946	206.01	2	1	1.5
SHFEQWGTLTDCVVMR	FIGGLSFETTDESLRSHFEQWGTLTDCVVM	HFEQWGTLTDCVVMRDPNTKRSRGFGFVTY	R	S	H	M	R	D	0	1	0	1	1	1	1	1	1	0	1	0	1	1	0	1	2	1	0	2	0	0	16	0	1964.89	P09867;A0A4W2HK48;F1MTY3;A0A4W2EQ43;A0AAF6YIC2;A0A4W2EF32;A0A3Q1ME36;A0A4W2FWU7;A0A4W2D0H6;A0A4W2G1T4;A0A4W2I6A2;A0A4W2F4Y3;A0AAA9TXY5;A0A3Q1N0D7	P09867	32	47			yes	no	2;3	1.0449e-100	99.9809	365.16		4	2
AYSEALAAFGNGALFVEK	RVVHSYEELEENYTRAYSEALAAFGNGALF	EALAAFGNGALFVEKFIEKPRHIEVQILGD	R	A	Y	E	K	F	5	0	1	0	0	0	2	2	0	0	2	1	0	2	0	1	0	0	1	1	0	0	18	0	1856.93	A0AAF6ZAJ2;Q29RK2;A0AAF6ZVV1;A0A4W2G8S7;A0A4W2BUH2;A0A4W2HVK1;A0A4W2DR93;A0A4W2G9P6;A0A3Q1MIC2;A0A4W2GAA8;A0A4W2BUH5	A0AAF6ZAJ2	220	237			yes	no	2;3	2.2179e-17	16.6541	199.96	2		1	1
EDPNLVPSITNK	DPYNILAPKATSGTKEDPNLVPSITNKRIV	GTKEDPNLVPSITNKRIVGCIYTTSGTSCT	K	E	D	N	K	R	0	0	2	1	0	0	1	0	0	1	1	1	0	0	2	1	1	0	0	1	0	0	12	0	1325.68	A0A4W2FWM9;A0A4W2DGJ8;A0A4W2EMP2;A0A4W2FZ95;A0A4W2EMJ5;P00428;A0A4W2GSC1;A0AAA9TAU2;A0AAA9TYI9	A0A4W2FWM9	335	346			yes	no	2	3.0563e-06	5.5148	167.09	1	1	1
VNPCIGGVILFHETLYQK	NRRFYRQLLLTADDRVNPCIGGVILFHETL	CIGGVILFHETLYQKADDGRPFPQVIKAKG	R	V	N	Q	K	A	0	0	1	0	1	1	1	2	1	2	2	1	0	1	1	0	1	0	1	2	0	0	18	0	2087.09	A0A4W2GSK1;A0A3Q1LMG1;A6QLL8;A0A4W2GTZ2;A0A4W2GRB6;F6R3F7;A0A4W2BT29;A0A3Q1NGQ6;A0A4W2IB54	A0A4W2GSK1	70	87			yes	no	2;3	9.2128e-18	17.0356	234.9	1	2	1.5
FTASAGIQVVGDDLTVTNPK	IEDPFDQDDWEAWQKFTASAGIQVVGDDLT	GIQVVGDDLTVTNPKRIAKAVSEKSCNCLL	K	F	T	P	K	R	2	0	1	2	0	1	0	2	0	1	1	1	0	1	1	1	3	0	0	3	0	0	20	0	2032.05	A0A4W2EHD0;A0A4W2GCN4;A0A3Q1MXQ0;A0AAA9S6H6;A0AAA9S783;A0A4W2CSB9;Q9XSJ4;A0AAA9TCS0;A0A4W2CNP1;F1MB08;A0A4W2HV41;A0A3Q1LGA6;A0A4W2CSG1;A0AAA9TJG0	A0A4W2EHD0	348	367			yes	no	2;3	3.1329e-86	85.5041	308.84	7	4	5.5	1
TIILISHDSK	PIPKKGNAKECSNYRTIILISHDSKIMLKI	CSNYRTIILISHDSKIMLKILQARLQQYVN	R	T	I	S	K	I	0	0	0	1	0	0	0	0	1	3	1	1	0	0	0	2	1	0	0	0	0	0	10	0	1125.64	A0A4W2GEV6;A0A4W2C6B2	A0A4W2GEV6	132	141			yes	no	2;3	0.043684	1.35968	72.485	1	2	1.5	1
AFVHWYVGEGMEEGEFSEAR	WARLDHKFDLMYAKRAFVHWYVGEGMEEGE	YVGEGMEEGEFSEAREDMAALEKDYEEVGM	R	A	F	A	R	E	2	1	0	0	0	0	5	3	1	0	0	0	1	2	0	1	0	1	1	2	0	0	20	0	2329.01	A0A452DIH7;P81948;A0A4W2GGR2;A0A452DJ66;A0A4W2GIT0;Q2HJ86;A0A4W2G2D9;F6RP72;A0A4W2EKU9;A0A4W2G178;A0AAA9T2U0;F2Z4K0;A0AAA9SGF1;A0AAA9TF24;A0A4W2D5I5;Q32KN8;A0AAA9SVQ8;A0AAF6Z5B2;A0A4W2IGC1;A0AAA9SW63;Q2HJB8;A0A4W2C5H1;A0A4W2HTH6;A0A4W2I669;Q3ZCJ7;A0A4W2CX58;F2Z4C1;A0A3Q1M1Z2;A0AAF7A9M6;A0A3Q1LQR2;A0A4W2GBC4;F1MNF8;A0A4W2EMU1;A0A4W2CX79;A0A4W2I6D4;P81947;A0A4W2I1N7;A0A452DIK7;A0A4W2I559	A0A452DJ66	400	419			no	no	2;3	8.4482e-59	58.0732	325.3	5	6	5.5	2
TVVGQITVDMMYGGMR	KEQTRVKAFRQQHGKTVVGQITVDMMYGGM	VVGQITVDMMYGGMRGMKGLVYETSVLDPD	K	T	V	M	R	G	0	1	0	1	0	1	0	3	0	1	0	0	3	0	0	0	2	0	1	3	0	0	16	0	1756.83	A0AAA9SJM9;A0A4W2D7Z4;A0AAA9SVM2;Q29RK1;A0A4W2HRF0	A0AAA9SJM9	45	60			yes	no	2;3	1.0855e-06	5.96437	160.52	4	1	2.5	1
DVITAAGNLLK	WSKPTVKSLPCDICKDVITAAGNLLKDNAT	DICKDVITAAGNLLKDNATEQEILMYLERT	K	D	V	L	K	D	2	0	1	1	0	0	0	1	0	1	2	1	0	0	0	0	1	0	0	1	0	0	11	0	1113.64	P26779;A1L555;F1MXP8;A0A3Q1MI01;A0A4W2G553;A0A4W2CDQ7;A0A4W2HUL2;A0A4W2DSD5;A0A4W2EBR5;A0A140T8C6	P26779	68	78			yes	no	2	0.000165	3.78252	179.28	1	1	1	1
IVNDDQSFYADIYMEDGLIK	______________________________	QSFYADIYMEDGLIKQIGENLIVPGGVKTI	K	I	V	I	K	Q	1	0	1	4	0	1	1	1	0	3	1	1	1	1	0	1	0	0	2	1	0	0	20	0	2348.09	A0A3Q1MQ68;O02675;A0A4W2D7F7;A0A3Q1MFI5;A0A4W2EUU4;A0A4W2GTW0;A0A3Q1LXY5;A7MBI5;A0A4W2G857;A0A4W2DED2	A0A3Q1MQ68	12	31			no	no	2;3	5.5588e-37	36.255	230.16	4		2	1
MTEEEVEMLVAGHEDSNGCINYEELVR	MGAEIRHVLVTLGEKMTEEEVEMLVAGHED	HEDSNGCINYEELVRMVLNG__________	K	M	T	V	R	M	1	1	2	1	1	0	7	2	1	1	2	0	2	0	0	1	1	0	1	3	0	0	27	0	3152.37	A0A4W2F5F1;A0A4W2FWV7;A0A4W2HVY5;A0A4W2F579;A0A452DID9;A0A4W2F417;A1XEB1	A0A4W2F5F1	120	146			yes	no	3	3.5114e-136	135.455	349.29		2	1
FWEVISDEHGIDPTGSYHGDSDLQLER	VHIQAGQCGNQIGAKFWEVISDEHGIDPTG	PTGSYHGDSDLQLERINVYYNEAAGNKYVP	K	F	W	E	R	I	0	1	0	4	0	1	3	3	2	2	2	0	0	1	1	3	1	1	1	1	0	0	27	0	3101.4	E1BJB1;A0A4W2BPW9;A0A4W2I9R5;Q6B856;A0A4W2DT89;G3X7R7;Q148E2;G3N1W7	E1BJB1	20	46			yes	no	3;4	8.9374e-18	17.0488	132.24	3		1.5	1
NLEAVETLGSTSTICSDK	TLTAKRMARKNCLVKNLEAVETLGSTSTIC	AVETLGSTSTICSDKTGTLTQNRMTVAHMW	K	N	L	D	K	T	1	0	1	1	1	0	2	1	0	1	2	1	0	0	0	3	3	0	0	1	0	0	18	0	1923.91	A0A3Q1LUJ8;A0AAA9RYS2;A0A3Q1MFY4;A0A4W2GE32;A0AAA9RXW7;Q08DA1;A0A4W2ET57;F1MI32;A0A3Q1MDM5;A0AAA9RVJ6;A0AAA9T5F0;Q8HYW7;A0A4W2HUS8;A0A4W2G8E3;A0A3Q1N346;F1MR06;A0A4W2I1B2;A0AAA9T2P2;A0AAA9TYJ0;A2VDL6;A0A4W2DF35;A0A4W2G9V7;A0AAA9TYF4	A0A3Q1LUJ8	389	406			no	no	2;3	3.3618e-24	23.4734	269.4	4	2	3	1
IQLVEEELDR	AREQAEAEVASLNRRIQLVEEELDRAQERL	SLNRRIQLVEEELDRAQERLATALQKLEEA	R	I	Q	D	R	A	0	1	0	1	0	1	3	0	0	1	2	0	0	0	0	0	0	0	0	1	0	0	10	0	1242.65	A0AAA9TTT0;A0A4W2EH55;A0A3Q1LPQ6;A0A4W2GJT0;A0A4W2DBL6;A0A3Q1LQX6;A0A3Q1M1V8;A0A3Q1N0N4;A0A3Q1M5C0;A0AAA9RSQ1;A0AAA9U1R4;A0AAF6ZFK7;A0A4W2GGR4;A0A4W2GK10;A0A4W2CW35;A0A4W2CWD3;A0A4W2CSA6;Q5KR49;A0A4W2GJI1;A0A4W2I008;A0A3Q1LFZ6;A0A4W2EY58;A0AAA9TRC9;A0A4W2FD99;A0A4W2HDK8;A0A4W2FDA5;A0AAA9S5Z7;A0A4W2HHF3;A0A4W2HHE4;A0AAA9RWM7;A0A4W2HGD9;A0A4W2EYX5;A0AAA9SH52;A0A4W2DCB5;A0AAA9TX39;A0A4W2DHZ9;A0AAF6Y…	A0A4W2EY58	56	65			no	no	2	0.00012437	3.90528	176.83	1	1	1
ISWEEYK	VAKVWKDYDRDKDDKISWEEYKQATYGYYL	YDRDKDDKISWEEYKQATYGYYLGNPTEFQ	K	I	S	Y	K	Q	0	0	0	0	0	0	2	0	0	1	0	1	0	0	0	1	0	1	1	0	0	0	7	0	953.449	A0A4W2HP56;G3N2L2;A0A4W2CGG4;A4IF88	A0A4W2HP56	135	141			yes	no	2	0.036092	1.44259	110.61	1	1	1	1
TVPPAVPGVTFLSGGQSEEEASLNLNAINR	SPEEIAMATVTALRRTVPPAVPGVTFLSGG	QSEEEASLNLNAINRCPLPRPWALTFSYGR	R	T	V	N	R	C	3	1	3	0	0	1	3	3	0	1	3	0	0	1	3	3	2	0	0	3	0	0	30	0	3066.56	Q3ZBY4;A0A4W2BR56;A0A3S5ZPB0;A0AAA9S4U4;A0A4W2BN23	Q3ZBY4	260	289			yes	no	3	1.7638e-20	19.7536	133.15	1		0.5	1
DLYANTVLSGGTTMYPGIADR	TTFNSIMKCDVDIRKDLYANTVLSGGTTMY	VLSGGTTMYPGIADRMQKEITALAPSTMKI	K	D	L	D	R	M	2	1	1	2	0	0	0	3	0	1	2	0	1	0	1	1	3	0	2	1	0	0	21	0	2214.06	A0A4W2DYQ2;P60712;A0AAA9SMJ2;P63258;A0AAA9RYR7;A0A4W2HSE6;A0AAF6YPG8;A0A4W2C707;A0AAA9SG76;A0A4W2DZW4;A0A4W2G7L0	A0A4W2DYQ2	292	312			yes	no	2;3	4.8148e-60	59.3174	347.45	9	8	8.5	2
DVILQELQENDTSMR	VQNCSLEDSQIEKERDVILQELQENDTSMR	DVILQELQENDTSMRDVVFNYLHATAFQGT	R	D	V	M	R	D	0	1	1	2	0	2	2	0	0	1	2	0	1	0	0	1	1	0	0	1	0	0	15	0	1789.85	P31800;A0A4W2DXS9;A0A4W2I344;G1K1X0;Q3MI02	P31800	166	180			yes	no	2;3	3.3057e-13	12.4807	216.06	4	3	3.5
ADIGVAMGIAGSDVSK	AVTGDGVNDSPALKKADIGVAMGIAGSDVS	DIGVAMGIAGSDVSKQAADMILLDDNFASI	K	A	D	S	K	Q	3	0	0	2	0	0	0	3	0	2	0	1	1	0	0	2	0	0	0	2	0	0	16	0	1489.74	A0A3Q1LUJ8;A0AAA9RYS2;A0A3Q1MFY4;A0A4W2GE32;A0AAA9RXW7;Q08DA1;A0A4W2ET57;F1MI32;A0A3Q1MDM5;A0AAA9RVJ6;A0AAA9T5F0;A0A1P8NQD6;A0A4W2HUS8;A0A4W2G8E3;A0A3Q1N346;F1MR06	A0A3Q1LUJ8	757	772			no	no	2;3	6.0918e-14	13.2153	192.15	6		3	1
MYGVLPWNAFPGK	SKTSASIGTLCADARMYGVLPWNAFPGKVC	ARMYGVLPWNAFPGKVCGSNLLSICKTAEF	R	M	Y	G	K	V	1	0	1	0	0	0	0	2	0	0	1	1	1	1	2	0	0	1	1	1	0	0	13	0	1478.74	A0A3Q1LP99;P04116;A0A4W2G9S6	A0A3Q1LP99	204	216			yes	no	2	0.00013053	3.88429	144.09	2	1	1.5	1
LCYVALDFENEMATAASSSSLEK	VTTAEREIVRDIKEKLCYVALDFENEMATA	ENEMATAASSSSLEKSYELPDGQVITIGNE	K	L	C	E	K	S	4	0	1	1	1	0	3	0	0	0	3	1	1	1	0	4	1	0	1	1	0	0	23	0	2535.15	Q3ZC07;A0A4W2HWN1;A0A4W2GQY7;A0A4W2E0U5;P68138;A0A4W2GZT5;A0A3Q1M558;A4IFM8;A0AAA9SVI4;A0A4W2EGU7;G8JKX4;P62739;A0A4W2IAF4;A0A4W2IAE7;A5D7J0;A0A4W2CMG1;Q5E9B5;Q58DT9	Q3ZC07	218	240			no	no	2;3	3.2445e-22	21.4889	224.16	3		1.5	1
DESNYLDDALMR	FMFQRVLVSLSAGGRDESNYLDDALMRQDA	GGRDESNYLDDALMRQDAQDLYEAGEKKWG	R	D	E	M	R	Q	1	1	1	3	0	0	1	0	0	0	2	0	1	0	0	1	0	0	1	0	0	0	12	0	1440.62	P13214;A0A3Q1MHG7;A0AAF6YHR8;A0A4W2DI68;A0A4W2HDM4	P13214	161	172			yes	no	2	7.3234e-10	9.13529	201.33	2	2	2	1
DIVSDTSGDFR	INRVYKEMYKTDLEKDIVSDTSGDFRKLMV	DLEKDIVSDTSGDFRKLMVALAKGRRAEDG	K	D	I	F	R	K	0	1	0	3	0	0	0	1	0	1	0	0	0	1	0	2	1	0	0	1	0	0	11	0	1210.55	P04272;A0A4W2CVQ1;A0AAA9TVQ4;A0AAA9T6M2;A0A4W2GEI5;A0AAA9TLA0;A0A4W2GEM6;A0AAA9SVY1	P04272	158	168			yes	no	2	0.00032386	3.48964	138.66	1	1	1
WGDAGAEYVVETTGVFTTMEK	KAVTIFQERDPANIKWGDAGAEYVVETTGV	EYVVETTGVFTTMEKAGAHLKGGAKSVIIS	K	W	G	E	K	A	2	0	0	1	0	0	3	3	0	0	0	1	1	1	0	0	4	1	1	3	0	0	21	0	2290.05	A0AAA9RTB2	A0AAA9RTB2	68	88			yes	yes	2;3	2.5496e-05	4.59353	97.69	4		2	1
LLVALLH	LSDMVRSDTSGDFQKLLVALLH________	DTSGDFQKLLVALLH_______________	K	L	L	L	H	-	1	0	0	0	0	0	0	0	1	0	4	0	0	0	0	0	0	0	0	1	0	0	7	0	777.511	A3KN40;A0A4W2GZP3;A0A4W2CFC7;F1N2Q7;A0A4W2H1H6;A0A4W2CZC5;A0AAA9U0R7;A0A4W2IEC3;A0A4W2CIZ8;A0AAA9RZG9	A3KN40	318	324			yes	no	2	0.020869	1.6805	132.53	1	1	1	1
AVCMLSNTTAIAEAWAR	PPTVVPGGDLAKVQRAVCMLSNTTAIAEAW	CMLSNTTAIAEAWARLDHKFDLMYAKRAFV	R	A	V	A	R	L	5	1	1	0	1	0	1	0	0	1	1	0	1	0	0	1	2	1	0	1	0	0	17	0	1863.9	A0A452DIH7;P81948;A0A4W2GGR2;A0A4W2CN20;A0A452DJ66;A0A4W2GIT0;Q2HJ86;A0A4W2G2D9;F6RP72;A0A4W2EKU9;A0A4W2G178;A0AAA9T2U0;F2Z4K0;A0AAA9SGF1;A0AAA9TF24;A0AAA9T5J0;A0A4W2D5I5;Q32KN8;A0A3Q1LUJ2;A0A4W2DN76;A0A4W2GHM1;A0AAA9SVQ8;A0AAF6Z5B2;A0A4W2IGC1;A0AAA9SW63;Q2HJB8;A0A4W2C5H1;A0A4W2GBC4;F1MNF8;A0A4W2EMU1;A0A4W2CX79;A0A4W2I6D4;P81947;A0A4W2I1N7;A0A452DIK7;A0A4W2I559	A0A452DJ66	371	387			no	no	2;3	1.3663e-38	37.8645	263.74	8	5	6.5	2
SLADLTAVDIPTR	PVLTFLRDHSNAQFKSLADLTAVDIPTRQN	FKSLADLTAVDIPTRQNRFEIVYNLLSLRF	K	S	L	T	R	Q	2	1	0	2	0	0	0	0	0	1	2	0	0	0	1	1	2	0	0	1	0	0	13	0	1370.74	A0A4W2GEH3;P23709;F1MS25;A0A4W2GFI3;A0A4W2EKS6	A0A4W2GEH3	110	122			yes	no	2	4.7955e-12	11.3192	199.68	1	1	1
FIEQPEDLDK	IRWLLAAAGVEFEEKFIEQPEDLDKLRNDG	EFEEKFIEQPEDLDKLRNDGSLMFQQVPMV	K	F	I	D	K	L	0	0	0	2	0	1	2	0	0	1	1	1	0	1	1	0	0	0	0	0	0	0	10	0	1232.59	A0A4W2GTV3;O18879;A0A4W2GRL6;A0A4W2DTD4;A0A140T854	A0A4W2GTV3	34	43			yes	no	2	0.0009683	3.01399	143.7	1	1	1	1
SSGTSYPDVLK	SAGTQCLISGWGNTKSSGTSYPDVLKCLKA	GNTKSSGTSYPDVLKCLKAPILSDSSCKSA	K	S	S	L	K	C	0	0	0	1	0	0	0	1	0	0	1	1	0	0	1	3	1	0	1	1	0	0	11	0	1152.57	A0AAA9S633;P00760;A0A4W2FD21;A0AAA9SES5;A0A4W2HH41	A0AAA9S633	139	149			yes	no	1;2;3	7.6001e-09	8.11918	200.11	3	6	4.5	2
ECCHGDLLECADDR	VEVTKLVTDLTKVHKECCHGDLLECADDRA	KECCHGDLLECADDRADLAKYICDNQDTIS	K	E	C	D	R	A	1	1	0	3	3	0	2	1	1	0	2	0	0	0	0	0	0	0	0	0	0	0	14	0	1748.66	A0A4W2DDL5;P02769;CON__P02769;A0A140T897;A0A4W2D8T3;A0A4W2GW83;A0A4W2GW93;B0JYQ0;A0A4W2EVR9;A0A4W2EW60;A0A4W2IKT9	A0A4W2DDL5	258	271			yes	no	2;3	3.8237e-140	139.418	416.46	2	2	2	1
ADQLTEEQIAEFK	______________________________	______________________________	M	A	D	F	K	E	2	0	0	1	0	2	3	0	0	1	1	1	0	1	0	0	1	0	0	0	0	0	13	0	1520.74	P62157;A0A4W2I5M5;A0A3Q1LSI9;A0AAF6ZUB6;A0A4W2CH45;A0A3Q1MR28;A0A4W2BPX1;A0A4W2FCI4	P62157	2	14			yes	no	2	1.5871e-17	16.7994	256.63	2	1	1.5	1
QTSGGPVDAGPEYQQDLDR	QKLFVDKIREYRTKRQTSGGPVDAGPEYQQ	GPVDAGPEYQQDLDRELFKLKQMYGKADMN	R	Q	T	D	R	E	1	1	0	3	0	3	1	3	0	0	1	0	0	0	2	1	1	0	1	1	0	0	19	0	2031.91	P02721;A0AAF6ZNU1;A0A4W2IHI9;A0A4W2GSX9;A0A452DJ42	P02721	55	73			yes	no	2;3	4.8993e-112	111.31	440.03	2	3	2.5	2
IDSDGDGFVTTEELK	TSEESKERLGKIVDRIDSDGDGFVTTEELK	IDSDGDGFVTTEELKTWIKRVQKRYIYDNV	R	I	D	L	K	T	0	0	0	3	0	0	2	2	0	1	1	1	0	1	0	1	2	0	0	1	0	0	15	0	1624.75	A0A4W2HP56;G3N2L2;A0A4W2CGG4;A4IF88	A0A4W2HP56	91	105			yes	no	2	1.5905e-18	17.7985	213.63	1	1	1	1
ELLTTMGDR	FDEEATGTIQEDYLRELLTTMGDRFTDEEV	QEDYLRELLTTMGDRFTDEEVDELYREAPI	R	E	L	D	R	F	0	1	0	1	0	0	1	1	0	0	2	0	1	0	0	0	2	0	0	0	0	0	9	0	1034.51	A4IF97;A0A4W2CAD9;Q5E9E2;A0A4W2BW48;A0A4W2CAD5;A1L5B0;Q1LZF9;A0A4W2D0S8;A0A4W2HI49	A4IF97	124	132			yes	no	2	0.0023412	2.63056	151.04	1	1	1	1
TVEEVLGHFGVNESTGLSLEQVK	______________________________	FGVNESTGLSLEQVKKLKERWGSNELPAEE	K	T	V	V	K	K	0	0	1	0	0	1	4	3	1	0	3	1	0	1	0	2	2	0	0	4	0	0	23	0	2471.25	A0AAA9SIU9;A0A4W2CBY4;A0A3Q1LWF3;A0A4W2GHP6;A0AAA9T933;A0A3Q1M9U0;F1MPR3	A0AAA9SIU9	8	30			yes	no	3	1.6063e-35	34.7942	221.48	1	1	1
VQPYLDEFQK	LRQEMHKDLEEVKQKVQPYLDEFQKKWHEE	EVKQKVQPYLDEFQKKWHEEVEIYRQKVAP	K	V	Q	Q	K	K	0	0	0	1	0	2	1	0	0	0	1	1	0	1	1	0	0	0	1	1	0	0	10	0	1265.63	P15497;CON__P15497;A0A4W2DWW2;A0AAA9SEH0;A0A4W2CCN9	P15497	120	129			no	no	2	0.0023914	2.62135	133.33	1	1	1	1
DQGTYEDYVEGLR	FEHFLPMLQTVAKNKDQGTYEDYVEGLRVF	NKDQGTYEDYVEGLRVFDKEGNGTVMGAEI	K	D	Q	L	R	V	0	1	0	2	0	1	2	2	0	0	1	0	0	0	0	0	1	0	2	1	0	0	13	0	1543.68	P60661;A0A4W2F430;A0A4W2F456;A0A4W2HRQ9;A0A3Q1MDB1;A0A4W2F5F1;A0A4W2FWV7;A0A4W2HVY5;A0A4W2F579;A0A452DID9	A0A4W2F5F1	82	94			no	no	2	7.439e-12	11.1285	234.39	1	1	1
EQFVEFR	HDGNADEPEWVKTEREQFVEFRDKNRDGKM	PEWVKTEREQFVEFRDKNRDGKMDKEETKD	R	E	Q	F	R	D	0	1	0	0	0	1	2	0	0	0	0	0	0	2	0	0	0	0	0	1	0	0	7	0	953.461	A0AAA9TZ84;A0A4W2ECJ0;A0A4W2I6M2;A0A3Q1NC75;A0A4W2ID69;F1N3H1;A0A4W2DD00;Q3T0K1;A0A4W2GPF9	A0AAA9TZ84	235	241			no	no	2	0.0024047	2.61894	183.89	1	1	1	1
TFDQLTPEESK	FDYDHDAFLGAEEAKTFDQLTPEESKERLG	EEAKTFDQLTPEESKERLGKIVSKIDGDKD	K	T	F	S	K	E	0	0	0	1	0	1	2	0	0	0	1	1	0	1	1	1	2	0	0	0	0	0	11	0	1293.61	A0AAA9TZ84;A0A4W2ECJ0;A0A4W2I6M2;A0A3Q1NC75;A0A4W2ID69;A0AAA9SDY0;A0A4W2GSD5;F1N3H1;A0A4W2DD00;Q3T0K1;A0A4W2GPF9	A0AAA9TZ84	60	70			no	no	2	3.4625e-09	8.46061	204.52	1	1	1	1
HVFGESDELIGQK	DLGATWVVLGHSERRHVFGESDELIGQKVA	RRHVFGESDELIGQKVAHALAEGLGVIACI	R	H	V	Q	K	V	0	0	0	1	0	1	2	2	1	1	1	1	0	1	0	1	0	0	0	1	0	0	13	0	1457.72	Q5E956;A0A4W2I170;A0A4W2DYA7;A0A452DIX3;A0A4W2I5B1	Q5E956	101	113			yes	no	2;3	1.249e-34	33.9034	190.26	2	2	2	1
YIISLDQDSVVK	AEKPVGDLSSPNETKYIISLDQDSVVKLEN	ETKYIISLDQDSVVKLENWTDASRVDGVVL	K	Y	I	V	K	L	0	0	0	2	0	1	0	0	0	2	1	1	0	0	0	2	0	0	1	2	0	0	12	0	1378.73	A0A4W2D514;A0A4W2GH06;A0A4W2I8R1;F1MT41;A0A4W2GH27;A0A4W2D9V8	A0A4W2D514	604	615			yes	no	2	5.1389e-05	4.28913	147.95	1	1	1	1
ASSHSTDLMEAMAMGSVEASYK	EAAMFHRKLFEELARASSHSTDLMEAMAMG	LMEAMAMGSVEASYKCLAAALIVLTESGRS	R	A	S	Y	K	C	4	0	0	1	0	0	2	1	1	0	1	1	3	0	0	5	1	0	1	1	0	0	22	0	2301.99	A0AAA9RXQ2;A0A4W2ERW4;B3IVN4	A0AAA9RXQ2	401	422			yes	no	3	1.0137e-11	10.9941	111.49	3	1	2	1
YNGVFQECCQAEDK	HPYFYAPELLYYANKYNGVFQECCQAEDKG	KYNGVFQECCQAEDKGACLLPKIETMREKV	K	Y	N	D	K	G	1	0	1	1	2	2	2	1	0	0	0	1	0	1	0	0	0	0	1	1	0	0	14	0	1746.7	A0A4W2DDL5;P02769;CON__P02769;A0A140T897;A0A4W2D8T3;A0A4W2GW83;A0A4W2GW93;B0JYQ0;A0A4W2EVR9;A0A4W2EW60;A0A4W2IKT9	A0A4W2DDL5	175	188			yes	no	2	1.6074e-52	51.7939	303.36	1	1	1	1
LGAASLGAEDPETQVVLINAVK	QSSVATITRLADVVKLGAASLGAEDPETQV	AEDPETQVVLINAVKDVAKALGDLISATKA	K	L	G	V	K	D	4	0	1	1	0	1	2	2	0	1	3	1	0	0	1	1	1	0	0	3	0	0	22	0	2194.18	A0AAA9T339;A0AAA9TQ37;F1MDH3;A0A4W2HB33;A0A3Q1MLQ7;A0AAA9RW41;A0A4W2FC70;A0A4W2D8F2	A0AAA9T339	2031	2052			yes	no	2;3	8.7483e-12	11.0581	112.02	2	1	1.5	1
WIYEDVER	TVDELKDWIKFAQKRWIYEDVERQWKGHDL	IKFAQKRWIYEDVERQWKGHDLNEDGLVSW	R	W	I	E	R	Q	0	1	0	1	0	0	2	0	0	1	0	0	0	0	0	0	0	1	1	1	0	0	8	0	1108.52	A0AAA9TZ84;A0A4W2ECJ0;A0A4W2I6M2;A0A3Q1NC75;A0A4W2ID69;A0AAA9SDY0;A0A4W2GSD5	A0AAA9TZ84	104	111			yes	no	2	0.011344	1.94523	124.83	1	1	1
DFATVYVEAIK	FWQQDDPQSSWDRVKDFATVYVEAIKDSGR	DRVKDFATVYVEAIKDSGRDYVAQFEASAL	K	D	F	I	K	D	2	0	0	1	0	0	1	0	0	1	0	1	0	1	0	0	1	0	1	2	0	0	11	0	1254.65	P15497;CON__P15497;A0A4W2DWW2;A0AAA9SEH0	P15497	36	46			no	no	2	0.00041023	3.38697	138.11	1	1	1
ETLEDGLPAHDGLPAHGR	QVFNELDQAGSLLAKETLEDGLPAHDGLPA	EDGLPAHDGLPAHGRLPTQDGLPVHDGKGD	K	E	T	G	R	L	2	1	0	2	0	0	2	3	2	0	3	0	0	0	2	0	1	0	0	0	0	0	18	0	1883.91	F1MTY9;A0A4W2HF60	F1MTY9	247	264			yes	no	3;4	9.6964e-08	7.01339	100.77	1	2	1.5	1
DLAPTWEDLSK	VTFIKFYAPWCGHCKDLAPTWEDLSKKEFP	GHCKDLAPTWEDLSKKEFPGLAEVTIAEVD	K	D	L	S	K	K	1	0	0	2	0	0	1	0	0	0	2	1	0	0	1	1	1	1	0	0	0	0	11	0	1273.62	A0A4W2ID94;A0A4W2DSN2;A0A3Q1LUG9;A0A4W2GYK5;F1MKS3;A0A4W2BS54;A0A4W2H0B7	A0A4W2ID94	360	370			yes	no	2	0.0071849	2.14358	93.667	1	1	1	1
LDITTITGVPEEHIK	QDQTRDTQLITVDEKLDITTITGVPEEHIK	LDITTITGVPEEHIKTRKARIFVPARNNMQ	K	L	D	I	K	T	0	0	0	1	0	0	2	1	1	3	1	1	0	0	1	0	3	0	0	1	0	0	15	0	1664.9	Q02375;A0A4W2E1P7;A0A4W2FJI1;Q3T0R2;A0A4W2HIK4;A0A4W2HMN7	Q02375	59	73			yes	no	2;3	4.7434e-13	12.3239	167.11	2	2	2	1
HTFSGVASVESSSGEAFHVGK	VAVPLPLHRAHYDLRHTFSGVASVESSSGE	ASVESSSGEAFHVGKTPIVGQPSIPGGPVR	R	H	T	G	K	T	2	0	0	0	0	0	2	3	2	0	0	1	0	2	0	5	1	0	0	3	0	0	21	0	2119	A0A4W2I777;A0A4W2GR91;A0AAA9TI62;A0AAF6YGQ3;P12763;CON__P12763;B0JYN6;A0A4W2ERS5;A0A4W2D7P5	A0AAA9TI62	300	320			no	no	2;3;4	8.7168e-102	101.06	400.55		14	7
AYHEQLSVAEITNACFEPANQMVK	HFPLATYAPVISAEKAYHEQLSVAEITNAC	EITNACFEPANQMVKCDPRHGKYMACCLLY	K	A	Y	V	K	C	4	0	2	0	1	2	3	0	1	1	1	1	1	1	1	1	1	0	1	2	0	0	24	0	2749.28	A0A452DIH7;P81948;A0A4W2GGR2;A0A4W2CN20;A0A452DJ66;A0A4W2GIT0;Q2HJ86;A0A4W2G2D9;F6RP72;A0A4W2EKU9;A0A4W2G178;A0AAA9T2U0;F2Z4K0;A0AAA9SGF1;A0AAA9TF24;A0AAA9T5J0;A0A4W2D5I5;Q32KN8;A0A3Q1LUJ2;A0A4W2DN76;A0AAA9TBI1;A0A4W2GHM1;A0A4W2HTH6;A0A4W2I669;Q3ZCJ7;A0A4W2CX58;F2Z4C1;A0A3Q1M1Z2;A0AAF7A9M6;A0A3Q1LQR2;A0A4W2GBC4;F1MNF8;A0A4W2EMU1;A0A4W2CX79;A0A4W2I6D4;P81947;A0A4W2I1N7;A0A452DIK7;A0A4W2I559	A0A452DJ66	278	301			no	no	2;3	1.0467e-79	78.9802	358.85	3	4	3.5	1
ILLLNEMEK	______________________________	HSKQIRILLLNEMEKLERTLFRLEQGFELQ	R	I	L	E	K	L	0	0	1	0	0	0	2	0	0	1	3	1	1	0	0	0	0	0	0	0	0	0	9	0	1101.61	A0AAA9SKL7;A0A4W2HCJ3;A0A4W2D0D7;F1MHT1;A0A4W2FEF2;A0A4W2D4X5;A0AAA9SJD1;A0A4W2FGQ3;A0AAA9S1Y3	A0AAA9SKL7	9	17			yes	no	2	0.0023886	2.62186	147.04	2	2	2
LNDHFPLVVWQTGSGTQTNMNVNEVISNR	ANAIMKAADEVAEGKLNDHFPLVVWQTGSG	GTQTNMNVNEVISNRAIEILGGELGSKKPV	K	L	N	N	R	A	0	1	5	1	0	2	1	2	1	1	2	0	1	1	1	2	3	1	0	4	0	0	29	0	3269.59	A0AAA9S7I0;A0AAA9SZ33;A0A4W2EGT9;A0A4W2DAN1;A0A4W2GT03;Q148D3;A0A3Q1MSL5;A0A4W2EC22;A0AAA9SH57;A0A4W2IE86;A0A3Q1LY08	A0AAA9S7I0	100	128			yes	no	3;4	2.1554e-38	37.6665	185.02	2	1	1.5	1
LTETCFLDCVK	DQIKQFKEFLGTYNKLTETCFLDCVKDFTT	TYNKLTETCFLDCVKDFTTREVKPEETTCS	K	L	T	V	K	D	0	0	0	1	2	0	1	0	0	0	2	1	0	1	0	0	2	0	0	1	0	0	11	0	1384.64	A0A4W2FFU0;Q2KIV2;A0A3Q1LY17	A0A4W2FFU0	24	34			yes	no	2	1.3241e-05	4.87808	163.94	1	1	1
DALNIETAIK	AYGSVKAYTNFDAERDALNIETAIKTKGVD	FDAERDALNIETAIKTKGVDEVTIVNILTN	R	D	A	I	K	T	2	0	1	1	0	0	1	0	0	2	1	1	0	0	0	0	1	0	0	0	0	0	10	0	1086.59	P04272;A0A4W2CVQ1;A0AAA9TVQ4;A0AAA9T6M2;A0A4W2GEI5;A0AAA9TLA0;A0A4W2GEM6	P04272	38	47			yes	no	2	0.0019507	2.70981	141.2	1	1	1
LSLNIDPDAK	PDTKAYGDRIERMLRLSLNIDPDAKVEEEP	ERMLRLSLNIDPDAKVEEEPEEEPEETTED	R	L	S	A	K	V	1	0	1	2	0	0	0	0	0	1	2	1	0	0	1	1	0	0	0	0	0	0	10	0	1084.58	A0A4W2I142;Q95M18;A0A4W2DMG8;A0A4W2E143	A0A4W2I142	699	708			yes	no	2	0.00037875	3.42165	162.8	1	1	1
AEEQEPELTSTPNFVVEVTK	PAFGGEEEEPSQGQKAEEQEPELTSTPNFV	PELTSTPNFVVEVTKDGSSKALVLDCHYPE	K	A	E	T	K	D	1	0	1	0	0	1	5	0	0	0	1	1	0	1	2	1	3	0	0	3	0	0	20	0	2246.1	Q3T0B6	Q3T0B6	153	172			yes	yes	2;3	1.4411e-16	15.8413	228.9	2	2	2	1
PHQYPALTPEQK	______________________________	______________________________	M	P	H	Q	K	K	1	0	0	0	0	2	1	0	1	0	1	1	0	0	3	0	1	0	1	0	0	0	12	0	1407.71	A0A4W2GSK1;A0A3Q1LMG1;A6QLL8;A0A4W2GTZ2;A0A4W2GRB6;F6R3F7;A0A4W2BPY9	A0A4W2GSK1	2	13			yes	no	2;3	0.00010297	3.98729	130.56	1	2	1.5	1
CDFTEDQTAEFK	______________________________	______________________________	M	C	D	F	K	E	1	0	0	2	1	1	2	0	0	0	0	1	0	2	0	0	2	0	0	0	0	0	12	0	1489.6	P60661;A0A4W2F430;A0A4W2F456;A0A4W2F5F1	A0A4W2F5F1	2	13			no	no	2	5.1446e-13	12.2886	208.6	1	1	1	1
GDQPAASDSDDDEPPPLPR	LLLGLCIFLLYKIVRGDQPAASDSDDDEPP	AASDSDDDEPPPLPRLKRRDFTPAELRRFD	R	G	D	P	R	L	2	1	0	5	0	1	1	1	0	0	1	0	0	0	5	2	0	0	0	0	0	0	19	0	1977.86	G5E5M5;A0A4W2GA68;Q17QC0;A0AAA9S2C4	G5E5M5	84	102			yes	no	2;3	1.2565e-66	65.9008	295.02	2	2	2	1
GGIVEDPAAQVEGQDHAQEPVSAAPTEPFDNTTYK	DVLDEKPAVLKLEEKGGIVEDPAAQVEGQD	VSAAPTEPFDNTTYKNLQHHDYSTYTFLDL	K	G	G	Y	K	N	5	0	1	3	0	3	4	3	1	1	0	1	0	1	4	1	3	0	1	3	0	0	35	0	3667.69	A0AAA9RY96;A0A4W2F2N0;A0A3Q1LWN4;A0AAA9RUR2;A0A4W2F1N9;A0A4W2E0Z2;A0A3Q1N7L1;A0A4W2GGQ2;A0A4W2I0E7	A0AAA9RY96	377	411			yes	no	3;4	3.3822e-84	83.4708	253.93	2	2	2	1
GILAADESTGSIAK	KELCDIAHRIVAPGKGILAADESTGSIAKR	KGILAADESTGSIAKRLQSIGTENTEENRR	K	G	I	A	K	R	3	0	0	1	0	0	1	2	0	2	1	1	0	0	0	2	1	0	0	0	0	0	14	0	1331.69	A0A4W2GSK1;A0A3Q1LMG1;A6QLL8;A0A4W2GTZ2;A0A4W2GRB6;F6R3F7;A0A4W2BT29;A0A3Q1NGQ6;A0A4W2IB54;A0A4W2BPY9	A0A4W2GSK1	29	42			yes	no	2	9.3767e-06	5.02795	164.43	1	1	1	1
EGLELPEDEEEK	QLKEFEGKTLVSVTKEGLELPEDEEEKKKQ	VTKEGLELPEDEEEKKKQEEKKTKFENLCK	K	E	G	E	K	K	0	0	0	1	0	0	6	1	0	0	2	1	0	0	1	0	0	0	0	0	0	0	12	0	1415.63	Q76LV2;A0A4W2C816;A0A4W2G0N7;A0A088Q0F1;A0AAA9RWH6;A0AAF7AHH4;A0A452DI85;A0AAA9ST28;A0A4W2CZ95;A0AAA9SQM8;G5E507;A0AAA9TAX9;A0A4W2ILU5;Q76LV1;A0A4W2I8Y3;G3N2V5	Q76LV2	548	559			no	no	2	1.9615e-05	4.70741	192.12	1	1	1	1
IDTIEIITDR	TEEHHLRDYFEEYGKIDTIEIITDRQSGKK	EEYGKIDTIEIITDRQSGKKRGFGFVTFDD	K	I	D	D	R	Q	0	1	0	2	0	0	1	0	0	4	0	0	0	0	0	0	2	0	0	0	0	0	10	0	1187.64	A0A4W2HXK0;A0A3Q1MJW1;A0A4W2HT96;A0A3Q1MME4;A0A4W2FZN7;Q2HJ60;A0A4W2G0Q6;F1N235;A0A4W2IEN8	A0A4W2HXK0	138	147			yes	no	2	5.729e-06	5.24192	196.88	1	1	1	1
AQSELLGAADEATR	LDMLDLGAAKANLEKAQSELLGAADEATRA	KAQSELLGAADEATRAEIQIRIEANEALVK	K	A	Q	T	R	A	4	1	0	1	0	1	2	1	0	0	2	0	0	0	0	1	1	0	0	0	0	0	14	0	1430.7	P05630;A0A4W2EV06	P05630	137	150			yes	no	2;3	9.8898e-20	19.0048	278.35	2	1	1.5	1
NAGTEQDLGIQYK	LVQLKLVEDGILKLRNAGTEQDLGIQYKAL	LRNAGTEQDLGIQYKALKPEVDKLNIMAAK	R	N	A	Y	K	A	1	0	1	1	0	2	1	2	0	1	1	1	0	0	0	0	1	0	1	0	0	0	13	0	1435.69	A0A4W2FSU6;A0A4W2EYW0;A0A3Q1MLR1;A0A4W2EYY9;A0A4W2HML8;F1MM34;A0A3Q1M9M0;Q3MHM6;A0A4W2DWT2;A0A4W2DWU4;A0A3Q1MVN0	A0A4W2FSU6	179	191			yes	no	2	7.5999e-36	35.1192	283.82	1	1	1	1
GHDLNEDGLVSWEEYK	AQKRWIYEDVERQWKGHDLNEDGLVSWEEY	HDLNEDGLVSWEEYKNATYGYVLDDPDPDD	K	G	H	Y	K	N	0	0	1	2	0	0	3	2	1	0	2	1	0	0	0	1	0	1	1	1	0	0	16	0	1889.84	A0AAA9TZ84;A0A4W2ECJ0;A0A4W2I6M2;A0A3Q1NC75;A0A4W2ID69;A0AAA9SDY0;A0A4W2GSD5	A0AAA9TZ84	115	130			yes	no	2;3	5.2711e-15	14.2781	245.03	2	2	2	1
FTDEEVDELYR	QEDYLRELLTTMGDRFTDEEVDELYREAPI	MGDRFTDEEVDELYREAPIDKKGNFNYIEF	R	F	T	Y	R	E	0	1	0	2	0	0	3	0	0	0	1	0	0	1	0	0	1	0	1	1	0	0	11	0	1414.63	A4IF97;A0A4W2CAD9;Q5E9E2;A0A4W2BW48;A0A4W2CAD5	A4IF97	133	143			yes	no	2	5.6499e-30	29.248	285.63	1	1	1	1
QTALVELLK	ADICTLPDTEKQIKKQTALVELLKHKPKAT	EKQIKKQTALVELLKHKPKATEEQLKTVME	K	Q	T	L	K	H	1	0	0	0	0	1	1	0	0	0	3	1	0	0	0	0	1	0	0	1	0	0	9	0	1013.61	A0A4W2DDL5;P02769;CON__P02769;A0A140T897;A0A4W2D8T3;A0A4W2GW83;A0A4W2GW93;B0JYQ0;A0A4W2EVR9;A0A4W2EW60;A0A4W2IKT9	A0A4W2DDL5	540	548			yes	no	2	0.0023397	2.63084	150.17	1	1	1	1
VAPLGEEFR	FQKKWHEEVEIYRQKVAPLGEEFREGARQK	EIYRQKVAPLGEEFREGARQKVQELQDKLS	K	V	A	F	R	E	1	1	0	0	0	0	2	1	0	0	1	0	0	1	1	0	0	0	0	1	0	0	9	0	1016.53	P15497;CON__P15497;A0A4W2DWW2;A0A4W2CCN9	P15497	142	150			yes	no	2	0.0016185	2.79089	176.41	1	1	1	1
AGITTIEAVK	______________________________	______________________________	M	A	G	V	K	R	2	0	0	0	0	0	1	1	0	2	0	1	0	0	0	0	2	0	0	1	0	0	10	0	1001.58	A0A4W2EY58;A0AAA9TRC9;A0A4W2FD99;A0A4W2HDK8;A0A4W2FDA5;A0AAA9S5Z7;A0A4W2HHF3;A0A4W2HHE4;A0AAA9RWM7;A0A4W2HGD9;A0A4W2EYX5	A0A4W2EY58	2	11			yes	no	2	0.00024766	3.60614	150.36	1	1	1	1
VFFTDYGQIPK	LYNPKGIALDPAMGKVFFTDYGQIPKVERC	AMGKVFFTDYGQIPKVERCDMDGQNRTKLV	K	V	F	P	K	V	0	0	0	1	0	1	0	1	0	1	0	1	0	2	1	0	1	0	1	1	0	0	11	0	1313.67	A0A4W2CPN3;E1BGJ0	A0A4W2CPN3	337	347			yes	no	2	0.00059938	3.2223	129.1	1	1	1
STIQTMESDVYTEVK	QTSVKSKEKDMEALRSTIQTMESDVYTEVK	STIQTMESDVYTEVKELVSLKQEQQRFKEA	R	S	T	V	K	E	0	0	0	1	0	1	2	0	0	1	0	1	1	0	0	2	3	0	1	2	0	0	15	0	1729.81	A0A4W2GQ28;F1ME65	A0A4W2GQ28	302	316			yes	no	2	5.7927e-43	42.2371	272.97	2	2	2	1
VAEIYEEELR	LAAEVNRLKGREPTRVAEIYEEELRELRRQ	REPTRVAEIYEEELRELRRQVEVLTNQRAR	R	V	A	L	R	E	1	1	0	0	0	0	4	0	0	1	1	0	0	0	0	0	0	0	1	1	0	0	10	0	1249.62	A0A4W2D795;A0A4W2GGE8;O62654;A0A4W2CN44;Q862F7	A0A4W2D795	151	160			yes	no	2	0.00019146	3.71792	170.18	1	1	1	1
ENFEVLCK	TDGNNNEAWAKNLKKENFEVLCKDGTRKPV	WAKNLKKENFEVLCKDGTRKPVTDAENCHL	K	E	N	C	K	D	0	0	1	0	1	0	2	0	0	0	1	1	0	1	0	0	0	0	0	1	0	0	8	0	1037.49	A0A4W2DEN7;A0A4W2F0Y8;A0AAA9U1B9;A0A4W2GXB7;A0A4W2F045;A0A4W2DKE0;A0A4W2IEH5;A0A4W2IEI0;CON__Q0IIK2;A0A4W2DZ09;CON__Q29443;G3X6N3;Q29443;A0A4W2GWE4;A0A4W2GZF7;A0A4W2IGP7;A0A4W2GZE5	A0A4W2DEN7	583	590			no	no	2	0.0033713	2.4722	180.54	1	1	1	1
LGGTIDDCELVEGLVLTQK	TATSVDLRDIKIVKKLGGTIDDCELVEGLV	IDDCELVEGLVLTQKVANSGITRVEKAKIG	K	L	G	Q	K	V	0	0	0	2	1	1	2	3	0	1	4	1	0	0	0	0	2	0	0	2	0	0	19	0	2059.05	A0A4W2HBK9;F1N0E5;A0A4W2FDF0;A0A4W2CAI2;Q2T9X2;A0AAA9T857	A0A4W2HBK9	220	238			yes	no	2;3	1.0231e-66	65.9901	297.5	1	2	1.5	1
SILPLCEDIR	HHTSFLNQWWGIYHRSILPLCEDIRNKDHH	GIYHRSILPLCEDIRNKDHHAPPGHTAHLG	R	S	I	I	R	N	0	1	0	1	1	0	1	0	0	2	2	0	0	0	1	1	0	0	0	0	0	0	10	0	1214.63	A0AAA9T701;A0A4W2FP25;A0A4W2C2Z5;A0AAA9TQA9;F1MSM4;A0AAA9STA9;A0AAA9T9L5;A0A4W2HNU5;A0A4W2BPF9;A0AAA9RWH9;A0A3Q1LZJ1;A0A3Q1LS23;A0AAA9TYE2;A0AAA9TZP4	A0AAA9T701	259	268			yes	no	2	0.029402	1.53162	89.247	1	1	1	1
LFDSICNNK	LAEDEEMNRMHESMKLFDSICNNKWFTDTS	MHESMKLFDSICNNKWFTDTSIILFLNKKD	K	L	F	N	K	W	0	0	2	1	1	0	0	0	0	1	1	1	0	1	0	1	0	0	0	0	0	0	9	0	1109.52	F6RQC9;A7MBH9;A0A4W2FH13;A0AAA9SWY8;A0A4W2HE82;A0AAF6YJV2;A0A4W2DMC3;P63097;A0AAA9TV20;A0AAA9T3M3;A0AAA9TXX7;A0A4W2IFM8;A0A4W2HY14;A0A4W2HTA1;A0AAA9TJN6;Q95KM8;A0A4W2C8T4;A0A4W2F387;A0A4W2CBD5;A0AAA9SBF4;Q3ZCA7;A0A4W2ERZ0	F6RQC9	331	339			no	no	2	0.0001686	3.77314	202.17	1	1	1	1
LNGTDPEDVIR	GPINFTMFLTMFGEKLNGTDPEDVIRNAFA	FGEKLNGTDPEDVIRNAFACFDEEATGTIQ	K	L	N	I	R	N	0	1	1	2	0	0	1	1	0	1	1	0	0	0	1	0	1	0	0	1	0	0	11	0	1227.61	A4IF97;A0A4W2CAD9;Q5E9E2;A0A4W2BW48;A0A4W2CAD5;A1L5B0;Q1LZF9;A0A4W2D0S8	A4IF97	93	103			yes	no	2	2.2405e-09	8.64966	205.83	1	1	1	1
TDMENEFVIIK	VEDFKTKYEDEIQKRTDMENEFVIIKKDVD	IQKRTDMENEFVIIKKDVDEAYMNKVELES	R	T	D	I	K	K	0	0	1	1	0	0	2	0	0	2	0	1	1	1	0	0	1	0	0	1	0	0	11	0	1337.65	P05786;F1MU12	P05786	194	204			yes	no	2	2.0581e-14	13.6865	228.2	1	2	1.5	1
YHTSQSGDEMTSLSEYVSR	HEDSTNRRRLSELLRYHTSQSGDEMTSLSE	QSGDEMTSLSEYVSRMKETQKSIYYITGES	R	Y	H	S	R	M	0	1	0	1	0	1	2	1	1	0	1	0	1	0	0	5	2	0	2	1	0	0	19	0	2175.94	A0AAA9SQM8;G5E507;A0AAA9TAX9;A0A4W2ILU5;Q76LV1;Q865A1	A0AAA9SQM8	457	475			yes	no	2;3	2.4839e-18	17.6049	201.9	1	3	2	1
DQYVSPETVTVR	CQKPEISNGKLSVEKDQYVSPETVTVRCDP	VEKDQYVSPETVTVRCDPGYRMVGSQDILC	K	D	Q	V	R	C	0	1	0	1	0	1	1	0	0	0	0	0	0	0	1	1	2	0	1	3	0	0	12	0	1392.69	G3N0S9;A0A4W2E482;CON__ENSEMBL:ENSBTAP00000034412;A0A4W2FHS1	G3N0S9	100	111			yes	no	2	7.097e-10	9.14893	201.84	1	1	1	1
DLSDGIHVVK	RISEVLQKLQNEILKDLSDGIHVVKDARER	NEILKDLSDGIHVVKDARERDFTSLENTVE	K	D	L	V	K	D	0	0	0	2	0	0	0	1	1	1	1	1	0	0	0	1	0	0	0	2	0	0	10	0	1081.58	A0A4W2GQ28;F1ME65	A0A4W2GQ28	204	213			yes	no	2;3	5.3363e-06	5.27276	197.66	2	2	2	1
YAGDYVLASHEAER	EEEESVVLEQAQQVRYAGDYVLASHEAERS	RYAGDYVLASHEAERSEEEPVQPAVLQVDQ	R	Y	A	E	R	S	3	1	0	1	0	0	2	1	1	0	1	0	0	0	0	1	0	0	2	1	0	0	14	0	1579.73	F6PXE3;A0A4W2FIW0;A0A4W2DI54;Q17QZ6	F6PXE3	378	391			yes	no	2;3	2.7711e-08	7.55735	176.8	2		1
VPEFSDDLTELECR	TWLEPDYQVYLNASKVPEFSDDLTELECRI	KVPEFSDDLTELECRIVDVKNPEASVRFTV	K	V	P	C	R	I	0	1	0	2	1	0	3	0	0	0	2	0	0	1	1	1	1	0	0	1	0	0	14	0	1708.76	A0A4W2D514;A0A4W2GH06;A0A4W2I8R1;F1MT41;A0A4W2GH27;A0A4W2D9V8	A0A4W2D514	417	430			yes	no	2	3.9651e-18	17.4017	215.46	1	1	1	1
TLETVPLER	______________________________	______________________________	K	T	L	E	R	K	0	1	0	0	0	0	2	0	0	0	2	0	0	0	1	0	2	0	0	1	0	0	9	0	1056.58	A0A4W2HXK0;A0A3Q1MJW1;A0A4W2HT96;A0A3Q1MME4;A0A4W2FZN7	A0A4W2HXK0	4	12			yes	no	2	0.0041254	2.38453	119.27	1	1	1
FLESGGQDGAGDDDDLEDLEEAEEPDLEEDDDQK	VIDYNGERTLDGFKKFLESGGQDGAGDDDD	EEAEEPDLEEDDDQKAVKDEL_________	K	F	L	Q	K	A	2	0	0	10	0	2	8	4	0	0	4	1	0	1	1	1	0	0	0	0	0	0	34	0	3738.48	P05307;A6H7J6;F6Q9Q9;A0A4W2FY74;A0A4W2CB64;A0AAA9SAA2;A0AAA9TK59;A0AAA9TIH6	P05307	471	504			yes	no	3	4.3647e-39	38.36	169.63	1	1	1	1
TPVLFDAYEIK	ELSGNFEKTILALMKTPVLFDAYEIKEAIK	ALMKTPVLFDAYEIKEAIKGAGTDEACLIE	K	T	P	I	K	E	1	0	0	1	0	0	1	0	0	1	1	1	0	1	1	0	1	0	1	1	0	0	11	0	1294.68	F1MUN7;P27214;A0A4W2H8J4;F1MD66;A0AAA9SWE4	F1MUN7	254	264			yes	no	2	1.3488e-11	10.8701	208.63	1		0.5
TIAQDYGVLK	GLGPMNIPLISDPKRTIAQDYGVLKADEGI	SDPKRTIAQDYGVLKADEGISFRGLFIIDD	R	T	I	L	K	A	1	0	0	1	0	1	0	1	0	1	1	1	0	0	0	0	1	0	1	1	0	0	10	0	1106.6	Q5E947;A0A4W2EXD9;Q9BGI4;Q862N9;Q862E5	Q5E947	111	120			yes	no	2	0.001908	2.71942	122.13	1	1	1
SPDLEPVLR	AQYECLGCVHPISTKSPDLEPVLRYAIQYF	HPISTKSPDLEPVLRYAIQYFNNNTSHSHL	K	S	P	L	R	Y	0	1	0	1	0	0	1	0	0	0	2	0	0	0	2	1	0	0	0	1	0	0	9	0	1024.56	A0A140T8C8;P01045;CON__P01045-1;A0A4W2IE19;A0A4W2GQF1;A0A4W2I7M6;F1MNV5;A0A4W2D341;A0AAA9TZR4;A0A4W2DMW1;A0A4W2ERV2;CON__Q2KJ62;A0A4W2ESF0;P01044;CON__P01044-1	F1MNV5	152	160			no	no	2	0.00030102	3.5214	197.3	1	1	1	1
VCGELTSGVCPTSDK	NDTVVRAGEYTYYFRVCGELTSGVCPTSDK	VCGELTSGVCPTSDKSKVISSCQEKRGPQG	R	V	C	D	K	S	0	0	0	1	2	0	1	2	0	0	1	1	0	0	1	2	2	0	0	2	0	0	15	0	1608.71	A0A4W2FX89;A0A4W2FXD6;A0AAA9T3U0;P08169;F1MIE6;A0A4W2HNV8;A0A4W2HWI4;A0AAA9TA35;A0A4W2FYF8;A0A4W2CX14;A0A4W2CX61	A0A4W2FX89	1270	1284			yes	no	2	2.2466e-35	34.6485	262.56	1	1	1	1
YVDGDLCPDQIR	VRDSPQWSQGLTLLKYVDGDLCPDQIRKKS	LLKYVDGDLCPDQIRKKSTTIRFTCSESHV	K	Y	V	I	R	K	0	1	0	3	1	1	0	1	0	1	1	0	0	0	1	0	0	0	1	1	0	0	12	0	1449.66	A0A4W2FX89;A0A4W2FXD6;A0AAA9T3U0;P08169;F1MIE6;A0A4W2HNV8;A0A4W2HWI4;A0AAA9TA35;A0A4W2FYF8;A0A4W2CX14;A0A4W2CX61	A0A4W2FX89	1464	1475			yes	no	2	0.00011505	3.93911	143.96	1	1	1	1
SLEETNEILGDTAK	MILSDEAIKFKDKIKSLEETNEILGDTAKS	KSLEETNEILGDTAKSLRAMLESEREQNAK	K	S	L	A	K	S	1	0	1	1	0	0	3	1	0	1	2	1	0	0	0	1	2	0	0	0	0	0	14	0	1518.74	A0A3Q1MNU0;A0A3Q1MMA8;Q0VC16;G5E5L5;A0A4W2IQG8;A0A4W2EDT5;A0A4W2IPR5;A0A4W2EJ98;A0A4W2IPJ3;A0A4W2CU12;A0A3Q1M2R2;A0AAA9SG20;A0A4W2ILQ6;A0A4W2CTZ7	A0A3Q1MNU0	1268	1281			yes	no	2	5.6858e-35	34.2452	263.29	1	1	1	1
MADLSELLK	EKKISGVPEKENHTRMADLSELLKEGTKES	KENHTRMADLSELLKEGTKESHDRAENTQF	R	M	A	L	K	E	1	0	0	1	0	0	1	0	0	0	3	1	1	0	0	1	0	0	0	0	0	0	9	0	1018.54	F1MTY9;A0A4W2HF60;A0A4W2C1N3;Q3T0J4;G3N371	F1MTY9	30	38			yes	no	2	0.0047784	2.32072	109.71	1	1	1	1
AEVLSPVVSVFVPPR	KGGKTVGTVRVIATKAEVLSPVVSVFVPPR	AEVLSPVVSVFVPPRNSLSGDGNSKSSLIC	K	A	E	P	R	N	1	1	0	0	0	0	1	0	0	0	1	0	0	1	3	2	0	0	0	5	0	0	15	0	1594.91	G5E513;CON__Q1RMK2	G5E513	122	136			yes	no	2;3	7.387e-05	4.13153	127.32	2		1	1
TTGIVETHFTFK	DYIPTQQDVLRTRVKTTGIVETHFTFKDLH	RVKTTGIVETHFTFKDLHFKMFDVGGQRSE	K	T	T	F	K	D	0	0	0	0	0	0	1	1	1	1	0	1	0	2	0	0	4	0	0	1	0	0	12	0	1379.71	F6RQC9;A7MBH9;A0A4W2FH13;A0AAA9SWY8;A0A4W2HE82;A0AAF6YJV2;A0A4W2DMC3;P63097;Q7M3G9;A0AAA9TV20;A0AAA9T3M3;A0AAA9TXX7;A0A4W2IFM8;A0A4W2HY14;A0A4W2HTA1;A0AAA9TJN6;Q95KM8;A0A4W2C8T4;A0A4W2F387;A0A4W2CBD5;A0AAA9SBF4;A0A4W2CBD9;P08239;A0AAA9TDN1;Q3ZCA7;A0A4W2ERZ0	F6RQC9	263	274			no	no	2;3	1.9615e-05	4.70741	167.09	2	1	1.5	1
QITLNDLPVGR	TLRGLFIIDDKGILRQITLNDLPVGRSVDE	GILRQITLNDLPVGRSVDETLRLVQAFQYT	R	Q	I	G	R	S	0	1	1	1	0	1	0	1	0	1	2	0	0	0	1	0	1	0	0	1	0	0	11	0	1224.68	Q9BGI2;A0A4W2ID97;A0A4W2GU25;A0A4W2IAQ8;A0A452DI43;A0A4W2DKR3;A0A3Q1LW10;A0A4W2BLY1;A0A4W2BM14	Q9BGI2	216	226			yes	no	2	1.4865e-06	5.82784	178.55	1	1	1	1
DVSCGNPPQVENAIIHNQK	IQCIKSKWIGRPACRDVSCGNPPQVENAII	GNPPQVENAIIHNQKSRYQSDERARYECIG	R	D	V	Q	K	S	1	0	3	1	1	2	1	1	1	2	0	1	0	0	2	1	0	0	0	2	0	0	19	0	2119.01	A0A4W2FA66;A0A4W2F8F9;A0A4W2CD71;A0A4W2CD63;A0A4W2EJK6;A0A4W2CGP7;A0A4W2CG28;A0A4W2CGM6;A0A4W2EC10;A0A4W2CX43;A0A4W2CGQ1;A0A4W2EDC0;A0A4W2CF47;A0A4W2E4U0;A0A4W2CI53	A0A4W2FA66	871	889			no	no	3	5.4779e-19	18.2614	206.81	1	1	1	1
GLGEAQLSLAGDVDELK	GPDADAEGGLAGTVRGLGEAQLSLAGDVDE	GEAQLSLAGDVDELKRRVAELPGAVEALQK	R	G	L	L	K	R	2	0	0	2	0	1	2	3	0	0	4	1	0	0	0	1	0	0	0	1	0	0	17	0	1713.88	A0A4W2GQ28;F1ME65	A0A4W2GQ28	464	480			yes	no	2;3	2.099e-49	48.678	273.27	1	2	1.5	1
ELLDLLYK	INAAKSSFLPEDEKKELLDLLYKAYGMPSP	LPEDEKKELLDLLYKAYGMPSPASAEQCL_	K	E	L	Y	K	A	0	0	0	1	0	0	1	0	0	0	4	1	0	0	0	0	0	0	1	0	0	0	8	0	1005.57	A0A4W2FZQ6;A0A3Q1M5M9;P56658;A6H7A2;A0A4W2EGH6;A0AAA9SWQ3;A0AAA9TI96;A0A4W2D5K6;A0A3Q1M5V8;F6RZ88;A0A4W2FXD5;A0A4W2E7X3	A0A4W2FZQ6	336	343			yes	no	2	0.0072178	2.1416	139.28	1	1	1	1
HLVDEPQNLIK	DDPHACYSTVFDKLKHLVDEPQNLIKQNCD	DKLKHLVDEPQNLIKQNCDQFEKLGEYGFQ	K	H	L	I	K	Q	0	0	1	1	0	1	1	0	1	1	2	1	0	0	1	0	0	0	0	1	0	0	11	0	1304.71	A0A4W2DDL5;P02769;CON__P02769;A0A140T897;A0A4W2D8T3;A0A4W2GW83;A0A4W2GW93;B0JYQ0;A0A4W2EVR9;A0A4W2EW60;A0A4W2IKT9	A0A4W2DDL5	393	403			yes	no	2;3	2.3471e-29	28.6295	277.12	2	2	2	2
LLVVDPETDER	QQVVNRIRAALNSVRLLVVDPETDERLQKL	NSVRLLVVDPETDERLQKLGVQVREEMLRA	R	L	L	E	R	L	0	1	0	2	0	0	2	0	0	0	2	0	0	0	1	0	1	0	0	2	0	0	11	0	1284.66	A0AAA9SZY2;A0A4W2C1P0;Q3SZK8;A0A4W2C499	A0AAA9SZY2	88	98			yes	no	2	0.0024169	2.61674	122.26	1	1	1	1
THINIVVIGHVDSGK	______________________________	THINIVVIGHVDSGKSTTTGHLIYKCGGID	K	T	H	G	K	S	0	0	1	1	0	0	0	2	2	3	0	1	0	0	0	1	1	0	0	3	0	0	15	0	1587.87	A0A4W2G2H2;P68103;A0A4W2FUM0;A0A4W2IJ30;A0A4W2FTP2;A0AAA9TIT2;A0A4W2E2V5;A0A4W2C3G8;A0A4W2EIA9;A0A4W2EGU5;Q32PH8;A0A4W2BTS2;Q862J5;A0A4W2CLY0;A0A3Q1MPB9;A0A4W2FYZ3;A0A4W2GXH7;A0A4W2ER55;A0A4W2G0X4;A0AAA9T0K5	A0A4W2G2H2	6	20			yes	no	2;3;4	1.9811e-35	34.7031	228.25	2	17	9.5	1
AEESAAHLPEEIR	SEHHTLQALTEKILRAEESAAHLPEEIRRL	LRAEESAAHLPEEIRRLEEELGQLKAAALR	R	A	E	I	R	R	3	1	0	0	0	0	4	0	1	1	1	0	0	0	1	1	0	0	0	0	0	0	13	0	1450.71	A0A4W2GQ28;F1ME65	A0A4W2GQ28	349	361			yes	no	2;3	1.3e-21	20.8861	268.77	2	2	2	1
ALGQNPTNAEVLK	GDGKILYSQCGDVMRALGQNPTNAEVLKVL	MRALGQNPTNAEVLKVLGNPKSDEMNVKVL	R	A	L	L	K	V	2	0	2	0	0	1	1	1	0	0	2	1	0	0	1	0	1	0	0	1	0	0	13	0	1353.73	P60661;A0A4W2F430;A0A4W2F456;A0A4W2HRQ9;A1XEA6;A0A4W2F5F1;A0A4W2FWV7;A0A4W2HVY5	A0A4W2F5F1	38	50			no	no	2	6.0849e-12	11.2157	240.37	1	1	1	1
AASGFNAAEDAQTLR	______________________________	AASGFNAAEDAQTLRKAMKGLGTDEDAIIN	K	A	A	L	R	K	5	1	1	1	0	1	1	1	0	0	1	0	0	1	0	1	1	0	0	0	0	0	15	0	1520.72	P13214;A0A3Q1MHG7;A0AAF6YHR8;A0A4W2DI68;A0A4W2HDM4;A1L514	P13214	10	24			yes	no	2;3	4.7175e-106	105.326	382.04	2	2	2	1
EAEETQSGLQAECDQYR	PQASPEPSDLAAKLREAEETQSGLQAECDQ	EETQSGLQAECDQYRSILAETEAMLKALQK	R	E	A	Y	R	S	2	1	0	1	1	3	4	1	0	0	1	0	0	0	0	1	1	0	1	0	0	0	17	0	2012.84	A0A4W2FEJ3;A0A4W2FCC4;A0A4W2HDS5;A0A4W2CKM0;A0AAA9SRN3;A0AAA9TMZ4;A0AAA9S0L7;A0AAA9SIW4;A0A3Q1LHT7;A0AAA9RXD6;A0AAA9SF38;A0A4W2CP74;A0AAA9S5D2;A0AAA9U0D2;A0A4W2CKI6;F1MDC1	A0A4W2FEJ3	1295	1311			yes	no	2;3	2.665e-73	72.5743	384.78	1	2	1.5	1
MSTEEIIQR	WDEAEQDGIGEEVLKMSTEEIIQRTRLLDS	GEEVLKMSTEEIIQRTRLLDSEIKLLDVDP	K	M	S	Q	R	T	0	1	0	0	0	1	2	0	0	2	0	0	1	0	0	1	1	0	0	0	0	0	9	0	1105.54	F1MWE0;A0A4W2EEM0;Q1JP95;Q3SZ81;A0A4W2GET3;A0AAA9S9R4;A0A4W2I319;A0A4W2I797	F1MWE0	36	44			yes	no	2	1.3397e-06	5.87299	221.7	1	2	1.5
LASVPAGGAVAVSAAPGSAAPAAGSAPAAAEEK	HGKNIEDVIAQGIGKLASVPAGGAVAVSAA	AAPAAGSAPAAAEEKKEEKKEESEESDDDM	K	L	A	E	K	K	14	0	0	0	0	0	2	4	0	0	1	1	0	0	4	4	0	0	0	3	0	0	33	0	2773.42	P42899;A0A4W2DTY6;A0AAF6YIL8;A0AAA9TH44;A0A4W2ILI4	P42899	62	94			yes	no	2;3;4	4.0814e-63	62.3892	210.61	3	2	2.5	2
EFHHGPDPTDTAPGEEVQDVASSPPESSFQK	LKQFVFDLHSGKLHREFHHGPDPTDTAPGE	VQDVASSPPESSFQKLAPSEYRYTLLRDRD	R	E	F	Q	K	L	2	0	0	3	0	2	4	2	2	0	0	1	0	2	5	4	2	0	0	2	0	0	31	0	3321.47	Q3T0L2;A0AAA9T4W2;A0A4W2EW39;A0A4W2IKI1;A0A3Q1M5Q1;A0AAA9TSW0	Q3T0L2	359	389			yes	no	3;4	1.7151e-20	19.7657	134.11	2	1	1.5	1
LNIGDLQVTK	DEAVILCKTAIGALKLNIGDLQVTKETIED	IGALKLNIGDLQVTKETIEDVEEMLSNLPG	K	L	N	T	K	E	0	0	1	1	0	1	0	1	0	1	2	1	0	0	0	0	1	0	0	1	0	0	10	0	1099.62	A0A4W2BTK8;Q5E964;A0A4W2HBA5;A0A4W2E7X9;A0A4W2IMX8;A0A4W2H5A8	A0A4W2BTK8	123	132			yes	no	2	0.00076783	3.11473	150.35	1	1	1	1
QQLAPYSDDLR	QELRDRARAHVETLRQQLAPYSDDLRQRLT	ETLRQQLAPYSDDLRQRLTARLEALKEGGG	R	Q	Q	L	R	Q	1	1	0	2	0	2	0	0	0	0	2	0	0	0	1	1	0	0	1	0	0	0	11	0	1304.64	P15497;CON__P15497;A0A4W2DWW2;A0AAA9SEH0;A0A4W2CCN9	P15497	184	194			no	no	2	1.7064e-08	7.76792	190.02	1	1	1	1
LPSEGPQPAHVVVGDVR	QAGYEVTVLVRDPSRLPSEGPQPAHVVVGD	SEGPQPAHVVVGDVRQPADVDKTVAGQDAV	R	L	P	V	R	Q	1	1	0	1	0	1	1	2	1	0	1	0	0	0	3	1	0	0	0	4	0	0	17	0	1755.93	A0AAA9T7T8;A0A4W2HP97;A0AAA9TEJ5;A0AAA9TM29;A0A3Q1NNJ3;A0AAA9TND8;A0AAA9T7T1;A0A4W2EJX3;P52556;A0A4W2HWY9;A0A4W2FZJ7;A0AAF6YV92	A0AAA9T7T8	40	56			yes	no	3	3.3837e-11	10.4706	157.51	1	1	1	1
SAAPHPGDIGDFINEGLK	LDERPIHAEPQYPVRSAAPHPGDIGDFINE	PHPGDIGDFINEGLKAADNDPTAPPYDSLL	R	S	A	L	K	A	2	0	1	2	0	0	1	3	1	2	1	1	0	1	2	1	0	0	0	0	0	0	18	0	1836.9	A0AAA9SAW9;P19534;A0A4W2HW63;A0A4W2DNI4;A0A5H1ZRH6;A0A4W2G469;A0A4W2BRE4;A0A4W2G3E7;A0A4W2BUE7	A0AAA9SAW9	821	838			yes	no	3	1.2326e-12	11.9092	172.97	1	1	1	1
LLLLGAGESGK	KNLREDGEKAAREVKLLLLGAGESGKSTIV	REVKLLLLGAGESGKSTIVKQMKIIHEDGY	K	L	L	G	K	S	1	0	0	0	0	0	1	3	0	0	4	1	0	0	0	1	0	0	0	0	0	0	11	0	1056.62	F6RQC9;A7MBH9;A0A4W2FH13;A0AAF6YJV2;A0A4W2DMC3;P63097;Q7M3G9;A0AAA9TV20;A0AAA9TXX7;A0A4W2HY14;A0A4W2HTA1;A0AAA9TJN6;A0A4W2C8T4;A0A4W2CBD5;A0A4W2CBD9;P08239;A0AAA9TDN1;A0A4W2EIZ5;A6QPN4;A0A4W2E9F3;F1N461;A0A4W2FHU3;Q9TSC8;A0A3Q1M3D6;A0A4W2BSQ8;A0A4W2HLB7;A0A4W2F264;A0AAA9TBU9;A0A4W2ERF6;P04696;A0AAA9SPB3;A0A4W2E1L5;A0A3Q1M6Y5;A0A4W2HTL3;A0A4W2FHC1;P04695;A0A4W2BYZ6;A0A3Q1LFW2;A0AAA9S390;A0AAA9RW16…	F6RQC9	117	127			no	no	2	0.001272	2.89551	120.99	1	1	1	1
YLIPNATQPESK	ELQDICNDVLQLLDKYLIPNATQPESKVFY	LDKYLIPNATQPESKVFYLKMKGDYFRYLS	K	Y	L	S	K	V	1	0	1	0	0	1	1	0	0	1	1	1	0	0	2	1	1	0	1	0	0	0	12	0	1359.7	P68250;A0A4W2CPZ8;A0A140T894	P68250	106	117			yes	no	2	0.00022177	3.6541	137.28	1	1	1	1
SDEGLYELESPGVR	LDIGSGNLTITRLTKSDEGLYELESPGVRN	KSDEGLYELESPGVRNKSEFHLKVIAPPPS	K	S	D	V	R	N	0	1	0	1	0	0	3	2	0	0	2	0	0	0	1	2	0	0	1	1	0	0	14	0	1549.73	A0A3Q1LX30;A7YW37;A0A4W2D9S9;A0A4W2I493;F6PZJ9;A0A4W2D4Z4;A0AAA9S547	A0A3Q1LX30	98	111			yes	no	2	4.8227e-12	11.3167	192.5	1	1	1	1
DSTLIMQLLR	DAIAELDTLSEESYKDSTLIMQLLRDNLTL	EESYKDSTLIMQLLRDNLTLWTSDMQGDGE	K	D	S	L	R	D	0	1	0	1	0	1	0	0	0	1	3	0	1	0	0	1	1	0	0	0	0	0	10	0	1188.65	Q3SZI4;B0JYM5;A0A4W2GJ13;A0A4W2DLG1;Q0VC36;A0A4W2CUP8;A0A4W2IH85;A0A4W2CYE5;P62261;A0A4W2E5A8;A0A4W2FTN1;A0A4W2BLZ6;A0AAA9RTB6;A0AAA9S7B1;A0A4W2FW46;A0A4W2HKV3;A0A3Q1MP67;A0A3Q1M119;A0A4W2FW22;A0A4W2HP13;A0AAA9RV66;P68252;A7Z057;A0A4W2BPS5;P68509;A0A4W2HBQ0;P68250;A0A4W2CPZ8;A0A140T894;P63103;A0A4W2CSD8;A0A4W2D819	P62261	216	225			no	no	2	0.0003101	3.5085	164.53	1		0.5	1
AVFGDLPLGAGTVEK	______________________________	AVFGDLPLGAGTVEKFQLQSDQLRVDIISW	R	A	V	E	K	F	2	0	0	1	0	0	1	3	0	0	2	1	0	1	1	0	1	0	0	2	0	0	15	0	1472.79	Q5EA79;A0A4W2IE79;A0A4W2E7S5;A0AAA9RZZ1;A0A4W2GZ45;A0A4W2CJN0;A0A4W2IAI1;A0A4W2E6Q9;A0AAA9TMY8;A0A4W2GWW7	Q5EA79	7	21			yes	no	2	0.00030616	3.51405	114.24	1	1	1
NLDTVQGSPLLVGSDLLK	VIPVNHETDVTFQGKNLDTVQGSPLLVGSD	TVQGSPLLVGSDLLKFEALVSTQEPGTFSF	K	N	L	L	K	F	0	0	1	2	0	1	0	2	0	0	5	1	0	0	1	2	1	0	0	2	0	0	18	0	1868.03	A0A4W2CEK6;A0A3Q1MQ74;A0A3Q1MUJ8;G3X755;A0A4W2FE68;A0A4W2DY67;A0A4W2BWX4	A0A4W2CEK6	695	712			yes	no	2	4.9853e-17	16.3023	189.69	1		0.5
LGFGSFVEK	SLLSKEMSKLTSNFRLGFGSFVEKPISPFM	LTSNFRLGFGSFVEKPISPFMKTTPEEIAN	R	L	G	E	K	P	0	0	0	0	0	0	1	2	0	0	1	1	0	2	0	1	0	0	0	1	0	0	9	0	982.512	A0AAA9TRM3;A0A4W2GHA2;A0A4W2DBH5;A0AAA9SYR9;A0A4W2GG95;A0A4W2DVY4;A0AAF7A715;A0A4W2GG91;A0A4W2EYA4;Q8SQB8;A0A4W2I0T1;A0A4W2EXH7;A0A452DIA5	A0AAA9TRM3	172	180			yes	no	2	0.0046366	2.3338	113.71	1	1	1	1
ALANVNIGSLICNVGAGGPAPAAGAAPAGGPAPSTAAAPAEEK	AGVNVEPFWPGLFAKALANVNIGSLICNVG	GGPAPSTAAAPAEEKKVEAKKEESEESDDD	K	A	L	E	K	K	14	0	3	0	1	0	2	7	0	2	2	1	0	0	6	2	1	0	0	2	0	0	43	0	3807.92	A0AAF6Z5H6;Q56K14;A0A4W2FYI5;A0A4W2DNI3	A0AAF6Z5H6	43	85			yes	no	3;4	1.2006e-42	41.9206	178.69	2	2	2	1
LDDCGLTEVR	WTELLPLIQQYEVVRLDDCGLTEVRCKDIG	YEVVRLDDCGLTEVRCKDIGSALQANASLT	R	L	D	V	R	C	0	1	0	2	1	0	1	1	0	0	2	0	0	0	0	0	1	0	0	1	0	0	10	0	1176.54	Q3SZN8;A0A4W2IMR6;A0A4W2BQ82;A0A3Q1LQU2;A0AAA9SSR1;A0AAA9SSX1;H9GW43	Q3SZN8	30	39			yes	no	2	0.0039496	2.40345	106.2	1	1	1	1
YFAGTMAEETAPAVLER	KNNRFNDGKVDPAGRYFAGTMAEETAPAVL	AGTMAEETAPAVLERRQGSLYSLFPDHHVE	R	Y	F	E	R	R	4	1	0	0	0	0	3	1	0	0	1	0	1	1	1	0	2	0	1	1	0	0	17	0	1854.88	Q9TTJ5;A0A4W2CH43;A0A4W2F7B6;A0A4W2DZP5;A0A4W2F737;A0A452DKN5	Q9TTJ5	113	129			yes	no	2;3	1.0571e-61	60.9759	292.35	4	4	4	2
LADALQELR	LVEIDNGKQREFESRLADALQELRAQHEDQ	REFESRLADALQELRAQHEDQVEQYKKDLE	R	L	A	L	R	A	2	1	0	1	0	1	1	0	0	0	3	0	0	0	0	0	0	0	0	0	0	0	9	0	1027.57	Q3SZI2;F1MYG5;A0A4W2EZY9;A0AAA9SIS5;A0AAA9TES4;A0A4W2EZY1;A0A4W2EZ42;A0AAA9SP53;A0A4W2DJ54;A0A4W2HRG2;A0A4W2HRV7;A0A4W2FRB4;A0A4W2FRC2;Q862T1	Q3SZI2	241	249			yes	no	2	0.0020001	2.69895	172.21	1	1	1
QTPALVALR	LLEDPVLSAIAKKHRQTPALVALRYQIQRG	IAKKHRQTPALVALRYQIQRGVVVLAKSYN	R	Q	T	L	R	Y	2	1	0	0	0	1	0	0	0	0	2	0	0	0	1	0	1	0	0	1	0	0	9	0	967.581	P52898;A0AAA9SHU2;A0A4W2HNJ4;A0A4W2E8C6;M0QW14	P52898	250	258			no	no	2	0.02872	1.54182	84.916	1	1	1	1
SCESNSPFPVHPGTPECCTHEGLEK	DPDCYDNRTSALSDKSCESNSPFPVHPGTP	HPGTPECCTHEGLEKKLCMAALKHQPQEFP	K	S	C	E	K	K	0	0	1	0	3	0	4	2	2	0	1	1	0	1	4	3	2	0	0	1	0	0	25	0	2855.19	A0A4W2EWF2;A0A3Q1LQ02;I7CT57;F1N5M2;A0A4W2DTY5;A0A4W2EVT9;Q3MHN5;CON__Q3MHN5;CON__ENSEMBL:ENSBTAP00000018229;A0A4W2H192;A0A4W2IGV5;A0A4W2H086;A0A4W2IIR6	A0A4W2EWF2	59	83			yes	no	3;4	5.1238e-46	45.2904	247.54	1	2	1.5	1
LVVLVTPQVSNPLR	LVLGQSLREHRATRRLVVLVTPQVSNPLRV	RLVVLVTPQVSNPLRVILSRVFDEVIEVNL	R	L	V	L	R	V	0	1	1	0	0	1	0	0	0	0	3	0	0	0	2	1	1	0	0	4	0	0	14	0	1533.92	A0AAA9T701;A0A4W2FP25;A0A4W2C2Z5;A0AAA9TQA9;F1MSM4;A0AAA9STA9;A0AAA9T9L5;A0A4W2HNU5;A0A4W2BPF9;A0AAA9RWH9;A0A3Q1LZJ1;A0A3Q1LS23;A0AAA9TYE2	A0AAA9T701	37	50			yes	no	2	0.00020421	3.68992	141.27	1	1	1	1
NVQAEEMVEFSSGLK	VLSIGDGIARVHGLRNVQAEEMVEFSSGLK	NVQAEEMVEFSSGLKGMSLNLEPDNVGVVV	R	N	V	L	K	G	1	0	1	0	0	1	3	1	0	0	1	1	1	1	0	2	0	0	0	2	0	0	15	0	1666.79	P19483;A0A4W2BT96;F1MLB8;A0A4W2HAW6	F1MLB8	89	103			no	no	2;3	1.349e-18	17.87	215.85	6	2	4	2
SIAAATSALVK	DESLNFEEQILEAAKSIAAATSALVKAASA	EAAKSIAAATSALVKAASAAQRELVAQGKV	K	S	I	V	K	A	4	0	0	0	0	0	0	0	0	1	1	1	0	0	0	2	1	0	0	1	0	0	11	0	1030.6	A0AAA9T339;A0AAA9TQ37;F1MDH3;A0A4W2HB33;A0A3Q1MLQ7;A0AAA9RW41;A0A4W2FC70;A0A4W2D8F2;A0A4W2GJ59;A0A4W2DBF6;F1MQI1	A0AAA9T339	2318	2328			yes	no	2	0.00055452	3.25608	130.66	1	1	1
VVEGLPINDFSR	LLYSFPVTIKDKTWKVVEGLPINDFSREKM	TWKVVEGLPINDFSREKMDLTAKELAEEKE	K	V	V	S	R	E	0	1	1	1	0	0	1	1	0	1	1	0	0	1	1	1	0	0	0	2	0	0	12	0	1344.7	A0AAA9T4K7;A0A4W2CCY3;A0A4W2FE87;A0A452DIW4;Q3T145;A0A4W2FCA1;A0AAA9STQ7;A0A4W2CA96	A0AAA9T4K7	175	186			yes	no	2	0.00037902	3.42134	127.76	1	1	1
YAEEELEQVR	KELREGTENERSRQKYAEEELEQVREALRK	RSRQKYAEEELEQVREALRKAEKELESHSS	K	Y	A	V	R	E	1	1	0	0	0	1	4	0	0	0	1	0	0	0	0	0	0	0	1	1	0	0	10	0	1264.59	Q58CP9;B0JYL7;A0A4W2CGL5;G3X721;A0AAA9T986;A0A4W2GV35;A0AAA9SQQ0;A0A4W2CGH6;A0A3Q1M3V5;A0A4W2GV25;A0AAA9T0U2;A0A4W2IE08;A0A3Q1MFU0	Q58CP9	314	323			yes	no	2	9.9492e-06	5.00221	188.46	1	1	1	1
EAFNMIDQNR	NVFAMFDQSQIQEFKEAFNMIDQNRDGFID	IQEFKEAFNMIDQNRDGFIDKEDLHDMLAS	K	E	A	N	R	D	1	1	2	1	0	1	1	0	0	1	0	0	1	1	0	0	0	0	0	0	0	0	10	0	1236.56	A4IF97;A0A4W2CAD9;Q5E9E2;A0A4W2BW48;A0A4W2CAD5;A1L5B0;Q1LZF9;A0A4W2D0S8;A0A4W2HI49	A4IF97	35	44			yes	no	2	5.6689e-12	11.2465	229.33	3	3	3	1
AAVPSGASTGIYEALELR	PTVEVDLFTAKGLFRAAVPSGASTGIYEAL	PSGASTGIYEALELRDNDKTRYMGKGVSKA	R	A	A	L	R	D	4	1	0	0	0	0	2	2	0	1	2	0	0	0	1	2	1	0	1	1	0	0	18	0	1803.94	A0A4W2EHD0;A0A4W2GCN4;A0A3Q1MXQ0;A0AAA9S6H6;A0AAA9S783;A0A4W2CSB9;Q9XSJ4;A0AAA9TCS0;A0A4W2CNP1;F1MB08;A0A4W2HV41;A0A3Q1LGA6;A0A4W2CSG1;A0AAA9TJG0;A0A4W2H5P5;A0A3Q1M0V5;A0AAA9T6I5;A0AAF7AFT3;A0A452DI31;A0A4W2IKY8;A0AAA9TF95;A0A4W2CB91;Q3ZC09;A0AAA9TV06;A0A3Q1LMT0;A0A4W2DZ79;A0A3Q1MIY8;A0AAA9T0Q3;A0A4W2C8U5;A0A4W2GBL4;A0AAA9S2P0;A6QR19;A0A4W2E6N4;A0AAF6DMH6;A0AAA9TG96;A0A4W2GEG0	A0A4W2EHD0	74	91			no	no	2;3	3.6969e-24	23.4322	223.03	2	1	1.5	1
LSPLAQELR	FREGARQKVQELQDKLSPLAQELRDRARAH	QELQDKLSPLAQELRDRARAHVETLRQQLA	K	L	S	L	R	D	1	1	0	0	0	1	1	0	0	0	3	0	0	0	1	1	0	0	0	0	0	0	9	0	1025.59	P15497;CON__P15497;A0A4W2DWW2;A0AAA9SEH0;A0A4W2CCN9	P15497	164	172			yes	no	2	0.00040687	3.39054	193.41	1	1	1	1
GLITPVIK	QLPSIDISVAVATDRGLITPVIKDAAAKGL	VAVATDRGLITPVIKDAAAKGLQEIADSVK	R	G	L	I	K	D	0	0	0	0	0	0	0	1	0	2	1	1	0	0	1	0	1	0	0	1	0	0	8	0	839.548	A0A4W2CRZ5;P22439;A0A4W2HWC1;A0A3Q1LKL1;A0AAA9SZM1;A0A3Q1N235;A0AAA9SD87;A0A4W2HSG9	A0A4W2CRZ5	372	379			yes	no	2	0.035653	1.4479	90.706	1	1	1	1
AYLTLVR	IEEAIEAETSGDLQKAYLTLVRSARDLQGY	ETSGDLQKAYLTLVRSARDLQGYFADRLYK	K	A	Y	V	R	S	1	1	0	0	0	0	0	0	0	0	2	0	0	0	0	0	1	0	1	1	0	0	7	0	834.496	A3KN40;A0A4W2GZP3;A0A4W2CFC7;F1N2Q7;A0A4W2H1H6;A0A4W2CZC5;A0AAA9U0R7;A0A4W2IEC3;A0A4W2CIZ8;A0AAA9RZG9	A3KN40	243	249			yes	no	2	0.0073473	2.13387	153.67	1	1	1
GLGTDDDTLIR	NKSAYFAERLYKSMKGLGTDDDTLIRVMVS	KSMKGLGTDDDTLIRVMVSRAEIDMLDIRA	K	G	L	I	R	V	0	1	0	3	0	0	0	2	0	1	2	0	0	0	0	0	2	0	0	0	0	0	11	0	1174.58	P13214;A0A3Q1MHG7;A0AAF6YHR8;A0A4W2DI68;A0A4W2HDM4;Q9TRL6;Q7M2V3	P13214	260	270			yes	no	2	1.3298e-06	5.87621	204.07	1	1	1	1
GDILVVAAGQPEMVK	TCHSKTANLKEEISKGDILVVAAGQPEMVK	GDILVVAAGQPEMVKGEWIKPGAIVIDCGI	K	G	D	V	K	G	2	0	0	1	0	1	1	2	0	1	1	1	1	0	1	0	0	0	0	3	0	0	15	0	1525.82	A0AAA9TF88;A0A4W2FA33;A4FUD0;A0A4W2ETG4;A0A3Q1M478;A0AAA9SYC7	A0AAA9TF88	198	212			yes	no	2	0.015811	1.80104	93.011	2	1	1.5
LGHYDTLIQK	SIETIINIFHQYSVRLGHYDTLIQKEFKQL	QYSVRLGHYDTLIQKEFKQLVQKELPNFLK	R	L	G	Q	K	E	0	0	0	1	0	1	0	1	1	1	2	1	0	0	0	0	1	0	1	0	0	0	10	0	1186.63	A0A3Q8WRY0;A0A4W2HE65;P28783;F1MHS5;A0A4W2DBR4	P28783	26	35			no	no	2;3	5.5046e-12	11.2593	230.7	2	2	2	2
VGDVYIPR	TSPDTLRRVFEKYGRVGDVYIPRDRYTKES	VFEKYGRVGDVYIPRDRYTKESRGFAFVRF	R	V	G	P	R	D	0	1	0	1	0	0	0	1	0	1	0	0	0	0	1	0	0	0	1	2	0	0	8	0	917.497	Q3MHR5;A0A4W2HER7	Q3MHR5	40	47			yes	no	2	0.0059155	2.22801	143.85	1	1	1	1
NVGLDIEAEVPAVK	EVISKLYAVHQEGNKNVGLDIEAEVPAVKD	KNVGLDIEAEVPAVKDMLEAGVLDTYLGKY	K	N	V	V	K	D	2	0	1	1	0	0	2	1	0	1	1	1	0	0	1	0	0	0	0	3	0	0	14	0	1452.78	Q3ZCI9;A0A4W2H1W2;A0A4W2H1Z5;A0A3Q1MTL6;A0AAA9TPC4;A0A4W2EZX3;A0AAA9S8S3;A0A4W2DYP5;Q9XSG6	Q3ZCI9	477	490			yes	no	2	0.0005158	3.28752	155.99	1	1	1
EQFNEFR	HEESGPEPDWVLSEREQFNEFRDLNKDGKL	PDWVLSEREQFNEFRDLNKDGKLDKDEIRH	R	E	Q	F	R	D	0	1	1	0	0	1	2	0	0	0	0	0	0	2	0	0	0	0	0	0	0	0	7	0	968.435	A0A4W2HP56;G3N2L2;A0A4W2CGG4;A4IF88	A0A4W2HP56	250	256			yes	no	2	0.010702	1.97054	145.04	1	1	1	1
PGGSFSIEEVEVAPPK	MDFKVIRCKAAIVWKPGGSFSIEEVEVAPP	GGSFSIEEVEVAPPKAKEVRIKMVATALCG	K	P	G	P	K	A	1	0	0	0	0	0	3	2	0	1	0	1	0	1	3	2	0	0	0	2	0	0	16	0	1641.83	A0A4W2DKN3;Q2KII0;A0A4W2I3H9;A0A4W2DFG8;A0AAA9S8R0;A0A4W2GE42;A0A4W2GE84;A0A4W2DFC7;F1MZN9;A0AAA9RZD4;A0A4W2GG33	A0A4W2DKN3	16	31			yes	no	2	5.8959e-74	73.2294	327.05	1	1	1
NIEDVIAQGIGK	DDDRLNKVISELHGKNIEDVIAQGIGKLAS	HGKNIEDVIAQGIGKLASVPAGGAVAVSAA	K	N	I	G	K	L	1	0	1	1	0	1	1	2	0	3	0	1	0	0	0	0	0	0	0	1	0	0	12	0	1255.68	P42899;A0A4W2DTY6;A0AAF6YIL8;A1XEE1;F1MH76;A0A4W2D4V4	P42899	50	61			yes	no	2	3.922e-11	10.4065	207.86	1	1	1	1
DHPDLQGHPTDEMFESVGDR	HFQQELDKKKEEFQKDHPDLQGHPTDEMFE	QGHPTDEMFESVGDRELRQVFEGQNRIHLE	K	D	H	D	R	E	0	1	0	4	0	1	2	2	2	0	1	0	1	1	2	1	1	0	0	1	0	0	20	0	2280.97	A5PJY0;F1ME46;A0A4W2BVX3;A0A4W2I792;A0A3Q1MSA1	A5PJY0	318	337			yes	no	3;4	7.936e-11	10.1004	132.65	2	4	3	1
YQVQTQENYEAFMK	______________________________	KYQVQTQENYEAFMKAVGMPDDIIQKGKDI	K	Y	Q	M	K	A	1	0	1	0	0	3	2	0	0	0	0	1	1	1	0	0	1	0	2	1	0	0	14	0	1777.8	P80425;A0A4W2HMY0;A0A4W2CWP0	P80425	7	20			yes	no	2;3	2.5398e-26	25.5952	243.91	2	3	2.5	2
GNFDEALAAHK	AGAPDEEDHVLVLHKGNFDEALAAHKYLLV	VLHKGNFDEALAAHKYLLVEFYAPWCGHCK	K	G	N	H	K	Y	3	0	1	1	0	0	1	1	1	0	1	1	0	1	0	0	0	0	0	0	0	0	11	0	1171.56	P05307;A6H7J6;F6Q9Q9;A0A4W2FY74;A0A4W2CB64;A0AAA9SAA2;A0AAA9SHU1;A0A3Q1LPQ0;A0A4W2CB69;A0AAA9TK59;A0AAA9TIH6	P05307	34	44			yes	no	2;3	5.1744e-07	6.28614	184.9	2	2	2	2
EALENANTNTEVLK	LAQIDGTLSTIEFQREALENANTNTEVLKN	REALENANTNTEVLKNMGYAAKAMKAAHDN	R	E	A	L	K	N	2	0	3	0	0	0	3	0	0	0	2	1	0	0	0	0	2	0	0	1	0	0	14	0	1544.77	Q08E32;A0AAA9SFL6;A0A4W2EIC3	Q08E32	94	107			yes	no	2	2.3351e-63	62.6317	310.27	1	1	1	1
LFTAESLIGLK	KKGVQLQTHPNVDKKLFTAESLIGLKNPEK	VDKKLFTAESLIGLKNPEKSFPVNSDVGVL	K	L	F	L	K	N	1	0	0	0	0	0	1	1	0	1	3	1	0	1	0	1	1	0	0	0	0	0	11	0	1190.69	A0A4W2H202;A0A4W2DR66;A0A4W2GZ55;A0A4W2BUB4;P53619;A0A4W2IG69;A0A4W2CBP3;A0AAF7AMW6	A0A4W2H202	314	324			yes	no	2	0.00047042	3.32751	133.57	1	1	1	1
SLILSLK	INDMPANFGSQGQHRSLILSLKMAEIELIK	FGSQGQHRSLILSLKMAEIELIKNVTGDYP	R	S	L	L	K	M	0	0	0	0	0	0	0	0	0	1	3	1	0	0	0	2	0	0	0	0	0	0	7	0	772.506	A0A6G8HZQ8;A0A934PAI7	A0A6G8HZQ8	283	289			yes	no	2	0.0091593	2.03814	146.94	1	1	1	1
EELEEVIK	LATVQPGQNFHMFTKEELEEVIKDI_____	NFHMFTKEELEEVIKDI_____________	K	E	E	I	K	D	0	0	0	0	0	0	4	0	0	1	1	1	0	0	0	0	0	0	0	1	0	0	8	0	987.512	A0A4W2HP47;Q5E987;A0AAF6Z8I1	A0A4W2HP47	232	239			yes	no	2	8.3766e-05	4.07693	178.08	1	1	1	1
AEIDMLDIR	LGTDDDTLIRVMVSRAEIDMLDIRANFKRL	RVMVSRAEIDMLDIRANFKRLYGKSLYSFI	R	A	E	I	R	A	1	1	0	2	0	0	1	0	0	2	1	0	1	0	0	0	0	0	0	0	0	0	9	0	1074.54	P13214;A0A3Q1MHG7;A0AAF6YHR8;A0A4W2DI68;A0A4W2HDM4;Q9TRL6	P13214	276	284			yes	no	2	0.00071953	3.14295	186.3	1	1	1	2
GLLEDLR	SVKIETNENNLESAKGLLEDLRNDLDRLFV	ENNLESAKGLLEDLRNDLDRLFVKVEKIHE	K	G	L	L	R	N	0	1	0	1	0	0	1	1	0	0	3	0	0	0	0	0	0	0	0	0	0	0	7	0	814.455	A0A4W2GQ28;F1ME65;B2DFX8	A0A4W2GQ28	566	572			yes	no	2	0.0077923	2.10833	150.82	1	1	1	1
SDIGEVILVGGMTR	IAPCQKAMQDAEVSKSDIGEVILVGGMTRM	KSDIGEVILVGGMTRMPKVQQTVQDLFGRA	K	S	D	T	R	M	0	1	0	1	0	0	1	3	0	2	1	0	1	0	0	1	1	0	0	2	0	0	14	0	1445.75	A0A4W2FQ02;Q3ZCH0;A0A4W2HQW9;A0A4W2DHF8;A0AAA9SIN5;A0A4W2EYS8;A0AAA9TZP2	A0A4W2FQ02	378	391			yes	no	2	0.00056943	3.24456	138.75	1	2	1.5	1
SVTEFNGDTVTSTMTK	QEGDNKLVTTFKGIKSVTEFNGDTVTSTMT	VTEFNGDTVTSTMTKGDVVFKRVSKRI___	K	S	V	T	K	G	0	0	1	1	0	0	1	1	0	0	0	1	1	1	0	2	5	0	0	2	0	0	16	0	1716.79	P80425;A0A4W2EBR7;A0A4W2FQT9	P80425	100	115			yes	no	2	3.8345e-49	48.4163	278.27	2	2	2	2
DYVAQFEASALGK	DFATVYVEAIKDSGRDYVAQFEASALGKQL	GRDYVAQFEASALGKQLNLKLLDNWDTLAS	R	D	Y	G	K	Q	3	0	0	1	0	1	1	1	0	0	1	1	0	1	0	1	0	0	1	1	0	0	13	0	1397.68	P15497;CON__P15497;A0A4W2DWW2;A0AAA9SEH0	P15497	51	63			no	no	2	7.1292e-05	4.14696	175.15	1	1	1	1
HALLEADVAAHQDR	DYGKDLTNVQNLQKKHALLEADVAAHQDRI	KHALLEADVAAHQDRIDGITIQARQFQDAG	K	H	A	D	R	I	4	1	0	2	0	1	1	0	2	0	2	0	0	0	0	0	0	0	0	1	0	0	14	0	1544.77	A0A4W2FYN5;A0A4W2EAW7;A0A3Q1NKL1;A0A3Q1MT78;A0AAA9TJI4;A0A3Q1M8L3;A0AAA9S557;A0AAA9RZC6;A0A3Q1LWG5;A0A4W2HQZ4;A0A4W2CR12;A0A4W2FY45;A0A4W2ELF9;A0A4W2HR21;E1BFB0;A0A4W2CR18;A0A4W2FVW0;A0A4W2HQE0;A0A3Q1LNC8;A0A3Q1N827;A0A4W2HUZ3	A0A4W2FYN5	720	733			yes	no	3	7.7812e-19	18.109	189.86	1	1	1	1
YGVSGYPTLK	LAKVDCTANTNTCNKYGVSGYPTLKIFRDG	NTCNKYGVSGYPTLKIFRDGEESGAYDGPR	K	Y	G	L	K	I	0	0	0	0	0	0	0	2	0	0	1	1	0	0	1	1	1	0	2	1	0	0	10	0	1083.56	P38657;A5D7E8;A0A4W2EHY1;A0AAA9RTF0;A0A4W2CAQ4;F6RJT0;A0AAA9SVD1;A0AAA9TVJ6	P38657	95	104			yes	no	2	0.0011083	2.95534	138.98	1	1	1	1
FAIQDISVEETSAK	NAKMTLGMIWTIILRFAIQDISVEETSAKE	RFAIQDISVEETSAKEGLLLWCQRKTAPYK	R	F	A	A	K	E	2	0	0	1	0	1	2	0	0	2	0	1	0	1	0	2	1	0	0	1	0	0	14	0	1536.77	A0A4W2ES74;A0A4W2HAU2;A0A4W2DNK2;A0A4W2H9Z6;A0A4W2F8H3;A0A3Q1MPS4;A0A4W2D3U6;A0A4W2D8G2;A4ZZF8;Q3B7N2;A0AAA9SQK9;A0A3Q1MBS5;A0A4W2H7N2;A0AAA9S2H3;A0AAA9TM19;A0AAA9TEB1;A0A4W2ES44;A0A3Q1M6W4;A0A4W2GMQ5;A0AAA9TU66;Q3ZC55;A0A4W2DUH9;A0A4W2GND7;A0A4W2C1P3;A0A3Q1LWS8;A0A4W2CBI7;Q0III9;A0A4W2G8C0;A0A3Q1M2X5;A0AAA9RXM6;A5D7D1;A0AAA9RTZ4;A0AAA9TBJ1;A0A4W2FTZ8;A0A4W2E309;A0A3Q1MAJ8;A0A4W2FRH7;A0A3Q1MRU0;A…	A0AAA9RXM6	106	119			no	no	2	0.00053548	3.27126	122.51	1	1	1
SHYVGDGLDCEPEQLPIDR	TCKMTGPGKHKCECKSHYVGDGLDCEPEQL	GDGLDCEPEQLPIDRCLQDNGQCHANADCA	K	S	H	D	R	C	0	1	0	3	1	1	2	2	1	1	2	0	0	0	2	1	0	0	1	1	0	0	19	0	2198.99	A0AAA9T5K2;F1MYW1;A0A4W2GHQ9;A0A4W2DGR7;Q864U4	A0AAA9T5K2	2061	2079			yes	no	3	4.8483e-13	12.3144	175.39	1	1	1	1
VVHLAEGGAESDQAVR	SVTKHKVQDLVLAGRVVHLAEGGAESDQAV	VHLAEGGAESDQAVRDRLSRLRYRSEA___	R	V	V	V	R	D	3	1	0	1	0	1	2	2	1	0	1	0	0	0	0	1	0	0	0	3	0	0	16	0	1636.82	Q2HJE5;A0A4W2BQ59;A0AAF7A8K4;A0A3Q1LKX4;A0AAF6Z3F1;A0AAA9SY55;A0A4W2H1G0;A0AAF6ZYR7	Q2HJE5	525	540			yes	no	3	2.236e-05	4.65053	127.71	1	1	1	1
VIDFVENTALDDAEEESFR	GSVSWDEYNIQMYDRVIDFVENTALDDAEE	VENTALDDAEEESFRQLHLKDKKRFEKANQ	R	V	I	F	R	Q	2	1	1	3	0	0	4	0	0	1	1	0	0	2	0	1	1	0	0	2	0	0	19	0	2198	Q0VCQ9;A0A4W2FMJ9	Q0VCQ9	130	148			yes	no	2;3	1.3542e-17	16.8683	245.03	2	2	2	1
NFEEVAFDEK	PDDWDKQPVKVLVGKNFEEVAFDEKKNVFV	VLVGKNFEEVAFDEKKNVFVEFYAPWCGHC	K	N	F	E	K	K	1	0	1	1	0	0	3	0	0	0	0	1	0	2	0	0	0	0	0	1	0	0	10	0	1226.55	P05307;A6H7J6;F6Q9Q9;A0A4W2FY74;A0A4W2CB64;A0AAA9SAA2;A0AAA9SHU1;A0A3Q1LPQ0;A0A4W2CB69;A0AAA9TK59;A0AAA9TIH6	P05307	378	387			yes	no	2	8.1647e-06	5.08806	173.14	1	1	1	1
TANDAVELHIK	QYRERLQRGDILLRRTANDAVELHIKNVQH	LLRRTANDAVELHIKNVQHSDQGHYKCSTP	R	T	A	I	K	N	2	0	1	1	0	0	1	0	1	1	1	1	0	0	0	0	1	0	0	1	0	0	11	0	1209.64	A0A4W2D514;A0A4W2GH06;A0A4W2I8R1;F1MT41;A0A4W2GH27;A0A4W2D9V8	A0A4W2D514	97	107			yes	no	2;3	0.00086027	3.06537	107.06	2	2	2	1
SPAQILLR	LKEPVVLALAEKHGRSPAQILLRWQVQRKV	LAEKHGRSPAQILLRWQVQRKVSCIPKSVT	R	S	P	L	R	W	1	1	0	0	0	1	0	0	0	1	2	0	0	0	1	1	0	0	0	0	0	0	8	0	896.544	Q3ZCJ2;A0A4W2DH38;A0A4W2FIN1;A0A4W2EYC4	A0A4W2FIN1	244	251			no	no	2	0.0067325	2.17182	140.98	1	1	1	1
VFLDHSTLPDTLK	VVELIKNAYNKLSSRVFLDHSTLPDTLKVT	SRVFLDHSTLPDTLKVTYDSFCSNGKSQVD	R	V	F	L	K	V	0	0	0	2	0	0	0	0	1	0	3	1	0	1	1	1	2	0	0	1	0	0	13	0	1484.79	P32592;A0A4W2GA76;A0A4W2F269;A0AAA9S814;A0A452DIU0;A0A3Q1N0H1;A0AAA9RSX3;A0A4W2I4A0;A0A3Q1LQE4;A0AAA9SWD4	P32592	367	379			yes	no	3	4.6309e-08	7.33433	139.78	1	1	1	1
AVASQLDCNFLK	LLYGPPGTGKTLLARAVASQLDCNFLKVVS	LARAVASQLDCNFLKVVSSSIVDKYIGESA	R	A	V	L	K	V	2	0	1	1	1	1	0	0	0	0	2	1	0	1	0	1	0	0	0	1	0	0	12	0	1364.68	A0A4W2D9X8;A0AAA9TC16;A0A4W2FBM1;A0A3Q1M8B0;A0A4W2DAA1;A0A3Q1LQF0;F1MLV1;Q2KIW6	A0A4W2D9X8	166	177			yes	no	2	3.7817e-05	4.42231	182.39	1	1	1	1
SSMGINITGYQQDAVYR	KTDERFTYEQAKPRKSSMGINITGYQQDAV	MGINITGYQQDAVYRALGPENITKLFEYAQ	K	S	S	Y	R	A	1	1	1	1	0	2	0	2	0	2	0	0	1	0	0	2	1	0	2	1	0	0	17	0	1901.89	P0C6V8	P0C6V8	4867	4883			yes	yes	2	0.0089533	2.04802	77.64	1	1	1	1
IPLNDIFR	KEKEVFTVNNRVALKIPLNDIFRCNSLSTL	NNRVALKIPLNDIFRCNSLSTLENRDVVQH	K	I	P	F	R	C	0	1	1	1	0	0	0	0	0	2	1	0	0	1	1	0	0	0	0	0	0	0	8	0	986.555	Q3SZJ7;A0A3Q1LZC9;A0A4W2HZH7;A0A3Q1N8P4;A0A4W2HZG0;A0A4W2GD20;A0A4W2GD58;A0A3Q1MTN6;G3MXJ5;F6RXB9	Q3SZJ7	148	155			yes	no	2	1.6454e-05	4.78373	211.23	1	1	1	1
ELEEIVQPIISK	SHQDADIEDFKAKKKELEEIVQPIISKLYG	KKKELEEIVQPIISKLYGSAGPPPTSEEEA	K	E	L	S	K	L	0	0	0	0	0	1	3	0	0	3	1	1	0	0	1	1	0	0	0	1	0	0	12	0	1396.78	A0A4W2EIV7;Q0VCX2	A0A4W2EIV7	623	634			yes	no	2;3	9.553e-19	18.0199	248.09	2	3	2.5	1
SEIDLLDIR	AGTDEFTLNRIMVSRSEIDLLDIRAEFKKL	RIMVSRSEIDLLDIRAEFKKLSGYSLYSAI	R	S	E	I	R	A	0	1	0	2	0	0	1	0	0	2	2	0	0	0	0	1	0	0	0	0	0	0	9	0	1072.58	F1MUN7;P27214;A0A4W2H8J4;F1MD66;A0AAA9SWE4;Q3SWX7;I6X9I8;F1MWQ2;A0A4W2DS54;A0A3Q1MJD9;A0A4W2GLT1;A0A3Q1M636;A0A4W2DCB7;A0A4W2EUP7	Q3SWX7	280	288			no	no	2	0.0023532	2.62834	158.07	1	1	1	1
LEATINELI	KGQKVGEFSGANKEKLEATINELI______	GANKEKLEATINELI_______________	K	L	E	L	I	-	1	0	1	0	0	0	2	0	0	2	2	0	0	0	0	0	1	0	0	0	0	0	9	0	1014.56	A0AAF6ZEW3;A0A4W2FPQ1;O97680;A0A4W2FP73;A0AAA9S2F0	A0AAF6ZEW3	77	85			yes	no	2	0.0029358	2.53227	135.87	1	1	1	1
VLSDALHVAASPQPSPGPSLR	DATVQGNYEDTVQVKVLSDALHVAASPQPS	HVAASPQPSPGPSLREGEPFELRCSASTTS	K	V	L	L	R	E	3	1	0	1	0	1	0	1	1	0	3	0	0	0	4	4	0	0	0	2	0	0	21	0	2098.12	A0A4W2D514;A0A4W2GH06;A0A4W2I8R1;F1MT41;A0A4W2GH27;A0A4W2D9V8	A0A4W2D514	140	160			yes	no	3	3.9745e-29	28.4007	208.28	1	1	1
FFVVSSESR	SESGDQVITNSTQSKFFVVSSESRTELHIP	NSTQSKFFVVSSESRTELHIPNVDLKEDPG	K	F	F	S	R	T	0	1	0	0	0	0	1	0	0	0	0	0	0	2	0	3	0	0	0	2	0	0	9	0	1056.52	Q3ZBX0;F6RFP6;A0A4W2IGB9;A0AAA9SSZ2;A0A4W2IJI0;A0A4W2DCQ5;A0AAA9S8Z2	Q3ZBX0	158	166			yes	no	2	0.0023395	2.63088	150.05	1	1	1	1
EWQELDDAEK	WGHEYVRHLAGEVAKEWQELDDAEKTQREP	GEVAKEWQELDDAEKTQREPLLTLVKEIVP	K	E	W	E	K	T	1	0	0	2	0	1	3	0	0	0	1	1	0	0	0	0	0	1	0	0	0	0	10	0	1261.55	A0A3Q1MIA4;P56701;A0A4W2GHB6;A0A4W2GIG9;A0A4W2GGH7;A0A4W2D8I2;A0A4W2GHS6;A0A4W2GGV5;A0A4W2GGL9	A0A3Q1MIA4	169	178			yes	no	2	0.0011654	2.93352	137.05	1		0.5	1
DATNVGDEGGFAPNILENK	VYHNLKNVIKEKYGKDATNVGDEGGFAPNI	VGDEGGFAPNILENKEALELLKNAIGKAGY	K	D	A	N	K	E	2	0	3	2	0	0	2	3	0	1	1	1	0	1	1	0	1	0	0	1	0	0	19	0	1959.92	A0A4W2EHD0;A0A4W2GCN4;A0A3Q1MXQ0;A0AAA9S6H6;A0AAA9S783;A0A4W2CSB9;Q9XSJ4;A0AAA9TCS0;A0A4W2CNP1;F1MB08;A0A4W2HV41;A0A3Q1LGA6;A0A4W2CSG1;A0AAA9TJG0	A0A4W2EHD0	244	262			yes	no	2;3	8.1486e-162	161.089	411.73	2	2	2
SIYYITGESK	TSLSEYVSRMKETQKSIYYITGESKEQVAN	KETQKSIYYITGESKEQVANSAFVERVRKR	K	S	I	S	K	E	0	0	0	0	0	0	1	1	0	2	0	1	0	0	0	2	1	0	2	0	0	0	10	0	1159.58	A0AAA9SQM8;G5E507;A0AAA9TAX9;A0A4W2ILU5;Q76LV1;A0A4W2I8Y3;Q865A1;G3N2V5;A0A1B3Z4A0	A0AAA9SQM8	482	491			yes	no	2	0.0078655	2.10427	116.73	1	1	1	1
DFTSLENTVEER	DLSDGIHVVKDARERDFTSLENTVEERLTE	RERDFTSLENTVEERLTELTKSINDNIAIF	R	D	F	E	R	L	0	1	1	1	0	0	3	0	0	0	1	0	0	1	0	1	2	0	0	1	0	0	12	0	1438.66	A0A4W2GQ28;F1ME65	A0A4W2GQ28	219	230			yes	no	2	4.6322e-30	29.3342	269.59	1		0.5	1
SVDEVFDEVVK	LYEEMGKVRKIDASKSVDEVFDEVVKIFDK	DASKSVDEVFDEVVKIFDKEG_________	K	S	V	V	K	I	0	0	0	2	0	0	2	0	0	0	0	1	0	1	0	1	0	0	0	4	0	0	11	0	1264.62	Q2KIW9;A0AAA9SQT9;A0A4W2DCA1;A0A452DIX8;A0AAA9S4Y1;A0AAA9TWL1;A0A4W2HIG4	Q2KIW9	180	190			yes	no	2	0.0061968	2.20783	96.665	1	1	1	1
VCSEVLQVEPDNVNALK	CHCFSKDEKPVEAIRVCSEVLQVEPDNVNA	SEVLQVEPDNVNALKDRAEAYLIEEMYDEA	R	V	C	L	K	D	1	0	2	1	1	1	2	0	0	0	2	1	0	0	1	1	0	0	0	4	0	0	17	0	1912.96	A0AAA9TU35;A0AAA9TIR3;Q27968;F1N036;A0A4W2H5C9;A0A4W2H4C7;A0A3Q1MFB6	A0AAA9TU35	328	344			yes	no	2	1.0842e-05	4.96489	186.36	1	1	1
MADEAVCVGPAPTSK	VAIHSDVDASSVHVKMADEAVCVGPAPTSK	MADEAVCVGPAPTSKSYLNMNAIMDAVRST	K	M	A	S	K	S	3	0	0	1	1	0	1	1	0	0	0	1	1	0	2	1	1	0	0	2	0	0	15	0	1531.7	A0AAA9SXI2;A0A4W2GV63;A0A4W2DB86;A4FV90;A0A4W2GWS5;A0A3Q1MM69;A0A4W2CS24;A0A4W2GXV5;A0A3Q1LUQ7;A0A4W2CS23;A0A4W2IB10;A0A3Q1N969;A0A4W2CVS2;A0A4W2CVT7;A0A3Q1LTS4;A0A4W2CS13;A0A4W2IEJ9;A0A3Q1LYL5;A0AAA9RXJ3;A0A4W2GWQ3;A0AAA9S842;A0A4W2ELK7;A0A4W2IK60	A0AAA9SXI2	105	119			yes	no	2	8.33e-19	18.0794	220.23	1		0.5	1
LDGSLDFK	EIDGSGNGWTVFQKRLDGSLDFKKNWIQYK	WTVFQKRLDGSLDFKKNWIQYKEGFGHLSP	R	L	D	F	K	K	0	0	0	2	0	0	0	1	0	0	2	1	0	1	0	1	0	0	0	0	0	0	8	0	893.449	F6RU06;Q3SZZ9;A0A4W2C156;F1MGU7;A0A4W2CJB3;A0A4W2H4L9;P12799	F6RU06	210	217			yes	no	2	0.015814	1.80096	109.36	1	1	1
WNTDNTLGTEITVEDQLAR	TKYRWTEYGLTFTEKWNTDNTLGTEITVED	NTLGTEITVEDQLARGLKLTFDSSFSPNTG	K	W	N	A	R	G	1	1	2	2	0	1	2	1	0	1	2	0	0	0	0	0	4	1	0	1	0	0	19	0	2175.04	P45879;A0A4W2HJQ5;A0AAF6ZJG9;A0A3Q1MS21;A0A3Q1MJQ7	P45879	75	93			yes	no	2;3	1.0476e-111	110.98	360.81	4	2	3	2
AILALTSTLNK	ELDPDGLKKESERDRAILALTSTLNKLIKR	ERDRAILALTSTLNKLIKRLEEKQSPELMK	R	A	I	N	K	L	2	0	1	0	0	0	0	0	0	1	3	1	0	0	0	1	2	0	0	0	0	0	11	0	1143.69	Q3MHX6;A0A4W2D9G3;F1MX65;A0A4W2FJQ4;A0A4W2D9H0;A0AAA9TQ80;A0AAA9SNQ8;A0AAA9SV26;A0A4W2HLV1;A0AAA9T928;A0A4W2CQD3	Q3MHX6	489	499			yes	no	2	3.612e-05	4.44225	154.49	1	1	1	1
TPESSHEGLITDPHSPSR	QLFFLSFAQVWCSVRTPESSHEGLITDPHS	SSHEGLITDPHSPSRFRVIGSISNSKEFSE	R	T	P	S	R	F	0	1	0	1	0	0	2	1	2	1	1	0	0	0	3	4	2	0	0	0	0	0	18	0	1945.91	A0AAF6ZDG3;A0A3Q1NG29;A0A4W2II46;A0A4W2EXG0;A0A4W2II24;A0A4W2IHY9;A0A4W2EWN0;A0A4W2DV43;A0A4W2IL08;Q28010;G3N1D0;A0A4W2IR83;Q28868;A0A4W2H3W6;A0A4W2HA02;A0A4W2DAF0;P42891;A0A4W2H6W3;A0A3Q1M0N7	A0AAF6ZDG3	653	670			yes	no	3;4	7.3378e-18	17.1344	199.49	2	2	2	1
EAILELITSR	AETLYNAMKGFGSDKEAILELITSRSNRQR	FGSDKEAILELITSRSNRQRQEICQNYKSL	K	E	A	S	R	S	1	1	0	0	0	0	2	0	0	2	2	0	0	0	0	1	1	0	0	0	0	0	10	0	1143.65	A0AAA9TPT4;A0AAF6Z0Y8;A0A4W2GJ82;A0A4W2F0V1;A0A3Q1N703;A0A3Q1M318;A0AAA9TRL9;A0A4W2I5G8;A0A4W2DKR4;P79134;A0A4W2GIZ9;A0A4W2F1V0;A0AAF7A102;A0A4W2GJ58;A0A4W2F1S6;A0AAA9ST69;A0A4W2I5H2;A0A4W2F0W2	P79134	41	50			no	no	2	3.1059e-07	6.50781	207.68	1	1	1
ETTDTDTADQVIASFK	SGLVTFQAFIDFMSRETTDTDTADQVIASF	TTDTDTADQVIASFKVLAGDKNFITAEELR	R	E	T	F	K	V	2	0	0	3	0	1	1	0	0	1	0	1	0	1	0	1	4	0	0	1	0	0	16	0	1740.81	A0AAA9RXM6;A5D7D1;A0AAA9RTZ4;A0AAA9TBJ1;A0A4W2FTZ8;A0A4W2E309;A0A3Q1MAJ8;A0A3Q1MR52;A0A4W2HMU6;A0A4W2FRH7;A0A3Q1MRU0;A0A452DIE5;A0A3Q1MFS2;A0AAA9S1R6	A0AAA9RXM6	791	806			yes	no	2	1.4611e-61	60.8353	300.27	1	1	1	1
LATNAAVTVLR	AGVLDTYLGKYWAIKLATNAAVTVLRVDQI	WAIKLATNAAVTVLRVDQIIMAKPAGGPKP	K	L	A	L	R	V	3	1	1	0	0	0	0	0	0	0	2	0	0	0	0	0	2	0	0	2	0	0	11	0	1127.67	Q3ZCI9;A0A4W2H1W2;A0A4W2H1Z5;A0A3Q1MTL6;A0AAA9TPC4;A0A4W2EZX3;A0AAA9S8S3;A0A4W2DYP5;G3X861;A0A4W2I8I1;Q9XSG6	Q3ZCI9	510	520			yes	no	2	2.8649e-16	15.5429	242.12	1	1	1
GFLPLASEK	PYHIRAIAEELAPERGFLPLASEKHGSWGS	ELAPERGFLPLASEKHGSWGSGLDMHTKPW	R	G	F	E	K	H	1	0	0	0	0	0	1	1	0	0	2	1	0	1	1	1	0	0	0	0	0	0	9	0	960.528	Q5I597;A0A4W2DQI3;A0A452DHV7;A0A4W2D658;A0A3Q1NDS5	Q5I597	319	327			yes	no	1;2	0.0046636	2.33128	113.41	1	1	1	2
VAGLGPDADAEGGLAGTVR	QSEEQARRLAELQERVAGLGPDADAEGGLA	GPDADAEGGLAGTVRGLGEAQLSLAGDVDE	R	V	A	V	R	G	4	1	0	2	0	0	1	5	0	0	2	0	0	0	1	0	1	0	0	2	0	0	19	0	1724.87	A0A4W2GQ28;F1ME65	A0A4W2GQ28	445	463			yes	no	2;3	5.5395e-33	32.2565	311.99	2	2	2	1
LAQAAQSSVATITR	DTKVLVQNAAGSQEKLAQAAQSSVATITRL	KLAQAAQSSVATITRLADVVKLGAASLGAE	K	L	A	T	R	L	4	1	0	0	0	2	0	0	0	1	1	0	0	0	0	2	2	0	0	1	0	0	14	0	1415.77	A0AAA9T339;A0AAA9TQ37;F1MDH3;A0A4W2HB33;A0A3Q1MLQ7;A0AAA9RW41;A0A4W2FC70;A0A4W2D8F2	A0AAA9T339	2011	2024			yes	no	2	1.3048e-42	41.8845	276.95	1	1	1
VHSFPTLK	IAKMDSTANEVEAVKVHSFPTLKFFPASAD	NEVEAVKVHSFPTLKFFPASADRTVIDYNG	K	V	H	L	K	F	0	0	0	0	0	0	0	0	1	0	1	1	0	1	1	1	1	0	0	1	0	0	8	0	927.518	P05307;A6H7J6;F6Q9Q9;A0A4W2FY74;A0A4W2CB64;A0AAA9SAA2;A0AAA9SHU1;A0A3Q1LPQ0;A0A4W2CB69;A0AAA9TK59;A0AAA9TIH6	P05307	439	446			yes	no	2	0.0018072	2.74299	188.81	1	1	1	1
HMNGYGSHTFK	VSFLFSDRGIPDGHRHMNGYGSHTFKLVNA	DGHRHMNGYGSHTFKLVNANGEAVYCKFHY	R	H	M	F	K	L	0	0	1	0	0	0	0	2	2	0	0	1	1	1	0	1	1	0	1	0	0	0	11	0	1277.56	P00432;A0A4W2FX35;A0A4W2EHB0;A0A4W2EFN8;A0A3Q1LKF1;A0A4W2D7H8;A0A4W2FX90;A0A4W2EL43;A0A3Q1MQP3	P00432	211	221			yes	no	3	6.716e-07	6.17289	174.23	1	1	1	2
AEELVLER	______________________________	______________________________	M	A	E	E	R	C	1	1	0	0	0	0	3	0	0	0	2	0	0	0	0	0	0	0	0	1	0	0	8	0	957.513	P51176;A0A4W2EMM8;A0A4W2HLM2;A0A3Q1MI90	P51176	2	9			yes	no	1;2	0.00047033	3.3276	157.33	1	1	1	1
DFLAGGVAAAISK	______________________________	LKDFLAGGVAAAISKTAVAPIERVKLLLQV	K	D	F	S	K	T	4	0	0	1	0	0	0	2	0	1	1	1	0	1	0	1	0	0	0	1	0	0	13	0	1218.66	A0A3Q1MF55;Q8SQH5;A0A4W2I2H6;A0AAF6ZRR6;P02722;A0A4W2FY09;Q3ZC05;A0A4W2BY60;A0AAA9SS84;A0AAF6YYL2	P02722	11	23			no	no	2	0.00038519	3.41432	132.03	3	1	2	1
VMEHFIK	TNGDTHLGGEDFDQRVMEHFIKLYKKKTGK	GGEDFDQRVMEHFIKLYKKKTGKDVRKDNR	R	V	M	I	K	L	0	0	0	0	0	0	1	0	1	1	0	1	1	1	0	0	0	0	0	1	0	0	7	0	902.468	A0A4W2EIV7;Q0VCX2	A0A4W2EIV7	263	269			yes	no	2	9.9804e-05	4.00085	135.87	1	1	1	1
VTVAGQNCAFEPER	ILGSNLGVRADDVKRVTVAGQNCAFEPERY	RVTVAGQNCAFEPERYSVSTRIVCTIEAAE	R	V	T	E	R	Y	2	1	1	0	1	1	2	1	0	0	0	0	0	1	1	0	1	0	0	2	0	0	14	0	1576.73	A0A4W2CEK6;A0A3Q1MQ74;A0A3Q1MUJ8;G3X755;A0A4W2FE68;A0A4W2DY67;A0A4W2BWX4	A0A4W2CEK6	843	856			yes	no	2	1.241e-18	17.9062	224.24	1	1	1	1
VVAEPVELAQEFR	LSGYVELRYDDEVKRVVAEPVELAQEFRKF	KRVVAEPVELAQEFRKFDLNSPWEAFPAYR	R	V	V	F	R	K	2	1	0	0	0	1	3	0	0	0	1	0	0	1	1	0	0	0	0	3	0	0	13	0	1485.78	A0A4W2GEH3;P23709;F1MS25;A0A4W2GFI3;A0A4W2EKS6	A0A4W2GEH3	219	231			yes	no	2;3	0.00021176	3.67416	165.63	2	2	2	1
VSLEDLYNGK	RNGRRRGEDMMHPLKVSLEDLYNGKTTKLQ	MHPLKVSLEDLYNGKTTKLQLSKNVLCSAC	K	V	S	G	K	T	0	0	1	1	0	0	1	1	0	0	2	1	0	0	0	1	0	0	1	1	0	0	10	0	1136.57	A0AAA9RTY9;Q58D10;A0A3Q1LGH8;Q2HJ94;A0A4W2DZ19;A0AAA9T2W5;A0A4W2FPT4	A0AAA9RTY9	122	131			yes	no	2	0.0011254	2.94869	138.4	1	1	1
GVGIISEGNETVEDIAAR	MVTGDHPITAKAIAKGVGIISEGNETVEDI	IISEGNETVEDIAARLNIPVSQVNPRDARA	K	G	V	A	R	L	2	1	1	1	0	0	3	3	0	3	0	0	0	0	0	1	1	0	0	2	0	0	18	0	1828.92	A0A3Q1LUJ8;A0AAA9RYS2;A0A3Q1MFY4;A0A4W2GE32;A0AAA9RXW7;Q08DA1;A0A4W2ET57;F1MI32;A0A3Q1MDM5;A0AAA9RVJ6;A0AAA9T5F0;A0A4W2HUS8;A0A4W2G8E3;A0A3Q1N346;F1MR06;A0A4W2I1B2;A0AAA9T2P2;A0AAA9TYJ0;A2VDL6;A0A4W2DF35;A0A4W2G9V7;A0AAA9TYF4	A0A3Q1LUJ8	659	676			no	no	2;3	9.9141e-96	95.0037	342.36	3	2	2.5	1
IVITGDADIDHDQALAQAIR	KTVKGGISETRIEKRIVITGDADIDHDQAL	DADIDHDQALAQAIREAREQHPDMSVTRVV	R	I	V	I	R	E	4	1	0	4	0	2	0	1	1	4	1	0	0	0	0	0	1	0	0	1	0	0	20	0	2134.1	A0A3Q1LWK1;A0A4W2IR72;A0A4W2CUS3;A0A4W2IR71;A0A4W2EGK0;A0A4W2ITV1;A0A4W2CQW5;A0A4W2ING2;A0A4W2ITV0;A0A4W2CQX6;A0A4W2ELF4;A0A3Q1LXH9;A0A4W2IRC9;A0A3Q1LTY0;U3Q123;E1BDB0;A0A3Q1MDE6;A0A4W2EAS7;A0A4W2IRC3;A0A4W2IRV4;U3Q4C5;A0A4W2EBP6;A0A4W2CUG7;A0A4W2EAS2;A0A4W2IRV1;A0A3Q1LQ12;A0A3Q1MNV5	A0A3Q1LWK1	1000	1019			yes	no	3	1.2155e-13	12.9152	159.8	1	1	1
GLLQQPEAGGIFK	SEMYVTCARDGLDSKGLLQQPEAGGIFKIT	SKGLLQQPEAGGIFKITGLGVKGIPPYPYT	K	G	L	F	K	I	1	0	0	0	0	2	1	3	0	1	2	1	0	1	1	0	0	0	0	0	0	0	13	0	1356.74	Q9TTJ5;A0A4W2CH43;A0A4W2F7B6;A0A4W2DZP5;A0A4W2F737;A0A452DKN5;A0A4W2F7B2;A0A4W2F784;A0A3Q1MLX2	Q9TTJ5	271	283			yes	no	2	6.9771e-12	11.1563	195.8	1	1	1	1
ASGVAVSDGVIK	______________________________	______________________________	M	A	S	I	K	V	2	0	0	1	0	0	0	2	0	1	0	1	0	0	0	2	0	0	0	3	0	0	12	0	1101.6	Q5E9F7;B0JYL8;A0A4W2HRI3	Q5E9F7	2	13			yes	no	2	1.3724e-07	6.86252	171.87	1	1	1	1
SALALAIK	SMLKQDYKEGEMTLKSALALAIKVLNKTMD	EGEMTLKSALALAIKVLNKTMDVSKLSAEK	K	S	A	I	K	V	3	0	0	0	0	0	0	0	0	1	2	1	0	0	0	1	0	0	0	0	0	0	8	0	785.501	Q3ZCK9;A0A4W2FQT7;A0AAA9SCN7	Q3ZCK9	188	195			yes	no	1;2	0.020838	1.68114	117.16	1	1	1	1
WSPDLPVCAPITCPPPPIPK	YLKGASSAKCTEEGKWSPDLPVCAPITCPP	PVCAPITCPPPPIPKFASLSVYKPLAGNNS	K	W	S	P	K	F	1	0	0	1	2	0	0	0	0	2	1	1	0	0	8	1	1	1	0	1	0	0	20	0	2241.13	P17690;CON__P17690;A0A4W2GJS5;A0A4W2CFV4;A0A3Q1LXP4;A0AAA9TVP7;A0A140T843	P17690	130	149			yes	no	2;3	3.1273e-05	4.50483	124.3	1	2	1.5	1
GIEQAVQSHAVAEEEAR	DNFTLDINTAYARLRGIEQAVQSHAVAEEE	EQAVQSHAVAEEEARKVHQLWLSVEALRYR	R	G	I	A	R	K	4	1	0	0	0	2	4	1	1	1	0	0	0	0	0	1	0	0	0	2	0	0	17	0	1822.88	A0A4W2FNU9;A0A4W2E395;F1MXX0;A0A4W2HQ49;A0A4W2CCG7;A0A3Q1MFE4;A0A4W2CFZ6;A0A4W2HPG7;A0A3Q1LYI6	A0A4W2FNU9	532	548			yes	no	2;3	2.1225e-29	28.6732	202.03	1	1	1	1
LVNELTEFAK	FSQYLQQCPFDEHVKLVNELTEFAKTCVAD	DEHVKLVNELTEFAKTCVADESHAGCEKSL	K	L	V	A	K	T	1	0	1	0	0	0	2	0	0	0	2	1	0	1	0	0	1	0	0	1	0	0	10	0	1162.62	A0A4W2DDL5;P02769;CON__P02769;A0A140T897;A0A4W2D8T3;A0A4W2GW83;A0A4W2GW93;B0JYQ0;A0A4W2EVR9;A0A4W2EW60;A0A4W2IKT9	A0A4W2DDL5	57	66			yes	no	2	0.00031149	3.50656	164.96		1	0.5	1
ELHLSDNPLGDAGLR	CGVLPGVLRSLPTLRELHLSDNPLGDAGLR	ELHLSDNPLGDAGLRLLCEGLLDPRCRLEK	R	E	L	L	R	L	1	1	1	2	0	0	1	2	1	0	4	0	0	0	1	1	0	0	0	0	0	0	15	0	1605.81	Q3SZN8;A0A4W2IMR6;A0A4W2BQ82;A0A3Q1LQU2;A0AAA9SSR1;A0AAA9SSX1	Q3SZN8	112	126			yes	no	3	5.3308e-05	4.27321	103.83		1	0.5	1
DTSEDIEELVEPVAAHGPK	QPFKPLSIGGIIILKDTSEDIEELVEPVAA	DIEELVEPVAAHGPKIEEEEQEPEPPEPFE	K	D	T	P	K	I	2	0	0	2	0	0	4	1	1	1	1	1	0	0	2	1	1	0	0	2	0	0	19	0	2034.97	A7MBA2;A0A4W2FZU3;A0AAA9TQK0;A0A4W2G1B1	A7MBA2	916	934			yes	no	3	1.4908e-08	7.82658	110.74	1	1	1
VVSQYHELVVQAR	DNVVQKVQAAQSEAKVVSQYHELVVQARED	AKVVSQYHELVVQAREDFKRELDSITPEVL	K	V	V	A	R	E	1	1	0	0	0	2	1	0	1	0	1	0	0	0	0	1	0	0	1	4	0	0	13	0	1526.82	A0A4W2FNU9;A0A4W2E395;A7E3V3;F1MXX0;A0A4W2HQ49;A0A4W2CCG7;A0A3Q1MFE4;A0A4W2CFZ6;A0A4W2HPG7;A0A3Q1LYI6;Q2NL19	A0A4W2FNU9	343	355			yes	no	2;3	6.0666e-05	4.21705	158.4	1	2	1.5	1
NAENAIEALK	LILIANAIVGVWQERNAENAIEALKEYEPE	VWQERNAENAIEALKEYEPEMGKVYRQDRK	R	N	A	L	K	E	3	0	2	0	0	0	2	0	0	1	1	1	0	0	0	0	0	0	0	0	0	0	10	0	1071.56	A0AAA9SIU9;A0A4W2CBY4;A0A3Q1LWF3;A0A4W2GHP6;A0AAA9T933;A0A3Q1M9U0;A0A3Q1N8S4;A0AAA9TVL8;F1MPR3;A0AAA9RTE7;A0A4W2IA03;A0A4W2BTY0;A0AAA9S1L8;Q0VCY0;A0A4W2GJB8;A0A4W2BQW8;A0AAA9TF47;A0AAA9SEQ7	A0AAA9SIU9	111	120			yes	no	2	0.0016207	2.7903	125.71	1	1	1	1
LLVSSEDYGR	FRDMDDEESWIKEKKLLVSSEDYGRDLTGV	IKEKKLLVSSEDYGRDLTGVQNLRKKHKRL	K	L	L	G	R	D	0	1	0	1	0	0	1	1	0	0	2	0	0	0	0	2	0	0	1	1	0	0	10	0	1137.57	A0A4W2FYN5;A0A4W2EAW7;A0A3Q1NKL1;A0A3Q1MT78;A0AAA9TJI4;A0A3Q1M8L3;A0AAA9S557;A0AAA9RZC6;A0A3Q1LWG5;A0A4W2HQZ4;A0A4W2CR12;A0A4W2FY45;A0A4W2ELF9;A0A4W2HR21;E1BFB0;A0A4W2CR18;A0A4W2FVW0;A0A4W2HQE0;A0A3Q1LNC8;A0A3Q1N827;A0A4W2HUZ3	A0A4W2FYN5	1785	1794			yes	no	2	0.0020097	2.69687	120.87	1	1	1	1
TPELNLDQFHDK	NGIECGGAYVKLLSKTPELNLDQFHDKTPY	LSKTPELNLDQFHDKTPYTIMFGPDKCGED	K	T	P	D	K	T	0	0	1	2	0	1	1	0	1	0	2	1	0	1	1	0	1	0	0	0	0	0	12	0	1455.7	A0AAA9TTL3;A7Z066;A0A4W2D8Y0;A0AAA9TTD5;A0A3Q1LFC5;A0AAA9T0X0;A0AAA9TII8;A0AAA9S391;A0AAA9SMV6	A0AAA9TTL3	172	183			yes	no	2;3	2.1589e-50	49.6658	310.59	2	1	1.5	1
GDTSASTTAGDTLSVPAPVVQHEELIK	MKESKQPASQPQKQKGDTSASTTAGDTLSV	LSVPAPVVQHEELIKTDHPETGEGKPKPAT	K	G	D	I	K	T	3	0	0	2	0	1	2	2	1	1	2	1	0	0	2	3	4	0	0	3	0	0	27	0	2722.37	A0A4W2FNU9;A0A4W2E395;A7E3V3;Q2NL19	A0A4W2FNU9	133	159			yes	no	3	7.3896e-08	7.13138	96.338	1		0.5
EELGQGLQGVEQK	VQHVRRSHQDFSRQREELGQGLQGVEQKVQ	QREELGQGLQGVEQKVQSLQATFGTFESLV	R	E	E	Q	K	V	0	0	0	0	0	3	3	3	0	0	2	1	0	0	0	0	0	0	0	1	0	0	13	0	1413.71	A0A4W2GQ28;F1ME65	A0A4W2GQ28	139	151			yes	no	2	2.4522e-45	44.6104	304.69	1	1	1	1
SVESLDHDSVVEMIR	AGLKNNDLVVAVNGKSVESLDHDSVVEMIR	SVESLDHDSVVEMIRKGGDQTSLLVVDKET	K	S	V	I	R	K	0	1	0	2	0	0	2	0	1	1	1	0	1	0	0	3	0	0	0	3	0	0	15	0	1714.82	Q3T0X8;A0A4W2ETZ4;A0A4W2D6I0;A0A4W2D6C4;A0A452DI72;A0A4W2I7P2;A0A4W2IE77;A0A4W2GSV0	Q3T0X8	294	308			yes	no	3	6.6528e-19	18.177	176.32	1	1	1
LIFDSVDFCR	LKPGEELFPKDENGKLIFDSVDFCRTWEAL	DENGKLIFDSVDFCRTWEALEKCKDAGLAK	K	L	I	C	R	T	0	1	0	2	1	0	0	0	0	1	1	0	0	2	0	1	0	0	0	1	0	0	10	0	1270.6	A0A4W2HNS1;A0A4W2FP20;A0AAA9SLB5;Q8HZ63;M0QW25;A0AAA9TGB8;A0A4W2FM46;F1MT58	F1MT58	137	146			no	no	2	0.0005389	3.26849	157.68	1	1	1
HSTVFDNLPNPEDR	FKCLMEGAGDVAFVKHSTVFDNLPNPEDRK	KHSTVFDNLPNPEDRKNYELLCGDNTRKSV	K	H	S	D	R	K	0	1	2	2	0	0	1	0	1	0	1	0	0	1	2	1	1	0	0	1	0	0	14	0	1639.76	A0A4W2DEN7;A0A4W2F0Y8;A0AAA9U1B9;A0A4W2GXB7;A0A4W2F045;A0A4W2IEH5;A0A4W2IEI0;CON__Q0IIK2;A0A4W2DZ09;CON__Q29443;G3X6N3;Q29443;A0A4W2GWE4;A0A4W2GZF7;A0A4W2IGP7	A0A4W2DEN7	230	243			no	no	2;3	1.6074e-52	51.7939	303.36	2	2	2	2
ILTPLVSLDTPGK	ELSDLEDLMKRENQKILTPLVSLDTPGKAT	QKILTPLVSLDTPGKATVQVIILADPDGHE	K	I	L	G	K	A	0	0	0	1	0	0	0	1	0	1	3	1	0	0	2	1	2	0	0	1	0	0	13	0	1352.79	A7MBI6;A0A4W2DRR7;A0AAA9TK47;A0A4W2HUA5;A0AAF6DM94;A0A4W2FUB3;A0A4W2FVD2;A0A4W2FXR4	A7MBI6	225	237			yes	no	2	1.1863e-05	4.92581	153.12	1	1	1	1
APILIATDVASR	QPERDWVLNEFRSGKAPILIATDVASRGLG	SGKAPILIATDVASRGLGFGLQQGLGMTI_	K	A	P	S	R	G	3	1	0	1	0	0	0	0	0	2	1	0	0	0	1	1	1	0	0	1	0	0	12	0	1225.7	A0AAA9SRA9;F6R9E0;A0A4W2E1G5;A7E307;A0A4W2C453;A0A3Q1LQN7;A0A4W2H4J1;A0A4W2EID7;A0A4W2G8R5;A0A4W2E058;A0A3Q1M155;Q3SYZ5	A0AAA9SRA9	390	401			yes	no	2	4.6773e-05	4.33	148.96	1	1	1	1
QAMTPEFR	AGMIFYRKGVAVALKQAMTPEFRAYQRQVV	GVAVALKQAMTPEFRAYQRQVVANCRALAE	K	Q	A	F	R	A	1	1	0	0	0	1	1	0	0	0	0	0	1	1	1	0	1	0	0	0	0	0	8	0	978.459	A0AAA9TCG0;A0A4W2C2E3;A0A4W2CKN2;A0A140T896;A0A4W2FS25;Q5E9P9;A0A3Q1LKF4	A0AAA9TCG0	279	286			yes	no	2	0.0047225	2.32583	148.04		2	1	1
TCLLNETGDEPFQYK	SANCDPFAVTEALIRTCLLNETGDEPFQYK	TCLLNETGDEPFQYKN______________	R	T	C	Y	K	N	0	0	1	1	1	1	2	1	0	0	2	1	0	1	1	0	2	0	1	0	0	0	15	0	1813.82	P15103;A0A4W2IKF1	P15103	358	372			yes	no	2	4.9148e-64	63.3085	317.31	1	1	1	1
TIVITSHPGQIVK	ALCGFQKPISTLDNRTIVITSHPGQIVKHG	NRTIVITSHPGQIVKHGDIKCVLNEGMPIY	R	T	I	V	K	H	0	0	0	0	0	1	0	1	1	3	0	1	0	0	1	1	2	0	0	2	0	0	13	0	1391.81	Q5E954;A0A4W2GKP1;A0AAA9U152;A0A3Q1LUN8;A0A4W2FKG2;H6ULC6;A0AAA9TYA0	Q5E954	284	296			yes	no	2;3	8.008e-08	7.09648	209.97	2	2	2	2
DYLALNEDLR	GRLRRGFMQYGYDGRDYLALNEDLRSWTAA	GYDGRDYLALNEDLRSWTAADTAAQITKRK	R	D	Y	L	R	S	1	1	1	2	0	0	1	0	0	0	3	0	0	0	0	0	0	0	1	0	0	0	10	0	1220.6	H6V5F7;O46768;H6V5G1;A8E4N9;Q3HWF1;H6V5G5;O46716;G9HQZ6;A0A173FDK4;A0A173FDF0;K7QEK7;A0A4W2C2X4;Q2KIU1;Q3YJI1;A7E329;O46760;Q3YFH1;Q45L77;A0A7S6SPF2;K7QEC4;W5XIT5;H6V5E9;O46769;A0A0S3Q245	H6V5F7	137	146			no	no	2	0.0010341	2.98544	141.48	2	1	1.5	1
FQMTQEVVCDECPNVK	NCRQEMRTTQLGPGRFQMTQEVVCDECPNV	QMTQEVVCDECPNVKLVNEERTLEVEIEPG	R	F	Q	V	K	L	0	0	1	1	2	2	2	0	0	0	0	1	1	1	1	0	1	0	0	3	0	0	16	0	1982.85	Q3ZBA6;A0A4W2GS88;A0AAA9SYN7;A0AAF6YKI3	Q3ZBA6	185	200			yes	no	2;3	3.4107e-28	27.4672	238.2	2	2	2	1
YSDMIVAAIQAEK	PKRAKASKKSTDHPKYSDMIVAAIQAEKNR	PKYSDMIVAAIQAEKNRAGSSRQSIQKYIK	K	Y	S	E	K	N	3	0	0	1	0	1	1	0	0	2	0	1	1	0	0	1	0	0	1	1	0	0	13	0	1437.72	Q0IIJ2;A0A4W2C1X7;A0AAA9SV20	Q0IIJ2	28	40			yes	no	2	0.00043032	3.36621	129.84	2	1	1.5	1
YLPAFENVLK	KDAKLTLIREKTTNRYLPAFENVLKSHGQD	KTTNRYLPAFENVLKSHGQDYLVGNKLSRA	R	Y	L	L	K	S	1	0	1	0	0	0	1	0	0	0	2	1	0	1	1	0	0	0	1	1	0	0	10	0	1192.65	Q28035;A0A4W2IH89;A0A4W2BYG6;A0A4W2EDG7;A0A3Q1MEC8;E1BKD8;A0A4W2BYD9;A0A4W2GW57;A5PJE0	Q28035	132	141			yes	no	2	0.0083487	2.07838	121.67	1	1	1	1
NAGVEGSLIVEK	IIKKTLKIPAMTIAKNAGVEGSLIVEKIMQ	IAKNAGVEGSLIVEKIMQSSSEVGYDAMLG	K	N	A	E	K	I	1	0	1	0	0	0	2	2	0	1	1	1	0	0	0	1	0	0	0	2	0	0	12	0	1214.65	A0A088Q0A9;A0AAA9TBS7;A0A4W2HEM6;A0A4W2F3I7;A0A4W2HHY4;G3N0R5;A0AAA9TJP1;P31081;A0A4W2C7S4;A0A4W2F4P4;F1MUZ9;A0AAA9SVC5	A0A088Q0A9	443	454			yes	no	2	1.3566e-07	6.86755	183.03	1	1	1	1
EATAVPPQDLLDR	ALQKVQEQVHTLLGREATAVPPQDLLDRLS	GREATAVPPQDLLDRLSSLDNLRASVGQVE	R	E	A	D	R	L	2	1	0	2	0	1	1	0	0	0	2	0	0	0	2	0	1	0	0	1	0	0	13	0	1423.73	A0A4W2GQ28;F1ME65	A0A4W2GQ28	507	519			yes	no	2	1.6575e-06	5.78055	132.78	1		0.5	1
YSGTYGASVSDEELK	DRMKETSPSGPKSQRYSGTYGASVSDEELK	YSGTYGASVSDEELKRRVAEELALEQAKKE	R	Y	S	L	K	R	1	0	0	1	0	0	2	2	0	0	1	1	0	0	0	3	1	0	2	1	0	0	15	0	1604.72	Q5E9D3;A0A4W2CYX1;A0AAA9S6M2;A0A4W2CZ27	Q5E9D3	49	63			yes	no	2	6.2984e-35	34.2008	252.21	1	1	1
EITALAPSTMK	GGTTMYPGIADRMQKEITALAPSTMKIKII	RMQKEITALAPSTMKIKIIAPPERKYSVWI	K	E	I	M	K	I	2	0	0	0	0	0	1	0	0	1	1	1	1	0	1	1	2	0	0	0	0	0	11	0	1160.61	A0A4W2DYQ2;P60712;A0AAA9SMJ2;P63258;A0AAA9RYR7;A0A4W2HSE6;A0AAF6YPG8;A0A4W2C707;A0AAA9SG76;A0A4W2DZW4;A0A4W2G7L0;Q3ZC07;A0A4W2HWN1;A0A4W2GQY7;A0A4W2E0U5;P68138;A0A4W2GZT5;A0A3Q1M558;A4IFM8;A0AAA9SVI4;A0A4W2EGU7;G8JKX4;P62739;A0A4W2IAF4;A0A4W2IAE7;A5D7J0;A0A4W2CMG1;Q5E9B5;A0A4W2IAA0;Q58DT9	A0A4W2DYQ2	316	326			no	no	2	1.1145e-11	10.9529	212.03	1	2	1.5	2
NSNLAGAAHEELQQSR	TYSAKLDNARQSAERNSNLAGAAHEELQQS	SNLAGAAHEELQQSRIRIDSLSAQLSQLQK	R	N	S	S	R	I	3	1	2	0	0	2	2	1	1	0	2	0	0	0	0	2	0	0	0	0	0	0	16	0	1723.82	Q3SZI2;F1MYG5;A0A4W2EZY9;A0AAA9SIS5;A0AAA9TES4;A0A4W2EZY1;A0A4W2EZ42;A0AAA9SP53;A0A4W2DJ54	Q3SZI2	281	296			yes	no	3	1.2076e-05	4.91808	137.44	1	1	1	1
EAFQLFDR	______________________________	DQTAEFKEAFQLFDRTGDGKILYSQCGDVM	K	E	A	D	R	T	1	1	0	1	0	1	1	0	0	0	1	0	0	2	0	0	0	0	0	0	0	0	8	0	1024.5	P60661;A0A4W2F430;A0A4W2F456;A0A4W2HRQ9;A0A3Q1MDB1;A0A4W2F5F1;A0A4W2FWV7;A0A4W2HVY5	A0A4W2F5F1	14	21			no	no	2	0.001792	2.74666	188.98	1	1	1	1
GSYGDLGGPIITTQVTIPK	QMAYEPQGGSGYGGRGSYGDLGGPIITTQV	DLGGPIITTQVTIPKDLAGSIIGKGGQRIK	R	G	S	P	K	D	0	0	0	1	0	1	0	4	0	3	1	1	0	0	2	1	3	0	1	1	0	0	19	0	1916.03	A0A4W2ETJ7;A0A3Q1N9S5;A0A4W2GB36;A0AAF6Z995;Q3T0D0;A0A4W2ETK2	A0A4W2ETJ7	349	367			yes	no	2;3	2.0095e-42	41.6969	263.56	1	2	1.5	1
LPFPIIDDK	SKDINAYNGEEPTEKLPFPIIDDKNRDLAI	EEPTEKLPFPIIDDKNRDLAIQLGMLDPAE	K	L	P	D	K	N	0	0	0	2	0	0	0	0	0	2	1	1	0	1	2	0	0	0	0	0	0	0	9	0	1056.59	O77834;A0A4W2CJ87;A0A4W2GH37;A0A4W2CVN2	O77834	98	106			yes	no	2	0.0023388	2.63101	162.25		1	0.5	1
HTGPNSPDTANDGFVR	EVFKSNNVEMDWVLKHTGPNSPDTANDGFV	TGPNSPDTANDGFVRLRGLPFGCSKEEIVQ	K	H	T	V	R	L	1	1	2	2	0	0	0	2	1	0	0	0	0	1	2	1	2	0	0	1	0	0	16	0	1683.76	A0A3Q1MIM4;A0A4W2F6T4;A0A4W2F6V7;A0A4W2DE08;A0A4W2F8Q6;A0A4W2EWD9;A0A4W2F851;A0A3Q1MIG4;A0A3Q1LU71;A0A4W2HCX7;A0A4W2DDR4;A0A3Q1N348;A0A4W2HE33;Q3SZF3;A5D9B4;A0A4W2G120	A0A3Q1MIM4	99	114			no	no	2;3	4.102e-23	22.387	183		1	0.5	1
SLFTDVVAEK	TVTVSASLESVRENRSLFTDVVAEKDLFHC	VRENRSLFTDVVAEKDLFHCVSFTLPRSPT	R	S	L	E	K	D	1	0	0	1	0	0	1	0	0	0	1	1	0	1	0	1	1	0	0	2	0	0	10	0	1107.58	A0AAA9SKJ1;Q7SIH1;A0AAA9SLL8;A0AAA9SFM6;A0A452DI08;CON__ENSEMBL:ENSBTAP00000024146;A0A4W2CTC9;A0A4W2E185;A0A4W2FQM6;A0A4W2HMW5;A0A4W2HM51;A0A4W2FQJ3;A0A4W2FQH1;R9QSM8;A0AAA9S5E2;K4JBR5;K4JF16;K4JDT2;K4JR88;K4JBR9;K4JBS4;K4JR71;K4JF13;K4JDS8;K4JBT0;K4JBA5;K4JR84;K4JBB0;K4JF02	A0AAA9SKJ1	72	81			yes	no	2	0.012407	1.90633	89.047	1	1	1	1
LHVDPENFK	LKGTFAALSELHCDKLHVDPENFKLLGNVL	ELHCDKLHVDPENFKLLGNVLVVVLARNFG	K	L	H	F	K	L	0	0	1	1	0	0	1	0	1	0	1	1	0	1	1	0	0	0	0	1	0	0	9	0	1097.55	A0A4W2E6G0;CON__P02070;D4QBB4;P02070;A0A4W2I8J7;A0A4W2GM01;A0AAA9TYE5;A0A4W2CKL8;D4QBB3	A0A4W2E6G0	95	103			yes	no	2;3	0.00036646	3.43597	194.9	2	2	2	2
GFGFVTFDDHDPVDK	DTIEIITDRQSGKKRGFGFVTFDDHDPVDK	GFGFVTFDDHDPVDKIVLQKYHTINGHNAE	R	G	F	D	K	I	0	0	0	4	0	0	0	2	1	0	0	1	0	3	1	0	1	0	0	2	0	0	15	0	1694.76	A0A4W2HXK0;A0A3Q1MJW1;A0A4W2HT96;A0A3Q1MME4;A0A4W2FZN7;Q2HJ60;A0A4W2G0Q6;F1N235;A0A4W2IEN8;A0A4W2H577;A0A4W2IP20;A0A4W2F5F6;A0A3Q1NDV9	A0A4W2HXK0	154	168			yes	no	2;3	5.615e-19	18.2507	223.08	1	2	1.5	1
AVGMPDDIIQK	KYQVQTQENYEAFMKAVGMPDDIIQKGKDI	AFMKAVGMPDDIIQKGKDIKGVSEIVQNGK	K	A	V	Q	K	G	1	0	0	2	0	1	0	1	0	2	0	1	1	0	1	0	0	0	0	1	0	0	11	0	1185.61	P80425;A0A4W2HMY0;A0A4W2CWP0	P80425	21	31			yes	no	2	3.7375e-05	4.42742	153.24	2	2	2	2
LDPGLIMEQVK	EGGFGSDFGGSGGGKLDPGLIMEQVKVQIA	GGGKLDPGLIMEQVKVQIAVANAQELLQRM	K	L	D	V	K	V	0	0	0	1	0	1	1	1	0	1	2	1	1	0	1	0	0	0	0	1	0	0	11	0	1241.67	A0AAF6DM99;A1A4M0;A0A4W2D6S0	A0AAF6DM99	17	27			yes	no	2	0.0012254	2.91172	121.5	1	1	1	1
DWILPSDYDHAEAEAR	RDKNRDGKMDKEETKDWILPSDYDHAEAEA	WILPSDYDHAEAEARHLVYESDQNKDGKLT	K	D	W	A	R	H	3	1	0	3	0	0	2	0	1	1	1	0	0	0	1	1	0	1	1	0	0	0	16	0	1886.84	A0AAA9TZ84;A0A4W2ECJ0;A0A4W2I6M2;A0A3Q1NC75;A0A4W2ID69;F1N3H1;A0A4W2DD00;Q3T0K1;A0A4W2GPF9	A0AAA9TZ84	256	271			no	no	2;3	1.108e-05	4.95546	167.44	2	1	1.5	2
VVAPTISSPVCQEQLVEAGR	TQCALSTSQLVACTKVVAPTISSPVCQEQL	ISSPVCQEQLVEAGRLVAKAVEGCVSASQA	K	V	V	G	R	L	2	1	0	0	1	2	2	1	0	1	1	0	0	0	2	2	1	0	0	4	0	0	20	0	2139.1	A0AAA9T339;A0AAA9TQ37;F1MDH3;A0A4W2HB33;A0A3Q1MLQ7;A0AAA9RW41;A0A4W2FC70;A0A4W2D8F2	A0AAA9T339	689	708			yes	no	2;3	1.6552e-13	12.7811	207.52	2	2	2	1
APNVPAAEPVPESPK	______________________________	APNVPAAEPVPESPKGVRAVLLGPPGAGKG	M	A	P	P	K	G	3	0	1	0	0	0	2	0	0	0	0	1	0	0	5	1	0	0	0	2	0	0	15	0	1501.78	A0AAA9TLU8;A0A4W2FTR3;A0A4W2CVV3;P08166;A0A4W2FUK5;A0AAA9S7A1;A0A4W2EIQ0;A0AAA9T6Y9;A0A4W2CRX2	A0AAA9TLU8	2	16			yes	no	2;3	2.5401e-13	12.5951	205.87	1	2	1.5	1
YGIHCDQVCTCVHGR	RGFSGTACETCAEGKYGIHCDQVCTCVHGR	YGIHCDQVCTCVHGRCNQGLLGDGSCDCDV	K	Y	G	G	R	C	0	1	0	1	3	1	0	2	2	1	0	0	0	0	0	0	1	0	1	2	0	0	15	0	1860.78	A0AAA9T5K2;F1MYW1;A0A4W2GHQ9;A0A4W2DGR7	A0AAA9T5K2	1297	1311			yes	no	3;4	7.4338e-05	4.12879	122.78	2	2	2	1
SNSFVYLEPLPR	EHQDAYHSANLVFSRSNSFVYLEPLPRELP	FSRSNSFVYLEPLPRELPCGKTQTVQAHYV	R	S	N	P	R	E	0	1	1	0	0	0	1	0	0	0	2	0	0	1	2	2	0	0	1	1	0	0	12	0	1420.74	A0AAA9SKJ1;Q7SIH1;A0AAA9SLL8;A0AAA9SFM6;A0A452DI08;CON__ENSEMBL:ENSBTAP00000024146;A0A4W2CTC9;A0A4W2E185;R9QSM8;A0AAA9S5E2;K4JBR5;K4JF16;K4JDT2;K4JR88	A0AAA9SKJ1	455	466			yes	no	2	9.9453e-23	22.0024	303.26	1	1	1	1
EQGPTGQEPSPGFLEQK	CLQWGRGPQAGQVTKEQGPTGQEPSPGFLE	GPTGQEPSPGFLEQKKQLEAEAQALRQELE	K	E	Q	Q	K	K	0	0	0	0	0	3	3	3	0	0	1	1	0	1	3	1	1	0	0	0	0	0	17	0	1827.86	A0A452DI03;A6QLY7;A0AAA9SV33;A0A4W2HD60;A0A4W2EYF2;A0AAA9RX80;A0A4W2FHZ1;A0A4W2DID5;A0A3Q1M273;A0A4W2FGX3;A0A4W2EYF7	A0A452DI03	363	379			yes	no	2	1.2847e-28	27.8912	289.89	1	1	1	1
LHHVSSLAWLDEHTLVTTSHDASVK	LSDPETRVKIQDAHRLHHVSSLAWLDEHTL	DEHTLVTTSHDASVKEWTIAY_________	R	L	H	V	K	E	2	0	0	2	0	0	1	0	4	0	4	1	0	0	0	4	3	1	0	3	0	0	25	0	2782.4	A0AAA9RW30;Q2KJH4;A0A4W2EST1;F1MTP5;A0A4W2HTH3;A0A4W2HTX1;A0AAA9TI77	A0AAA9RW30	549	573			yes	no	4;5	1.0122e-80	79.9947	288.91	2	1	1.5	1
VSVNDFIIK	AVLTARQNLVRDDIKVSVNDFIIKAAAVTL	VRDDIKVSVNDFIIKAAAVTLKQMPNVNAS	K	V	S	I	K	A	0	0	1	1	0	0	0	0	0	2	0	1	0	1	0	1	0	0	0	2	0	0	9	0	1033.58	A0A4W2CRZ5;P22439;A0A4W2HWC1;A0A3Q1LKL1;A0AAA9SZM1;A0A3Q1N235	A0A4W2CRZ5	326	334			yes	no	2	0.0054718	2.26187	107.66	1	1	1	1
DAGTIAGLNVLR	TVPAYFNDSQRQATKDAGTIAGLNVLRIIN	ATKDAGTIAGLNVLRIINEPTAAAIAYGLD	K	D	A	L	R	I	2	1	1	1	0	0	0	2	0	1	2	0	0	0	0	0	1	0	0	1	0	0	12	0	1198.67	A0A3Q1LMS5;A0A4W2DVC3;A0A4W2FK20;A0A4W2FJT1;P19120;A0AAA9TJ30;A0A4W2FK90;A0AAF6YYH1;A0A4W2FKA8;A0AAA9RT91	A0A3Q1LMS5	169	180			yes	no	2	1.3443e-10	9.8715	188.66	2	1	1.5	1
WNTDNTLGTEISWENK	TKYKICNYGLTFTQKWNTDNTLGTEISWEN	NTDNTLGTEISWENKLAEGLKLTLDTIFVP	K	W	N	N	K	L	0	0	3	1	0	0	2	1	0	1	1	1	0	0	0	1	3	2	0	0	0	0	16	0	1906.87	A6H783;A0A4W2BUG3;A0A4W2DR80;A0A4W2BUG7;Q9MZ13;A0A4W2BWY0;A0A452DIJ5;A0A4W2IKL3;A0A4W2IQU8;Q9GL29;A0A4W2BVZ1;A0A3Q1M0L2	A6H783	76	91			yes	no	2	5.4598e-14	13.2628	193.81	2		1	1
SETAPVAPAAPAPAEK	______________________________	ETAPVAPAAPAPAEKTPVKKKAKKSGVAAG	M	S	E	E	K	T	6	0	0	0	0	0	2	0	0	0	0	1	0	0	4	1	1	0	0	1	0	0	16	0	1505.77	A7MAZ5;A0A4W2DX00	A7MAZ5	2	17			yes	no	2	8.0961e-07	6.09172	150.51	1	1	1	1
VLTPELYAELR	DEFPDLSGHNNHMAKVLTPELYAELRAKST	HMAKVLTPELYAELRAKSTPSGFTVDDVIQ	K	V	L	L	R	A	1	1	0	0	0	0	2	0	0	0	3	0	0	0	1	0	1	0	1	1	0	0	11	0	1302.72	A0A4W2C4Q9;Q5EA61;A0A4W2FT21;A0AAA9SUZ5;A0AAF6ZIA4	A0A4W2C4Q9	33	43			yes	no	2	0.00053193	3.27415	131.44	1	1	1	1
VVLAYEPVWAIGTGK	EQTKVIADNVKDWSKVVLAYEPVWAIGTGK	VVLAYEPVWAIGTGKTATPQQAQEVHEKLR	K	V	V	G	K	T	2	0	0	0	0	0	1	2	0	1	1	1	0	0	1	0	1	1	1	3	0	0	15	0	1601.88	Q5E956;A0A4W2I170;A0A4W2DYA7;A0A452DIX3;A0A4W2I5B1	Q5E956	161	175			yes	no	2;3	0.00027365	3.5628	141.73	3	2	2.5	1
YDEMVESMK	EDLVYQAKLAEQAERYDEMVESMKKVAGMD	AEQAERYDEMVESMKKVAGMDVELTVEERN	R	Y	D	M	K	K	0	0	0	1	0	0	2	0	0	0	0	1	2	0	0	1	0	0	1	1	0	0	9	0	1130.46	P62261;A0A4W2E5A8;A0A4W2FTN1;A0A4W2BLZ6;A0A4W2HKV3;A0AAA9TVC7;A0A4W2DQW4	P62261	20	28			yes	no	2	0.0044421	2.35241	135	3	3	3	2
DIWEFVEK	QLQHTLLVYRSSFTRDIWEFVEKLHVEYPL	YRSSFTRDIWEFVEKLHVEYPLEIQIATGC	R	D	I	E	K	L	0	0	0	1	0	0	2	0	0	1	0	1	0	1	0	0	0	1	0	1	0	0	8	0	1064.52	A1L565;A0A4W2DEC0;A0A3Q1MTX5;A0A4W2DEB5;A0A4W2DJL8;A0A4W2DEC5;A0A4W2G0J3;A0A3Q1MEM2	A1L565	208	215			yes	no	2	0.015539	1.80858	110.31	1		0.5
EEIFGPVMQILK	PTVFGDVQDGMTIAKEEIFGPVMQILKFKS	IAKEEIFGPVMQILKFKSMEEVVGRANNSK	K	E	E	L	K	F	0	0	0	0	0	1	2	1	0	2	1	1	1	1	1	0	0	0	0	1	0	0	12	0	1402.75	P20000;A0A4W2H0D3;A0AAA9RWW9;A0A4W2H287;A0AAA9TGY7;A0A4W2H269	P20000	418	429			yes	no	2	0.0042707	2.3695	97.635	1	1	1	1
TYDSYLGDDYVR	LFRDDTKCLASIAKKTYDSYLGDDYVRAMT	AKKTYDSYLGDDYVRAMTNLRQCSTSMFWK	K	T	Y	V	R	A	0	1	0	3	0	0	0	1	0	0	1	0	0	0	0	1	1	0	3	1	0	0	12	0	1465.64	A0A4W2DEN7;A0A4W2F0Y8;A0AAA9U1B9;A0A4W2GXB7;A0A4W2F045;A0A4W2DKE0;A0A4W2IEH5;A0A4W2IEI0;CON__Q0IIK2;A0A4W2DZ09;CON__Q29443;G3X6N3;Q29443;A0A4W2GWE4;A0A4W2GZF7;A0A4W2IGP7;A0A4W2GZE5	A0A4W2DEN7	671	682			no	no	2	1.5923e-12	11.798	208.63	1	1	1	1
LFVTNDAATILR	GPNGMNKMVINHLEKLFVTNDAATILRELE	LEKLFVTNDAATILRELEVQHPAAKMIVMA	K	L	F	L	R	E	2	1	1	1	0	0	0	0	0	1	2	0	0	1	0	0	2	0	0	1	0	0	12	0	1332.74	Q3ZCI9;A0A4W2H1W2;A0A4W2H1Z5;A0A3Q1MTL6;A0AAA9TPC4;A0A4W2EZX3;G3X861;A0A4W2I8I1;Q7YSF1	Q3ZCI9	63	74			yes	no	2	4.6521e-08	7.33235	222	1	1	1	1
NYELMESEK	AVRVTKPNIPEAIRRNYELMESEKTKLLIA	PEAIRRNYELMESEKTKLLIAAQKQKVVEK	R	N	Y	E	K	T	0	0	1	0	0	0	3	0	0	0	1	1	1	0	0	1	0	0	1	0	0	0	9	0	1141.5	Q1RMU4;A0AAA9TYU4;A0AAF7ABD1;A0A4W2CD73;A0A4W2FFK0;A0A4W2BVK9;A0A4W2HCG1;A0A4W2DRH8	Q1RMU4	182	190			yes	no	2	0.0036704	2.43529	124.23	1	1	1	1
DTIFDVPVER	DKDQVVRINFNNATRDTIFDVPVERVQPFY	NNATRDTIFDVPVERVQPFYAALKEFVDLM	R	D	T	E	R	V	0	1	0	2	0	0	1	0	0	1	0	0	0	1	1	0	1	0	0	2	0	0	10	0	1189.6	A0A4W2HP63;A0A3Q1MSS7;F1N4U6;A0A4W2FNG7	A0A4W2HP63	297	306			yes	no	2	0.0028497	2.5452	134.77	1	1	1	1
GLGAGAGAGEESPAASLPR	VLLGAYRLWVRWGRRGLGAGAGAGEESPAA	GAGAGEESPAASLPRMKKRDFSLEQLRQYD	R	G	L	P	R	M	5	1	0	0	0	0	2	5	0	0	2	0	0	0	2	2	0	0	0	0	0	0	19	0	1666.83	A5PJQ6;F6QJJ8;A0A4W2BXE9	A5PJQ6	79	97			yes	no	2;3	1.5298e-66	65.8154	292.12	1	2	1.5	1
SETITEEELVGLMNK	NSLKKCSRELQQKFRSETITEEELVGLMNK	SETITEEELVGLMNKFVEDTKNGVHRKEGW	R	S	E	N	K	F	0	0	1	0	0	0	4	1	0	1	2	1	1	0	0	1	2	0	0	1	0	0	15	0	1691.83	Q3SZD7;A0A4W2DHT3;A0A4W2G5A2;Q3T0T9;A0A4W2F3W0;A0A3Q1NG39	Q3SZD7	160	174			yes	no	2;3	9.0837e-27	26.0417	234.39	3	3	3
ALEQQVEEMK	DDVGKSVHELEKSKRALEQQVEEMKTQLEE	EKSKRALEQQVEEMKTQLEELEDELQATED	R	A	L	M	K	T	1	0	0	0	0	2	3	0	0	0	1	1	1	0	0	0	0	0	0	1	0	0	10	0	1203.58	F1MQ37;A0A4W2GTV5;A0A4W2F0M0;O02717	F1MQ37	1529	1538			yes	no	2	0.00082596	3.08304	147.2	1	1	1	1
EAADSEHHTLQALTEK	VKELVSLKQEQQRFKEAADSEHHTLQALTE	AADSEHHTLQALTEKILRAEESAAHLPEEI	K	E	A	E	K	I	3	0	0	1	0	1	3	0	2	0	2	1	0	0	0	1	2	0	0	0	0	0	16	0	1778.84	A0A4W2GQ28;F1ME65	A0A4W2GQ28	330	345			yes	no	2;3;4	4.349e-100	99.3616	426.33	2	3	2.5	2
ELISNASDALDK	LIINTFYSNKEIFLRELISNASDALDKIRY	FLRELISNASDALDKIRYESLTDPSKLDSG	R	E	L	D	K	I	2	0	1	2	0	0	1	0	0	1	2	1	0	0	0	2	0	0	0	0	0	0	12	0	1274.64	A0A4W2I142;Q95M18;A0A4W2DMG8;A0A4W2F2S0;A0A4W2IA49;A0A4W2CES4;A0AAA9SQM8;G5E507;A0AAA9TAX9;A0A4W2ILU5;Q76LV1;A0A4W2I8Y3;Q3SZD6;G3N2V5	A0AAA9SQM8	42	53			no	no	2	7.3885e-09	8.13144	187.97	1	1	1	1
TTLPTFQSPEFSVTR	AVPEVLQQQEEDRSKTTLPTFQSPEFSVTR	TTLPTFQSPEFSVTRQHEDFVWLHDTLIET	K	T	T	T	R	Q	0	1	0	0	0	1	1	0	0	0	1	0	0	2	2	2	4	0	0	1	0	0	15	0	1709.86	A0AAA9S5I4;A0A4W2HFK9;A0A4W2GC71;A0A4W2DP51;F1ML34;A0A3Q1MR47;Q3ZBM5;A0A4W2FGA1;A0AAF6ZDE8;A0A4W2CKQ7	A0AAA9S5I4	18	32			yes	no	2	0.00097783	3.00974	128.85	1	1	1	1
EILVGDVGQTVDDPYATFVK	CLSEDKKNIILEEGKEILVGDVGQTVDDPY	DVGQTVDDPYATFVKMLPDKDCRYALYDAT	K	E	I	V	K	M	1	0	0	3	0	1	1	2	0	1	1	1	0	1	1	0	2	0	1	4	0	0	20	0	2165.09	Q5E9F7;B0JYL8;A0A4W2HRI3	Q5E9F7	54	73			yes	no	2;3	1.4468e-47	46.8396	326.89	2	3	2.5	1
EYEATLEECCAK	RHPEYAVSVLLRLAKEYEATLEECCAKDDP	LAKEYEATLEECCAKDDPHACYSTVFDKLK	K	E	Y	A	K	D	2	0	0	0	2	0	4	0	0	0	1	1	0	0	0	0	1	0	1	0	0	0	12	0	1501.61	A0A4W2DDL5;P02769;CON__P02769;A0A140T897;A0A4W2D8T3;A0A4W2GW83;A0A4W2GW93;B0JYQ0;A0A4W2EVR9;A0A4W2EW60;A0A4W2IKT9	A0A4W2DDL5	366	377			yes	no	2	1.022e-17	16.9905	246.41		1	0.5	1
LGEDNINVVEGNEQFISASK	VVSAAHCYKSGIQVRLGEDNINVVEGNEQF	INVVEGNEQFISASKSIVHPSYNSNTLNND	R	L	G	S	K	S	1	0	3	1	0	1	3	2	0	2	1	1	0	1	0	2	0	0	0	2	0	0	20	0	2162.05	A0AAA9S633;P00760;A0A4W2FD21;A0AAA9SES5;A0A4W2HI70;A0A4W2HEW4;A0A4W2HH41	A0AAA9S633	63	82			yes	no	2;3	2.1396e-101	100.67	331.8	10	11	10.5	13
EALQEAGFIIEK	DKRFSTLPLNEKFLREALQEAGFIIEKLEK	FLREALQEAGFIIEKLEKVTRAAETHLDNR	R	E	A	E	K	L	2	0	0	0	0	1	3	1	0	2	1	1	0	1	0	0	0	0	0	0	0	0	12	0	1346.71	A0A4W2IBB9;E1BEK0;A0A4W2IDF0;A0A4W2DX99;A0A4W2IBC5;A0A4W2BVQ4	A0A4W2IBB9	255	266			yes	no	2	2.9888e-10	9.5245	205.53	1	1	1	1
HVLVTLGEK	FDKEGNGTVMGAEIRHVLVTLGEKMTEEEV	MGAEIRHVLVTLGEKMTEEEVEMLVAGHED	R	H	V	E	K	M	0	0	0	0	0	0	1	1	1	0	2	1	0	0	0	0	1	0	0	2	0	0	9	0	994.581	P60661;A0A4W2F430;A0A4W2F456;A0A4W2HRQ9;A0A3Q1MDB1;A1XEA7;A0A4W2F5F1;A0A4W2FWV7;A0A4W2HVY5;A0A4W2F579;A0A452DID9;A0A4W2F417	A0A4W2F5F1	111	119			no	no	2	2.9831e-10	9.52533	241.52	1	1	1	1
YEFEQDLSEK	DHLRDVLRVQEQELKYEFEQDLSEKLAEQE	EQELKYEFEQDLSEKLAEQELQFRRLSQEQ	K	Y	E	E	K	L	0	0	0	1	0	1	3	0	0	0	1	1	0	1	0	1	0	0	1	0	0	0	10	0	1286.57	A0A4W2FNU9;A0A4W2E395;A7E3V3;F1MXX0;A0A4W2HQ49;A0A4W2CCG7;A0A3Q1MFE4;A0A4W2CFZ6;A0A4W2HPG7;A0A3Q1LYI6;Q2NL19	A0A4W2FNU9	491	500			yes	no	2	0.0012097	2.91732	135.55	1	1	1	1
NLGTALAELR	IQDQASAMQLSQCAKNLGTALAELRTAAQK	SQCAKNLGTALAELRTAAQKAQEACGPLEM	K	N	L	L	R	T	2	1	1	0	0	0	1	1	0	0	3	0	0	0	0	0	1	0	0	0	0	0	10	0	1056.59	A0AAA9T339;A0AAA9TQ37;F1MDH3;A0A4W2HB33;A0A3Q1MLQ7;A0AAA9RW41;A0A4W2FC70	A0AAA9T339	993	1002			yes	no	2	0.0034727	2.45933	125.48	1	1	1	1
VPLPSLSPTMQAGTIAR	GSPSRRWYSLPPHQKVPLPSLSPTMQAGTI	LPSLSPTMQAGTIARWEKKEGEKINEGELI	K	V	P	A	R	W	2	1	0	0	0	1	0	1	0	1	2	0	1	0	3	2	2	0	0	1	0	0	17	0	1737.94	A0AAA9S734;P11180;A0A4W2GGL3;A0A4W2BWE4;A0AAA9TRR5;A0AAA9SUA2;A0A4W2GJK5;A0A4W2BWC4	A0AAA9S734	94	110			yes	no	2;3	6.6767e-15	14.1754	203.39	3	4	3.5	1
SETAPAETAAPAPVEK	______________________________	ETAPAETAAPAPVEKSPAKKKATKKTASGG	M	S	E	E	K	S	5	0	0	0	0	0	3	0	0	0	0	1	0	0	3	1	2	0	0	1	0	0	16	0	1567.77	A0AAA9S219;A0A4W2C3R2	A0AAA9S219	2	17			yes	no	2	0.00027546	3.55994	122.42	1	1	1	1
DLTDYLMK	YALPHAILRLDLAGRDLTDYLMKILTERGY	RLDLAGRDLTDYLMKILTERGYSFTTTAER	R	D	L	M	K	I	0	0	0	2	0	0	0	0	0	0	2	1	1	0	0	0	1	0	1	0	0	0	8	0	997.479	A0A4W2DYQ2;P60712;A0AAA9SMJ2;P63258;A0AAA9RYR7;A0A4W2HSE6;A0AAF6YPG8;A0A4W2C707;A0AAA9SG76;A0A4W2G7L0;A0A3Q1NKP5;A0A4W2E6X5;Q862P9;Q3ZC07;A0A4W2HWN1;A0A4W2GQY7;A0A4W2E0U5;P68138;A0A4W2GZT5;A0A3Q1M558;A4IFM8;A0AAA9SVI4;A0A4W2EGU7;G8JKX4;P62739;A0A4W2IAF4;A0A4W2IAE7;A5D7J0;A0A4W2CMG1;Q5E9B5;A0A4W2IAA0;Q58DT9	A0A4W2DYQ2	184	191			no	no	2	0.0047758	2.32095	169.97	3	2	2.5	2
VFVSPLAK	PSAPRPAAPAGPKGRVFVSPLAKKLAAEKG	PAGPKGRVFVSPLAKKLAAEKGIDLTQVKG	R	V	F	A	K	K	1	0	0	0	0	0	0	0	0	0	1	1	0	1	1	1	0	0	0	2	0	0	8	0	859.517	A0AAA9S734;P11180;A0A4W2GGL3;A0A4W2BWE4;A0AAA9TRR5;A0AAA9TUF2;A0AAA9SUA2;A0A4W2GJK5;A0A4W2BWC4	A0AAA9S734	355	362			yes	no	2	0.021658	1.66438	94.262		1	0.5	1
VAPPGLTQIPQIQK	MLLTISEFKPTYQDRVAPPGLTQIPQIQKT	RVAPPGLTQIPQIQKTEIAFRPNDPKSYMT	R	V	A	Q	K	T	1	0	0	0	0	3	0	1	0	2	1	1	0	0	3	0	1	0	0	1	0	0	14	0	1488.87	A0A4W2CUW7;A0A3Q1MAQ1;G3MWR4;A0A4W2CUX2;Q3ZCH8;F6QVN4	A0A4W2CUW7	71	84			yes	no	2;3	0.00052005	3.28395	160.53	1	2	1.5	1
EQYLQSIEDR	IEPYLKKKDESQGGKEQYLQSIEDREKLDG	SQGGKEQYLQSIEDREKLDGLYECILCACC	K	E	Q	D	R	E	0	1	0	1	0	2	2	0	0	1	1	0	0	0	0	1	0	0	1	0	0	0	10	0	1279.6	Q3T189;A0A4W2IFA5;A0A452DI87;A0A3Q1LZ07;O97650;Q0QEX9	Q3T189	168	177			yes	no	2	0.00014884	3.82728	174.41	1	1	1	1
DAGTIAGLNVMR	TVPAYFNDAQRQATKDAGTIAGLNVMRIIN	ATKDAGTIAGLNVMRIINEPTAAAIAYGLD	K	D	A	M	R	I	2	1	1	1	0	0	0	2	0	1	1	0	1	0	0	0	1	0	0	1	0	0	12	0	1216.62	A0A4W2EIV7;Q0VCX2	A0A4W2EIV7	187	198			yes	no	2	1.9092e-17	16.7191	216.12	2	2	2	1
AVDQLNELSSEANLYR	SASAQALSYREAVLRAVDQLNELSSEANLY	VDQLNELSSEANLYRLLELDPPPKDNEDLG	R	A	V	Y	R	L	2	1	2	1	0	1	2	0	0	0	3	0	0	0	0	2	0	0	1	1	0	0	16	0	1820.89	P33046;A0AAF6ZFN1	P33046	41	56			yes	no	2;3	1.6612e-61	60.7796	299.16	2	2	2
GIDQAVVAALK	RLHNQLLPNTTVLEKGIDQAVVAALKTRHH	VLEKGIDQAVVAALKTRHHAIEETSTYIAV	K	G	I	L	K	T	3	0	0	1	0	1	0	1	0	1	1	1	0	0	0	0	0	0	0	2	0	0	11	0	1083.63	G3N2D8;A0A4W2D6I5	G3N2D8	517	527			yes	no	2	0.00026098	3.58339	140.84	1	1	1	1
FNAHGDVNTIVCNSK	LGKDDNNLCLHFNPRFNAHGDVNTIVCNSK	FNAHGDVNTIVCNSKDAGAWGAEQRESAFP	R	F	N	S	K	D	1	0	3	1	1	0	0	1	1	1	0	1	0	1	0	1	1	0	0	2	0	0	15	0	1674.78	P11116;A0A4W2GZN4;Q862G9;A0AAA9SHP7;A0AAA9RVC1;Q862F2	P11116	50	64			yes	no	2;3	5.0756e-13	12.2945	142.1	1	2	1.5	1
FVNVVPTFGK	KKTGRAKRRMQYNRRFVNVVPTFGKKKGPN	QYNRRFVNVVPTFGKKKGPNANS_______	R	F	V	G	K	K	0	0	1	0	0	0	0	1	0	0	0	1	0	2	1	0	1	0	0	3	0	0	10	0	1106.61	P62866;Q56JV7;Q3SZG2;A0A4W2HWK0	P62866	42	51			yes	no	2	0.0011671	2.93289	136.99	1	1	1	1
GVVQDLQQAVSK	VTRIASLEVENQSLRGVVQDLQQAVSKLEA	SLRGVVQDLQQAVSKLEARLSALEKSSPAH	R	G	V	S	K	L	1	0	0	1	0	3	0	1	0	0	1	1	0	0	0	1	0	0	0	3	0	0	12	0	1270.69	L7R5X3;A5D989;A0A4W2C247;A0A4W2F7E3;A0A452DIM3;L7R4Y6;A0AAA9T5N1;A0A4W2C2C8;I6L1R8;A0A4W2CKL6;A0A4W2F5L3;A0A3Q1M9K4	L7R5X3	96	107			yes	no	2	4.7403e-07	6.32419	169.99	1	1	1	1
TGILQGDPASEVEIVK	RPVAIALDTKGPEIRTGILQGDPASEVEIV	GILQGDPASEVEIVKGSRVLVTVDPEFQTR	R	T	G	V	K	G	1	0	0	1	0	1	2	2	0	2	1	1	0	0	1	1	1	0	0	2	0	0	16	0	1654.88	Q1JPG7;A0A4W2FPE0;A0A4W2FMR0;A0A3Q1LZ80;A0AAA9SCU3;A0A4W2FM45	Q1JPG7	116	131			yes	no	2	4.7692e-06	5.32155	190.34	1	1	1
GTGGAAPIVTLLR	FWTEYRSGSVYRLERGTGGAAPIVTLLRSE	ERGTGGAAPIVTLLRSERPPIFEIRMYDAQ	R	G	T	L	R	S	2	1	0	0	0	0	0	3	0	1	2	0	0	0	1	0	2	0	0	1	0	0	13	0	1224.72	A0A4W2CPN3;E1BGJ0	A0A4W2CPN3	771	783			yes	no	2	0.0002643	3.5779	137.89	1	1	1	1
SEDYALPSYVDR	ISTSVCVRAHGSVVKSEDYALPSYVDRRDY	VVKSEDYALPSYVDRRDYPLPDVAHVKNLS	K	S	E	D	R	R	1	1	0	2	0	0	1	0	0	0	1	0	0	0	1	2	0	0	2	1	0	0	12	0	1413.64	P00423;A0A4W2FEJ5;A0AAF6Z2H9;A0A4W2DZ31;A0A4W2C1A0;A0A4W2H369;A0A3Q1M380	P00423	30	41			yes	no	2	2.8634e-05	4.54312	156.48	1	1	1	1
GLDVDSLVIEHIQVNK	LLHMLKNAESNAELKGLDVDSLVIEHIQVN	LDVDSLVIEHIQVNKAPKMRRRTYRAHGRI	K	G	L	N	K	A	0	0	1	2	0	1	1	1	1	2	2	1	0	0	0	1	0	0	0	3	0	0	16	0	1777.96	Q862E3;A0A452DJF6;Q862J9;A0A4W2IDF6;Q3T025;A0A4W2DXM0;A0AAA9SB94;A0A4W2H1I9;A0AAA9TXH3;A0A4W2H805;A0A4W2BU56;G3N288;F1MQJ8;Q862T7;A0A4W2EWJ4;A0A4W2IRB0;A0A4W2HZB9;E1BG46;A0A4W2BR82;Q862H0;Q862F1;Q862J1;A1XED3;A0A4W2BVX6;A0A4W2G7Z3;A0AAA9TP08	Q862E3	106	121			yes	no	2;3	4.2884e-73	72.3677	318.64	1	2	1.5	2
LGNYAGAVQDCER	ANAVYFCNRSAAYSKLGNYAGAVQDCERAI	SKLGNYAGAVQDCERAICIDPSYSKAYGRM	K	L	G	E	R	A	2	1	1	1	1	1	1	2	0	0	1	0	0	0	0	0	0	0	1	1	0	0	13	0	1451.65	A0A3Q1MB35;Q32LM2;A0A4W2G0N6;A0A4W2D6T5;A0A4W2HQG8;A0A4W2D2B1;A0AAF7AEM3	A0A3Q1MB35	137	149			yes	no	2	0.00074197	3.12961	138.25	1	1	1
SSLICQATDFSPK	FVPPRNSLSGDGNSKSSLICQATDFSPKQI	SKSSLICQATDFSPKQISLSWFRDGKRIVS	K	S	S	P	K	Q	1	0	0	1	1	1	0	0	0	1	1	1	0	1	1	3	1	0	0	0	0	0	13	0	1452.69	G5E513;CON__Q1RMK2;A0A3Q1M032;A0A3Q1LPI6;G5E5T5;A0A4W2DVR2;A0A4W2BTN1	G5E513	147	159			yes	no	2	2.2901e-05	4.64015	196.44	1	1	1	1
YWEAFLPEAK	KYLESLVQTQQQLIKYWEAFLPEAKAIA__	QQLIKYWEAFLPEAKAIA____________	K	Y	W	A	K	A	2	0	0	0	0	0	2	0	0	0	1	1	0	1	1	0	0	1	1	0	0	0	10	0	1252.61	A0A4W2I540;A0A4W2GIG0;F1MZN7;A0A4W2I0V1;A0AAA9SEJ5;Q2TBW7;F1N399;A0A4W2I7P5;Q05B62;A0A4W2CWP1;A0A4W2I7N0;A0A4W2CSV5;Q2KIM3;A0AAA9SX93;A0A4W2EC11;A0A4W2GLW0;A0AAA9T906;A0AAA9S886;A0AAA9T4Z8	A0A4W2I540	507	516			yes	no	2	0.0023587	2.62733	116.52	1	1	1
ILDYSVHAER	SETRLEEALENLCERILDYSVHAERKGSLR	NLCERILDYSVHAERKGSLRYAKGQSQTMA	R	I	L	E	R	K	1	1	0	1	0	0	1	0	1	1	1	0	0	0	0	1	0	0	1	1	0	0	10	0	1201.61	Q3SWX1	Q3SWX1	96	105			yes	yes	3	0.0018034	2.74391	102.52	1	1	1	1
LPACVVDCGTGYTK	______________________________	RLPACVVDCGTGYTKLGYAGNTEPQFIIPS	R	L	P	T	K	L	1	0	0	1	2	0	0	2	0	0	1	1	0	0	1	0	2	0	1	2	0	0	14	0	1539.71	P61157;A0A4W2DG84;A0AAA9TM64;A0A4W2FS22	P61157	5	18			yes	no	2	0.0005623	3.25003	140.39	1	1	1	1
TASADLPTVPLGSAVEAIR	HQLWLSVEALRYRMKTASADLPTVPLGSAV	DLPTVPLGSAVEAIRASCSDSEFAQALTAA	K	T	A	I	R	A	4	1	0	1	0	0	1	1	0	1	2	0	0	0	2	2	2	0	0	2	0	0	19	0	1867.01	A0A4W2FNU9;A0A4W2E395;A7E3V3;F1MXX0;A0A4W2HQ49;A0A4W2CCG7;A0A3Q1MFE4;A0A4W2CFZ6;A0A4W2HPG7;A0A3Q1LYI6;Q2NL19	A0A4W2FNU9	566	584			yes	no	2;3	4.8065e-13	12.3182	184.21	1	2	1.5	1
CGLVPVLAENYK	DAMSLDGGYLYIAGKCGLVPVLAENYKTED	AGKCGLVPVLAENYKTEDGSCKNTPEKGYL	K	C	G	Y	K	T	1	0	1	0	1	0	1	1	0	0	2	1	0	0	1	0	0	0	1	2	0	0	12	0	1361.7	A0A4W2DEN7;A0A4W2F0Y8;A0AAA9U1B9;A0A4W2GXB7;A0A4W2F045;A0A4W2DKE0;A0A4W2IEH5;A0A4W2IEI0;CON__Q0IIK2;A0A4W2DZ09;CON__Q29443;G3X6N3;Q29443;A0A4W2GWE4;A0A4W2GZF7;A0A4W2GZE5	A0A4W2DEN7	424	435			no	no	2	0.00027046	3.5679	134.23	1	1	1	1
ALASQLQDSLK	ADLAARGEGESPQARALASQLQDSLKDLKA	PQARALASQLQDSLKDLKARMQEAMTQEVS	R	A	L	L	K	D	2	0	0	1	0	2	0	0	0	0	3	1	0	0	0	2	0	0	0	0	0	0	11	0	1172.64	A0A4W2HRV3;A0A4W2FX02;A0A3Q1LIB4;A0A4W2BY01;A0A4W2BYE7;F1N789	A0A4W2HRV3	571	581			yes	no	2	3.3074e-09	8.48051	234.71	1	1	1	1
ELTPQVVSAAR	KSTVEGIQASVKTARELTPQVVSAARILLR	KTARELTPQVVSAARILLRNPGNQAAYEHF	R	E	L	A	R	I	2	1	0	0	0	1	1	0	0	0	1	0	0	0	1	1	1	0	0	2	0	0	11	0	1169.64	A0A4W2HRV3;A0A4W2FX02;A0A3Q1LIB4;A0A4W2BY01;A0A4W2BYE7;F1N789	A0A4W2HRV3	670	680			yes	no	2	0.00031475	3.50203	138.98	1	1	1	1
TVMENFVAFVDK	ELLKHKPKATEEQLKTVMENFVAFVDKCCA	QLKTVMENFVAFVDKCCAADDKEACFAVEG	K	T	V	D	K	C	1	0	1	1	0	0	1	0	0	0	0	1	1	2	0	0	1	0	0	3	0	0	12	0	1398.69	A0A4W2DDL5;P02769;CON__P02769;A0A140T897;A0A4W2D8T3;A0A4W2EVR9;A0A4W2EW60	A0A4W2DDL5	560	571			yes	no	2	0.00021348	3.67064	137.17	2	2	2	1
AIDLFTDAIK	KVAAIDALNDGELQKAIDLFTDAIKLNPRL	GELQKAIDLFTDAIKLNPRLAILYAKRASV	K	A	I	I	K	L	2	0	0	2	0	0	0	0	0	2	1	1	0	1	0	0	1	0	0	0	0	0	10	0	1105.6	A0A4W2C2T9;A7E3S8;A0A4W2DUJ5;A0A3Q1MQM3;A0A4W2GMQ8;A0A3Q1M4L0;A0AAA9S9R2;A0AAA9TBE2;A0A4W2ESL5	A0A4W2C2T9	133	142			yes	no	2	0.0027972	2.55328	111.06	1	1	1	1
TLISILTER	EAIRKAIRGIGTDEKTLISILTERTNAQRL	IGTDEKTLISILTERTNAQRLLIAKEYQAL	K	T	L	E	R	T	0	1	0	0	0	0	1	0	0	2	2	0	0	0	0	1	2	0	0	0	0	0	9	0	1044.62	Q3SWX7;I6X9I8;F1MWQ2;A0A4W2DS54;A0A3Q1MJD9;A0A4W2GLT1;A0A3Q1M636;A0A4W2DCB7;A0A4W2EUP7	Q3SWX7	40	48			yes	no	2	0.0023597	2.62714	161.86	1	1	1	1
ELSSFIQK	SSTACLNAKGPQLTRELSSFIQKGQELCAD	KGPQLTRELSSFIQKGQELCADYSENTFTE	R	E	L	Q	K	G	0	0	0	0	0	1	1	0	0	1	1	1	0	1	0	2	0	0	0	0	0	0	8	0	950.507	A0A4W2EWF2;A0A3Q1LQ02;I7CT57;F1N5M2;A0A4W2DTY5;A0A4W2EVT9;Q3MHN5;CON__Q3MHN5;A0A4W2H192;A0A4W2IGV5;A0A4W2H086;A0A4W2IIR6	A0A4W2EWF2	358	365			yes	no	2	0.01259	1.89997	120.52	1	1	1	1
IVSGISEGQVETVQSSPITFR	SPKQISLSWFRDGKRIVSGISEGQVETVQS	EGQVETVQSSPITFRAYSMLTITERDWLSQ	R	I	V	F	R	A	0	1	0	0	0	2	2	2	0	3	0	0	0	1	1	4	2	0	0	3	0	0	21	0	2233.16	G5E513;CON__Q1RMK2;A0A3Q1M032;A0A3Q1LPI6;G5E5T5;A0A4W2DVR2;A0A4W2BTN1	G5E513	172	192			yes	no	2;3	7.1463e-87	86.1459	402.73	1	2	1.5	1
YGYEIPVDMLCK	QVQRARYEAANWKYKYGYEIPVDMLCKRIA	KYKYGYEIPVDMLCKRIADISQVYTQNAEM	K	Y	G	C	K	R	0	0	0	1	1	0	1	1	0	1	1	1	1	0	1	0	0	0	2	1	0	0	12	0	1486.68	Q2YDE4;A0A4W2CDR8;A0AAF6YU11;A0AAA9TJ47;A0A4W2GXD6;A0AAA9TDL5;A0A4W2CA91;A0AAA9STE6;A0AAA9S278	Q2YDE4	105	116			yes	no	2	0.00017567	3.7553	140.16	2	2	2	1
GGPGSAVSPYPTFNPSSDVEALHK	ENEEQEYIKTVKGSKGGPGSAVSPYPTFNP	YPTFNPSSDVEALHKAITVKGVDEATIIEI	K	G	G	H	K	A	2	0	1	1	0	0	1	3	1	0	1	1	0	1	4	4	1	0	1	2	0	0	24	0	2413.16	P46193;I6YIV1;F1N650;A0A4W2HTZ0;A0A4W2CRW3	P46193	30	53			yes	no	3	1.1347e-54	53.9451	195.13	1	1	1	1
SLHTLFGDELCK	AKTCVADESHAGCEKSLHTLFGDELCKVAS	CEKSLHTLFGDELCKVASLRETYGDMADCC	K	S	L	C	K	V	0	0	0	1	1	0	1	1	1	0	3	1	0	1	0	1	1	0	0	0	0	0	12	0	1418.69	A0A4W2DDL5;P02769;CON__P02769;A0A140T897;A0A4W2D8T3;A0A4W2GW83;A0A4W2GW93;B0JYQ0;A0A4W2EVR9;A0A4W2EW60;A0A4W2IKT9	A0A4W2DDL5	80	91			yes	no	2;3	3.2631e-30	29.4864	275.13	2	2	2	2
GTFAALSELHCDK	LDSFSNGMKHLDDLKGTFAALSELHCDKLH	LKGTFAALSELHCDKLHVDPENFKLLGNVL	K	G	T	D	K	L	2	0	0	1	1	0	1	1	1	0	2	1	0	1	0	1	1	0	0	0	0	0	13	0	1447.68	A0A4W2E6G0;CON__P02070;D4QBB4;P02070;A0A4W2I8J7;A0A4W2GM01;A0AAA9TYE5;A0A4W2CKL8;D4QBB3	A0A4W2E6G0	82	94			yes	no	2;3	1.0614e-27	26.9741	254.53	2	2	2	2
ADLVNNLGTIAK	ERTLTLVDTGIGMTKADLVNNLGTIAKSGT	MTKADLVNNLGTIAKSGTKAFMEALQAGAD	K	A	D	A	K	S	2	0	2	1	0	0	0	1	0	1	2	1	0	0	0	0	1	0	0	1	0	0	12	0	1227.68	A0A4W2CES4;A0AAA9SQM8;G5E507;A0AAA9TAX9;A0A4W2ILU5;Q76LV1;A0A4W2I8Y3;Q3SZD6;G3N2V5	A0AAA9SQM8	96	107			no	no	2	7.6678e-10	9.11533	201.33	1	1	1	1
LLLIGDSGVGK	______________________________	YLFKLLLIGDSGVGKSCLLLRFADDTYTES	K	L	L	G	K	S	0	0	0	1	0	0	0	3	0	1	3	1	0	0	0	1	0	0	0	1	0	0	11	0	1070.63	A0AAA9TFU4;A0A3Q1LUP7;A0A4W2BWD1;Q2HJH2;A0A4W2DQV9;A0AAA9T064;A0A3Q1MWA3;G3MYN4;A0AAA9TQP1;A0A4W2E0L3;A0AAA9TUD3;A0AAA9TK03;A0A3Q1LYE7;A0AAA9RWM2;A0A4W2G1Y7;A0AAA9TT38;A0A4W2HBN9;Q1RMR4;A0A4W2F950;A0A3Q1N471;Q2HJI8;A0A4W2I4R8;F1N2J9;A0A4W2DE74;A4FV54;A0A4W2HCW5;Q58DS5;A0A4W2CWP3;A6QLS9;A0AAA9SJK8;A0AAA9SBC8;A0A4W2CTP6;A1L528;A0A4W2CDC6;A0A3Q1N147;Q3ZBD1;A0A4W2HDG1	A0AAA9TFU4	13	23			no	no	2	0.0017507	2.75679	115.71	1	1	1	1
EEAESTLQSFR	IMRLREKLQEEMLQREEAESTLQSFRQDVD	MLQREEAESTLQSFRQDVDNASLARLDLER	R	E	E	F	R	Q	1	1	0	0	0	1	3	0	0	0	1	0	0	1	0	2	1	0	0	0	0	0	11	0	1295.6	P48616;A0A4W2CIB6	P48616	197	207			yes	no	2	3.8505e-07	6.41448	217.64	1	1	1	1
TWNDPSVQQDIK	NPENTVFDAKRLIGRTWNDPSVQQDIKFLP	IGRTWNDPSVQQDIKFLPFKVVEKKTKPYI	R	T	W	I	K	F	0	0	1	2	0	2	0	0	0	1	0	1	0	0	1	1	1	1	0	1	0	0	12	0	1429.68	A0A4W2EIV7;Q0VCX2	A0A4W2EIV7	103	114			yes	no	2	3.4358e-30	29.464	274.43	1	1	1	1
AATLSTLAGQPLLER	IRERFGPLVEQGQSRAATLSTLAGQPLLER	AATLSTLAGQPLLERAEAWRQKLHGRLEEV	R	A	A	E	R	A	3	1	0	0	0	1	1	1	0	0	4	0	0	0	1	1	2	0	0	0	0	0	15	0	1539.86	A0A4W2CJN2;A0AAA9TJ69;Q03247;CON__Q03247;A0A140T881;A0A4W2I9H6;A0A4W2D0I1;A0A3Q1LPF0;A0A4W2I0J8;A0A4W2CGJ2;Q0ZCB4	A0A4W2CJN2	209	223			yes	no	2	1.6493e-12	11.7827	237.68	1	1	1	1
ELPDPQESIQR	GRSAGWNIPMGKLYKELPDPQESIQRAAAN	KLYKELPDPQESIQRAAANFFSASCVPCAD	K	E	L	Q	R	A	0	1	0	1	0	2	2	0	0	1	1	0	0	0	2	1	0	0	0	0	0	0	11	0	1310.65	A0A4W2DEN7;A0A4W2F0Y8;A0AAA9U1B9;A0A4W2GXB7;A0A4W2F045;A0A4W2DKE0;A0A4W2IEH5;A0A4W2IEI0;CON__Q0IIK2;A0A4W2DZ09;CON__Q29443;G3X6N3;Q29443;A0A4W2GWE4;A0A4W2GZF7;A0A4W2IGP7;A0A4W2GZE5	A0A4W2DEN7	156	166			no	no	2	0.00012028	3.91981	145.72	1	1	1	1
SLEWENPTER	NYPLPGEAFNREKFRSLEWENPTEREDDSD	REKFRSLEWENPTEREDDSDKYCKLNLQQA	R	S	L	E	R	E	0	1	1	0	0	0	3	0	0	0	1	0	0	0	1	1	1	1	0	0	0	0	10	0	1259.58	A0AAA9SKL7;A0A4W2HCJ3;A0A4W2D0D7;F1MHT1;A0A4W2FEF2;A0A4W2D4X5;A0AAA9SJD1;A0A4W2FGQ3;A0AAA9S1Y3	A0AAA9SKL7	64	73			yes	no	2	9.3285e-06	5.03019	189.7	1	1	1	1
ASAGPQPLLVQSCK	TQTIAAAQHATSTPKASAGPQPLLVQSCKA	KASAGPQPLLVQSCKAVAEQIPLLVQGVRG	K	A	S	C	K	A	2	0	0	0	1	2	0	1	0	0	2	1	0	0	2	2	0	0	0	1	0	0	14	0	1454.76	A0AAA9T339;A0AAA9TQ37;F1MDH3;A0A4W2HB33;A0A3Q1MLQ7;A0AAA9RW41;A0A4W2FC70;A0A4W2D8F2	A0AAA9T339	911	924			yes	no	2	1.998e-18	17.6994	221.8	1	1	1	1
WDAWNELK	NTERPGMLDFKGKAKWDAWNELKGTSKEDA	DFKGKAKWDAWNELKGTSKEDAMKAYIDKV	K	W	D	L	K	G	1	0	1	1	0	0	1	0	0	0	1	1	0	0	0	0	0	2	0	0	0	0	8	0	1060.5	P07107;A0A4W2FQ43;A0AAA9U2L9;A0AAA9S1C1;A0A4W2DMS6;A0AAA9TZ73;A0A4W2F1Z1	P07107	56	63			yes	no	2	0.018704	1.72807	105.81	1	1	1	1
EGEPFELR	HVAASPQPSPGPSLREGEPFELRCSASTTS	SPGPSLREGEPFELRCSASTTSPLHTHLAL	R	E	G	L	R	C	0	1	0	0	0	0	3	1	0	0	1	0	0	1	1	0	0	0	0	0	0	0	8	0	975.466	A0A4W2D514;A0A4W2GH06;A0A4W2I8R1;F1MT41;A0A4W2GH27;A0A4W2D9V8	A0A4W2D514	161	168			yes	no	2	0.0081966	2.08637	135.84	1	1	1	1
YITPDELANLYK	GKYDLDFKSPDDPSRYITPDELANLYKSFI	PSRYITPDELANLYKSFIRDYPVVSIEDPF	R	Y	I	Y	K	S	1	0	1	1	0	0	1	0	0	1	2	1	0	0	1	0	1	0	2	0	0	0	12	0	1438.73	A0A4W2EHD0;A0A4W2GCN4;A0A3Q1MXQ0;A0AAA9S6H6;A0AAA9S783;A0A4W2CSB9;Q9XSJ4;A0AAA9TCS0;A0A4W2CNP1;F1MB08;A0A4W2HV41;A0A3Q1LGA6;A0A4W2CSG1;Q9TSD2	A0A4W2EHD0	311	322			yes	no	2	2.1109e-11	10.6755	208.03	2	1	1.5	1
SADSDPVVIVSAAR	______________________________	MSADSDPVVIVSAARTIIGSFNGALSTVPV	M	S	A	A	R	T	3	1	0	2	0	0	0	0	0	1	0	0	0	0	1	3	0	0	0	3	0	0	14	0	1385.72	Q1JPB6;Q17QI3;A0A4W2FYG3;A0A4W2DGI9	Q1JPB6	2	15			yes	no	2	0.00092605	3.03337	120.57	1	1	1	1
AEACFVNCVER	WEKCMDKPGPKLDSRAEACFVNCVERFIDT	LDSRAEACFVNCVERFIDTSQFILNRLEQT	R	A	E	E	R	F	2	1	1	0	2	0	2	0	0	0	0	0	0	1	0	0	0	0	0	2	0	0	11	0	1353.58	Q3ZBS8;A0A4W2G558	Q3ZBS8	59	69			yes	no	2	2.1653e-06	5.66448	194.67	1	1	1	1
HTLADNFNPVSEER	GREQRRAVVMISCNRHTLADNFNPVSEERG	RHTLADNFNPVSEERGKVQDCFYLFEMDSS	R	H	T	E	R	G	1	1	2	1	0	0	2	0	1	0	1	0	0	1	1	1	1	0	0	1	0	0	14	0	1627.76	P11456;A0A4W2E705	P11456	150	163			yes	no	2;3	6.1708e-26	25.2097	287.29	2	2	2	2
ALQFLEQVK	HPRIITEGFEAAKEKALQFLEQVKVSKEMD	EAAKEKALQFLEQVKVSKEMDRETLIDVAR	K	A	L	V	K	V	1	0	0	0	0	2	1	0	0	0	2	1	0	1	0	0	0	0	0	1	0	0	9	0	1074.61	A0A4W2C529;Q3MHL7;A0A4W2BQK2;F1MGX0	A0A4W2C529	130	138			yes	no	2	0.0033034	2.48104	128.36	1	1	1	1
TMLESAGGLIQTAR	PEGRAAMEPIVISAKTMLESAGGLIQTARA	KTMLESAGGLIQTARALAVNPRDPPRWSVL	K	T	M	A	R	A	2	1	0	0	0	1	1	2	0	1	2	0	1	0	0	1	2	0	0	0	0	0	14	0	1446.75	A0AAA9T339;A0AAA9TQ37;F1MDH3;A0A4W2HB33;A0A3Q1MLQ7;A0AAA9RW41;A0A4W2FC70;A0A4W2D8F2	A0AAA9T339	1572	1585			yes	no	2	0.0040432	2.39327	91.914	2	1	1.5	1
DSTEAAAITEHVVK	FQSKYEPKSYVMDIKDSTEAAAITEHVVKH	KDSTEAAAITEHVVKHTLPLVGHRKAADAK	K	D	S	V	K	H	3	0	0	1	0	0	2	0	1	1	0	1	0	0	0	1	2	0	0	2	0	0	14	0	1469.74	A0A3Q1M3Q7;Q29RV1;F1MEN8;A0A4W2HMU7;A0A4W2EST2	A0A3Q1M3Q7	371	384			yes	no	2;3	3.7653e-12	11.4242	245.13	2	2	2	2
AVDEAADALLK	AQWRTVEGALKERRKAVDEAADALLKAKEE	ERRKAVDEAADALLKAKEEFEKMKSVIENA	K	A	V	L	K	A	4	0	0	2	0	0	1	0	0	0	2	1	0	0	0	0	0	0	0	1	0	0	11	0	1114.59	A0A4W2FNU9;A0A4W2E395;A7E3V3;F1MXX0;A0A4W2HQ49;A0A4W2CCG7;A0A3Q1MFE4;A0A4W2CFZ6;A0A4W2HPG7;A0A3Q1LYI6	A0A4W2FNU9	276	286			yes	no	2	0.00065711	3.18236	127.76	1	1	1	1
IVLQIDNAR	DLRAQIFANSVDNARIVLQIDNARLAADDF	SVDNARIVLQIDNARLAADDFRVKYETELA	R	I	V	A	R	L	1	1	1	1	0	1	0	0	0	2	1	0	0	0	0	0	0	0	0	1	0	0	9	0	1040.6	F6S1Q0;A0A4W2D3Q5;A6H7D3;CON__P05784;CON__P19001;P08728;A0AAF6YMV1;CON__P08727	F6S1Q0	142	150			no	no	2	0.00073872	3.13152	186.09	1	1	1	1
LAELEAALR	AEQRGEMAVKDAQAKLAELEAALRNAKQDM	KDAQAKLAELEAALRNAKQDMARQLREYQE	K	L	A	L	R	N	3	1	0	0	0	0	2	0	0	0	3	0	0	0	0	0	0	0	0	0	0	0	9	0	984.56	P05786;F1MU12;A0AAA9SVB1;A0A4W2FCR8;A0A4W2DA65;A0AAA9S9Z4;A6QNX5;A0A4W2G159;A0AAF6YH27	P05786	360	368			yes	no	2	3.4437e-06	5.46297	212.2	1	1	1	1
AINQGGLTSVAVR	FSPEGRLYQVEYAFKAINQGGLTSVAVRGK	FKAINQGGLTSVAVRGKDCAVIVTQKKVPD	K	A	I	V	R	G	2	1	1	0	0	1	0	2	0	1	1	0	0	0	0	1	1	0	0	2	0	0	13	0	1284.71	Q2YDE4;A0A4W2CDR8;A0AAF6YU11;A0AAA9TJ47;A0A4W2GXD6;A0AAA9TDL5;A0A4W2CA91;A0AAA9S278	Q2YDE4	31	43			yes	no	2	1.273e-21	20.8952	231.42	1	1	1	1
TIVYLDGTAQSCR	WRVKLDNYSTQELGKTIVYLDGTAQSCRFR	GKTIVYLDGTAQSCRFRECNMGNLICDAMI	K	T	I	C	R	F	1	1	0	1	1	1	0	1	0	1	1	0	0	0	0	1	2	0	1	1	0	0	13	0	1482.71	A0AAA9S781;A0A4W2IRR9;A0A4W2EEM8;Q05927;A0A4W2IR80;A0A4W2CGY0;A0A3Q1MCG3;A0AAA9TL63;A0A4W2ITS8;A0A4W2CKM7	A0AAA9S781	342	354			yes	no	2	4.3243e-05	4.36408	152.07	1	1	1	1
LLLLGTGESGK	RQLRRDKRDARRELKLLLLGTGESGKSTFI	RELKLLLLGTGESGKSTFIKQMRIIHGSGY	K	L	L	G	K	S	0	0	0	0	0	0	1	3	0	0	4	1	0	0	0	1	1	0	0	0	0	0	11	0	1086.63	E1BA29;A0AAA9SWA2;A0A4W2FKP9	E1BA29	35	45			no	no	2	0.0068471	2.16449	94.692	1	1	1	1
QEYDESGPSIVHR	ILASLSTFQQMWISKQEYDESGPSIVHRKC	SKQEYDESGPSIVHRKCF____________	K	Q	E	H	R	K	0	1	0	1	0	1	2	1	1	1	0	0	0	0	1	2	0	0	1	1	0	0	13	0	1515.7	A0A4W2DYQ2;P60712;A0AAA9SMJ2;P63258;A0AAA9RYR7;A0AAF6YPG8;A0A4W2DZW4;A0A4W2G7L0	A0A4W2DYQ2	360	372			yes	no	2;3	5.3109e-28	27.2748	319.45	2	2	2	2
QSVESDIHGLR	ADDFRVKYETELAMRQSVESDIHGLRKVID	LAMRQSVESDIHGLRKVIDDTNVTRLQLET	R	Q	S	L	R	K	0	1	0	1	0	1	1	1	1	1	1	0	0	0	0	2	0	0	0	1	0	0	11	0	1239.62	F6S1Q0;A0A4W2D3Q5;A6H7D3;CON__P05784	F6S1Q0	168	178			yes	no	2;3	1.5441e-29	28.8113	280.96	2	2	2	1
IQVLQQQADDAEER	______________________________	KIQVLQQQADDAEERAERLQREVEGERRAR	K	I	Q	E	R	A	2	1	0	2	0	4	2	0	0	1	1	0	0	0	0	0	0	0	0	1	0	0	14	0	1641.8	A0A4W2EY58;A0AAA9TRC9;A0A4W2FD99;A0A4W2HDK8;A0A4W2FDA5;A0AAA9S5Z7;A0A4W2HHF3;A0A4W2HHE4;A0AAA9RWM7;A0A4W2HGD9;A0A4W2EYX5;A0AAA9S4D6;A0A4W2GR77;A0A4W2EX55	A0A4W2EY58	14	27			yes	no	2	2.4444e-26	25.6118	244.27	1	1	1	1
SDAGLVTCGSVLK	GILLALSLSGGRAAKSDAGLVTCGSVLKLF	AKSDAGLVTCGSVLKLFNTQHRVRLHSHDI	K	S	D	L	K	L	1	0	0	1	1	0	0	2	0	0	2	1	0	0	0	2	1	0	0	2	0	0	13	0	1305.66	Q3T083;A0A4W2CL04;A0A4W2CL60	Q3T083	31	43			yes	no	2	4.5713e-05	4.33996	151.15	1	1	1	1
NLDDEILDK	NPKQEIKKVVRFLEKNLDDEILDKIIYHTS	VRFLEKNLDDEILDKIIYHTSFEMMKDNPL	K	N	L	D	K	I	0	0	1	3	0	0	1	0	0	1	2	1	0	0	0	0	0	0	0	0	0	0	9	0	1073.52	Q3T0Y3;A0A4W2H272;A0A4W2EWF5;A0A3Q1MTI3	Q3T0Y3	215	223			yes	no	2	0.0024259	2.61513	146.27	1	1	1	1
IYQGEDLPHPK	VTCRGLLEYFKAYIKIYQGEDLPHPKSMLQ	AYIKIYQGEDLPHPKSMLQATAEANNLAAA	K	I	Y	P	K	S	0	0	0	1	0	1	1	1	1	1	1	1	0	0	2	0	0	0	1	0	0	0	11	0	1295.65	A0AAA9TMW3;A0A3Q1LYU3;A5PJD6;A0A4W2BRS0;F6R362;A0AAA9TZB6	A0AAA9TMW3	331	341			yes	no	2;3	0.0046428	2.33322	101.38	2	2	2	1
TLADAEGDVFR	NLKEIARLITLEQGKTLADAEGDVFRGLQV	EQGKTLADAEGDVFRGLQVVEHACSVTSLM	K	T	L	F	R	G	2	1	0	2	0	0	1	1	0	0	1	0	0	1	0	0	1	0	0	1	0	0	11	0	1192.57	A0A4W2IF52;A0AAA9T7S8;A0A3Q1LN22;A0AAA9SDI5;A0A4W2ER77;A0A4W2ER80;Q07536;F1N7K8	A0A4W2IF52	132	142			yes	no	2	1.7479e-08	7.75748	223.84	1	1	1	1
GYLAVAVVK	NYKTEDGSCKNTPEKGYLAVAVVKTSDANI	KNTPEKGYLAVAVVKTSDANINWNNLKGKK	K	G	Y	V	K	T	2	0	0	0	0	0	0	1	0	0	1	1	0	0	0	0	0	0	1	3	0	0	9	0	918.554	A0A4W2DEN7;A0A4W2F0Y8;A0AAA9U1B9;A0A4W2GXB7;A0A4W2F045;A0A4W2DKE0;A0A4W2IEH5;A0A4W2IEI0;CON__Q0IIK2;A0A4W2DZ09;CON__Q29443;G3X6N3;Q29443;A0A4W2GWE4;A0A4W2GZF7;A0A4W2GZE5	A0A4W2DEN7	448	456			no	no	2	0.0049459	2.30575	110.34	1	1	1	1
LLEAQSHFR	RWSQLLANSATRKKKLLEAQSHFRKVEDLF	ATRKKKLLEAQSHFRKVEDLFLTFAKKASA	K	L	L	F	R	K	1	1	0	0	0	1	1	0	1	0	2	0	0	1	0	1	0	0	0	0	0	0	9	0	1099.58	A0A4W2FYN5;A0A4W2EAW7;A0A3Q1NKL1;A0A3Q1MT78;A0AAA9TJI4;A0A3Q1M8L3;A0AAA9S557;A0AAA9RZC6;A0A3Q1LWG5;A0A4W2HQZ4;A0A4W2CR12;A0A4W2FY45;A0A4W2ELF9;A0A4W2HR21;E1BFB0;A0A4W2CR18;A0A4W2FVW0;A0A4W2HQE0;A0A3Q1LNC8;A0A3Q1N827;A0A4W2HUZ3	A0A4W2FYN5	2079	2087			yes	no	2;3	6.9753e-05	4.15644	149.94	2	2	2	1
LTEIINTQHENVK	RVTMWVFEEDIGGRKLTEIINTQHENVKYL	RKLTEIINTQHENVKYLPGHKLPPNVVAVP	K	L	T	V	K	Y	0	0	2	0	0	1	2	0	1	2	1	1	0	0	0	0	2	0	0	1	0	0	13	0	1537.81	Q5EA88;A0A4W2HUU9;A0A4W2ENN1;A0A452DJJ3	Q5EA88	50	62			yes	no	2;3	1.831e-09	8.73731	187.44	2	2	2	1
VSPDGEEGYPGELK	LWTPRVLSNGVEFSRVSPDGEEGYPGELKV	RVSPDGEEGYPGELKVWVMYTLDGGELVVN	R	V	S	L	K	V	0	0	0	1	0	0	3	3	0	0	1	1	0	0	2	1	0	0	1	1	0	0	14	0	1475.68	Q5EA79;A0A4W2IE79;A0A4W2E7S5;A0AAA9RZZ1;A0A4W2GZ45;A0A4W2CJN0;A0A4W2IAI1;A0A4W2E6Q9	Q5EA79	132	145			yes	no	2	0.00077175	3.11252	130.56	1	1	1
LEVDPNIQAVR	ITAVTVNQSLLSPLKLEVDPNIQAVRTQEK	SPLKLEVDPNIQAVRTQEKEQIKTLNNKFA	K	L	E	V	R	T	1	1	1	1	0	1	1	0	0	1	1	0	0	0	1	0	0	0	0	2	0	0	11	0	1252.68	P05786;F1MU12	P05786	85	95			yes	no	2	4.5089e-12	11.3459	221.68	1	1	1	1
AVFQANQDNLPILK	ATWLALSRIAGLCNRAVFQANQDNLPILKR	RAVFQANQDNLPILKRAVAGDASESALLKC	R	A	V	L	K	R	2	0	2	1	0	2	0	0	0	1	2	1	0	1	1	0	0	0	0	1	0	0	14	0	1569.85	A0A3Q1LUJ8;A0AAA9RYS2;A0A3Q1MFY4;A0A4W2GE32;A0AAA9RXW7;Q08DA1;A0A4W2ET57;F1MI32;A0A3Q1MDM5;A0AAA9RVJ6;A0AAA9T5F0;Q8HYW7	A0A3Q1LUJ8	460	473			yes	no	2	4.0607e-12	11.3914	241.4	1	1	1	1
ADTIGVSLIK	QFIGKICDQLKGHLKADTIGVSLIKGVDEG	KGHLKADTIGVSLIKGVDEGPKGLKLISEV	K	A	D	I	K	G	1	0	0	1	0	0	0	1	0	2	1	1	0	0	0	1	1	0	0	1	0	0	10	0	1015.59	Q5EA88;A0A4W2HUU9;A0A4W2ENN1;A0A452DJJ3	Q5EA88	111	120			yes	no	2	0.00087706	3.05697	146.79	1	1	1	1
DTGLGLSPTASLR	DTITEWKAGALCLSRDTGLGLSPTASLRVF	SRDTGLGLSPTASLRVFQPFFVELTMPYSV	R	D	T	L	R	V	1	1	0	1	0	0	0	2	0	0	3	0	0	0	1	2	2	0	0	0	0	0	13	0	1286.68	A0AAA9SKJ1;Q7SIH1;A0AAA9SLL8;A0AAA9SFM6;A0A452DI08;CON__ENSEMBL:ENSBTAP00000024146;A0A4W2CTC9;A0A4W2E185;A0A4W2FQM6;A0A4W2HMW5;A0A4W2HM51;A0A4W2FQJ3;A0A4W2FQH1;R9QSM8;A0AAA9S5E2;K4JBR5;K4JF16;K4JDT2	A0AAA9SKJ1	777	789			yes	no	2	5.3872e-12	11.2686	198.62	1	1	1	1
EIIDPVLDR	DAANNYARGHYTIGKEIIDPVLDRIRKLSD	HYTIGKEIIDPVLDRIRKLSDQCTGLQGFL	K	E	I	D	R	I	0	1	0	2	0	0	1	0	0	2	1	0	0	0	1	0	0	0	0	1	0	0	9	0	1068.58	A0A452DIH7;P81948;A0A4W2GGR2;A0A4W2CN20	A0A452DIH7	109	117			yes	no	2	0.0035709	2.44722	125.31	1	1	1	1
HFCPNVPIILVGNK	DSLENIPEKWTPEVKHFCPNVPIILVGNKK	KHFCPNVPIILVGNKKDLRNDEHTRRELAK	K	H	F	N	K	K	0	0	2	0	1	0	0	1	1	2	1	1	0	1	2	0	0	0	0	2	0	0	14	0	1606.87	P61585;A0A4W2FLL1;Q1RMJ6;A0AAF6Z059;A0A4W2D3R3	P61585	105	118			yes	no	2;3	4.5773e-10	9.33939	142.83	1	1	1
AGGQPLAPPPEAR	HPAGGPAPTPSTGTRAGGQPLAPPPEARGS	TRAGGQPLAPPPEARGSLLEKQVPEADGEL	R	A	G	A	R	G	3	1	0	0	0	1	1	2	0	0	1	0	0	0	4	0	0	0	0	0	0	0	13	0	1259.66	A0AAA9RY96;A0A4W2F2N0;A0A3Q1LWN4;A0AAA9RUR2;A0A4W2F1N9;A0A4W2E0Z2;A0A3Q1N7L1;E1BME9	A0AAA9RY96	291	303			yes	no	2	0.0011105	2.95448	139.38	1	1	1	1
LLDSSTVTHLFK	KDCAVIVTQKKVPDKLLDSSTVTHLFKITE	PDKLLDSSTVTHLFKITENIGCVMTGMTAD	K	L	L	F	K	I	0	0	0	1	0	0	0	0	1	0	3	1	0	1	0	2	2	0	0	1	0	0	12	0	1359.74	Q2YDE4;A0A4W2CDR8;A0AAF6YU11;A0AAA9TJ47;A0A4W2GXD6;A0AAA9TDL5;A0A4W2CA91;A0AAA9STE6;A0AAA9S278	Q2YDE4	60	71			yes	no	2;3	1.0175e-07	6.99247	151.1	1	1	1	1
GQDPYNILAPK	QATGLEREVMLAARKGQDPYNILAPKATSG	AARKGQDPYNILAPKATSGTKEDPNLVPSI	K	G	Q	P	K	A	1	0	1	1	0	1	0	1	0	1	1	1	0	0	2	0	0	0	1	0	0	0	11	0	1214.63	A0A4W2FWM9;A0A4W2DGJ8;A0A4W2EMP2;A0A4W2FZ95;A0A4W2EMJ5;P00428;A0A4W2GSC1;A0AAA9TAU2;A0AAA9TYI9;A0A4W2FQN3	A0A4W2FWM9	318	328			yes	no	2	0.00055452	3.25608	130.66	1	1	1	1
DVNAAIATIK	YMACCLLYRGDVVPKDVNAAIATIKTKRTI	DVVPKDVNAAIATIKTKRTIQFVDWCPTGF	K	D	V	I	K	T	3	0	1	1	0	0	0	0	0	2	0	1	0	0	0	0	1	0	0	1	0	0	10	0	1014.57	A0A452DJ66;A0A4W2GIT0;Q2HJ86;A0A4W2G2D9;F6RP72;A0A4W2EKU9;A0A4W2G178;A0AAA9T2U0;F2Z4K0;A0AAA9SGF1;A0AAA9TF24;A0AAA9T5J0;A0A4W2D5I5;Q32KN8;A0A3Q1LUJ2;A0A4W2DN76;A0AAA9TBI1;A0A4W2GHM1;Q7M372;A0A4W2I669;Q3ZCJ7;A0A4W2CX58;F2Z4C1;A0A3Q1M1Z2;A0AAF7A9M6;A0A3Q1LQR2;A0A4W2GBC4;F1MNF8;A0A4W2EMU1;A0A4W2CX79;A0A4W2I6D4;P81947;A0A4W2I1N7;A0A452DIK7;A0A4W2I559	A0A452DJ66	324	333			no	no	2	0.0086506	2.06295	113.1	1	1	1	1
FGPLVEQGQSR	ASEGAERSLSAIRERFGPLVEQGQSRAATL	IRERFGPLVEQGQSRAATLSTLAGQPLLER	R	F	G	S	R	A	0	1	0	0	0	2	1	2	0	0	1	0	0	1	1	1	0	0	0	1	0	0	11	0	1216.62	A0A4W2CJN2;A0AAA9TJ69;Q03247;CON__Q03247;A0A140T881;A0A4W2I9H6;A0A4W2D0I1;A0A3Q1LPF0;A7YWR0;A0A4W2I0J8;A0A4W2CGJ2;Q0ZCB4	A0A4W2CJN2	198	208			yes	no	2	1.1849e-08	7.92632	195.58	1	1	1	1
IFSAAALTK	DNNPQPKADTAHVWKIFSAAALTKEQILKL	TAHVWKIFSAAALTKEQILKLFVSYDYAVK	K	I	F	T	K	E	3	0	0	0	0	0	0	0	0	1	1	1	0	1	0	1	1	0	0	0	0	0	9	0	920.533	F1N2K1;A0A4W2EP24;A0AAA9TB95;A0A4W2HBC5;A0A4W2EP27;A0A4W2EP03	F1N2K1	410	418			yes	no	2	0.0049261	2.3075	110.55	1	1	1	1
YAFQEALNSAGEK	______________________________	SKYAFQEALNSAGEKLVVVDFSATWCGPCK	K	Y	A	E	K	L	3	0	1	0	0	1	2	1	0	0	1	1	0	1	0	1	0	0	1	0	0	0	13	0	1426.67	A0AAF6ZEW3;A0A4W2FPQ1;O97680;A0A4W2FP73;A0AAA9S2F0;A0AAA9SGH5	A0AAF6ZEW3	9	21			yes	no	2	2.9095e-12	11.5362	203.03	1	1	1	1
FASGGCDNLIK	LIDQPSGQKPNYIKKFASGGCDNLIKLWKE	YIKKFASGGCDNLIKLWKEEEDGQWKEEQK	K	F	A	I	K	L	1	0	1	1	1	0	0	2	0	1	1	1	0	1	0	1	0	0	0	0	0	0	11	0	1180.55	Q3ZCC9;A0A4W2ID83;A0AAA9SHZ9;A0AAA9TSJ7;A0A4W2ID79;A0A4W2CA21	Q3ZCC9	182	192			yes	no	2	4.6804e-05	4.32972	150.08	1	1	1	1
LEGFHTQISK	VQEKVFELMTALHTKLEGFHTQISKYFSER	ALHTKLEGFHTQISKYFSERGDAVTKAAKQ	K	L	E	S	K	Y	0	0	0	0	0	1	1	1	1	1	1	1	0	1	0	1	1	0	0	0	0	0	10	0	1158.6	Q2KJE7;A0A4W2IHG7;A0A3Q1MK57;Q4U5R3	Q2KJE7	167	176			yes	no	2;3	0.000401	3.39686	137.46	2	2	2	1
LDEAVAEAHLGK	HPDKYPVGVHFLPKKLDEAVAEAHLGKLNV	PKKLDEAVAEAHLGKLNVKLTKLTEKQAQY	K	L	D	G	K	L	3	0	0	1	0	0	2	1	1	0	2	1	0	0	0	0	0	0	0	1	0	0	12	0	1251.65	Q3MHL4;A0A4W2H2Y9;A0A4W2H2Y4;A0A3Q1LW27	Q3MHL4	390	401			yes	no	2;3	0.0019566	2.7085	92.247	2	2	2
LAEQELQFR	EQELKYEFEQDLSEKLAEQELQFRRLSQEQ	QDLSEKLAEQELQFRRLSQEQVDNFTLDIN	K	L	A	F	R	R	1	1	0	0	0	2	2	0	0	0	2	0	0	1	0	0	0	0	0	0	0	0	9	0	1132.59	A0A4W2FNU9;A0A4W2E395;A7E3V3;F1MXX0;A0A4W2HQ49;A0A4W2CCG7;A0A3Q1MFE4;A0A4W2CFZ6;A0A4W2HPG7;A0A3Q1LYI6;Q2NL19	A0A4W2FNU9	501	509			yes	no	2	7.8259e-10	9.10647	230.56	1	1	1
LSLEEFIK	TDKIFRQMDTNNDGKLSLEEFIKGAKSDPS	DTNNDGKLSLEEFIKGAKSDPSIVRLLQCD	K	L	S	I	K	G	0	0	0	0	0	0	2	0	0	1	2	1	0	1	0	1	0	0	0	0	0	0	8	0	977.543	P29105;A0A4W2DE17	P29105	164	171			yes	no	2	0.015002	1.82385	112.17	1		0.5	1
AVDVATVVIQPTVLR	EWIGEQGNWQEIQEKAVDVATVVIQPTVLR	AVDVATVVIQPTVLRAAVARNVSVAEGKDL	K	A	V	L	R	A	2	1	0	1	0	1	0	0	0	1	1	0	0	0	1	0	2	0	0	5	0	0	15	0	1579.93	A0A4W2D514;A0A4W2GH06;A0A4W2I8R1;F1MT41;A0A4W2GH27;A0A4W2D9V8	A0A4W2D514	266	280			yes	no	2;3	1.3211e-26	25.8791	282.95	2	2	2	1
ELQELVQYPVEHPDK	QVTWEDIGGLEDVKRELQELVQYPVEHPDK	ELQELVQYPVEHPDKFLKFGMTPSKGVLFY	R	E	L	D	K	F	0	0	0	1	0	2	3	0	1	0	2	1	0	0	2	0	0	0	1	2	0	0	15	0	1822.91	A0A4W2EG96;Q3ZBT1;G3X757;A0A4W2CTV6;A0A4W2EB72;A0A3Q1M0U9;A0AAA9T570	A0A4W2EG96	473	487			yes	no	2;3	7.8851e-36	35.1032	315.59	2	2	2	2
TGDFQLHTNVNDGTEFGGSIYQK	AKSKLTRNNFAVGYRTGDFQLHTNVNDGTE	NVNDGTEFGGSIYQKVCEDLDTSVNLAWTS	R	T	G	Q	K	V	0	0	2	2	0	2	1	4	1	1	1	1	0	2	0	1	3	0	1	1	0	0	23	0	2527.16	P68002;A0AAA9TU27;A0A4W2FV49;A0A4W2F1C1;A0A3Q1MAH7;A0A4W2EB14;A0AAF6YY06	P68002	186	208			yes	no	3	2.8044e-35	34.5522	216.44		2	1
YEELQTLAGK	ANRSRAEAEAMYQIKYEELQTLAGKHGDDL	MYQIKYEELQTLAGKHGDDLRRTKTEISEM	K	Y	E	G	K	H	1	0	0	0	0	1	2	1	0	0	2	1	0	0	0	0	1	0	1	0	0	0	10	0	1150.59	P05786;F1MU12;A0AAA9SVB1;A0A4W2FCR8;A0A4W2DA65;CON__Q9H552	P05786	293	302			yes	no	2	0.00094012	3.02682	144.66	1	1	1	1
GIHELFVPENK	ELLQEQNIVPHTVIKGIHELFVPENKLDQV	TVIKGIHELFVPENKLDQVRAEAEALPSLS	K	G	I	N	K	L	0	0	1	0	0	0	2	1	1	1	1	1	0	1	1	0	0	0	0	1	0	0	11	0	1281.67	Q0VC88;A0A4W2GN93;A0AAA9SQ55;F1N085;A0A4W2C7W8;A0A3Q1MH21;A0AAA9SX99	Q0VC88	223	233			yes	no	2;3	0.0069402	2.15863	94.409	1	2	1.5
YLYEIAR	LCDEFKADEKKFWGKYLYEIARRHPYFYAP	DEKKFWGKYLYEIARRHPYFYAPELLYYAN	K	Y	L	A	R	R	1	1	0	0	0	0	1	0	0	1	1	0	0	0	0	0	0	0	2	0	0	0	7	0	926.486	A0A4W2DDL5;P02769;CON__P02769;A0A140T897;A0A4W2D8T3;A0A4W2GW83;A0A4W2GW93;B0JYQ0;A0A4W2EVR9;A0A4W2EW60;A0A4W2IKT9;CON__P02768-1	A0A4W2DDL5	152	158			yes	no	2	9.0178e-05	4.0449	182.31	1	1	1	1
SLAGSSGPGASSGPSGDHSELVTR	VILRDIARARENIQKSLAGSSGPGASSGPS	ASSGPSGDHSELVTRIASLEVENQSLRGVV	K	S	L	T	R	I	2	1	0	1	0	0	1	5	1	0	2	0	0	0	2	7	1	0	0	1	0	0	24	0	2212.04	L7R5X3;A5D989;A0A4W2C247;A0A4W2F7E3;A0A452DIM3;L7R4Y6;A0AAA9T5N1;A0A4W2C2C8;I6L1R8;A0A4W2CKL6	L7R5X3	60	83			yes	no	3	9.4167e-55	54.0261	256.9	1	1	1
LNIPVSQVNPR	IISEGNETVEDIAARLNIPVSQVNPRDARA	IAARLNIPVSQVNPRDARACVVHGSDLKDM	R	L	N	P	R	D	0	1	2	0	0	1	0	0	0	1	1	0	0	0	2	1	0	0	0	2	0	0	11	0	1235.7	A0A3Q1LUJ8;A0AAA9RYS2;A0A3Q1MFY4;A0A4W2GE32;A0AAA9RXW7;Q08DA1;A0A4W2ET57;F1MI32;A0A3Q1MDM5;A0AAA9RVJ6;A0AAA9T5F0;A0A4W2HUS8;A0A4W2G8E3;A0A3Q1N346;F1MR06;A0A4W2I1B2;A0AAA9T2P2;A0AAA9TYJ0;A2VDL6;A0A4W2DF35;A0A4W2G9V7;A0AAA9TYF4	A0A3Q1LUJ8	677	687			no	no	2	2.8859e-05	4.53972	157.49	1	1	1	1
MQHNLEQQIQAR	GLAQQWDQLDQLGMRMQHNLEQQIQARNTT	GMRMQHNLEQQIQARNTTGVTEEALKEFSM	R	M	Q	A	R	N	1	1	1	0	0	4	1	0	1	1	1	0	1	0	0	0	0	0	0	0	0	0	12	0	1494.74	A0A4W2FYN5;A0A4W2EAW7;A0A3Q1NKL1;A0A3Q1MT78;A0AAA9TJI4;A0A3Q1M8L3;A0AAA9S557;A0AAA9RZC6;A0A3Q1LWG5;A0A4W2HQZ4;A0A4W2CR12;A0A4W2FY45;A0A4W2ELF9;A0A4W2HR21;E1BFB0;A0A4W2CR18;A0A4W2FVW0;A0A4W2HQE0;A0A3Q1LNC8;A0A3Q1N827;A0A4W2HUZ3	A0A4W2FYN5	2304	2315			yes	no	3	1.2821e-06	5.89208	138.75	2	2	2	2
GDDLSTAILK	______________________________	GADSKGDDLSTAILKQKNRPNRLIVDEAIN	K	G	D	L	K	Q	1	0	0	2	0	0	0	1	0	1	2	1	0	0	0	1	1	0	0	0	0	0	10	0	1031.55	A0A4W2EG96;Q3ZBT1;G3X757;A0A4W2CTV6;A0A4W2EB72;A0A3Q1M0U9	A0A4W2EG96	9	18			yes	no	2	0.00097576	3.01066	143.45	1	1	1	1
NGWSYDVEER	LTFSTKEDAVAFAEKNGWSYDVEERKVPKP	AFAEKNGWSYDVEERKVPKPKSKSYGANFS	K	N	G	E	R	K	0	1	1	1	0	0	2	1	0	0	0	0	0	0	0	1	0	1	1	1	0	0	10	0	1253.53	Q02375;A0A4W2E1P7;A0A4W2FJI1	Q02375	141	150			yes	no	2	0.00181	2.74232	123.35	1		0.5	1
IPELAINPLGDR	DKGENGTLSREDFQRIPELAINPLGDRIIN	FQRIPELAINPLGDRIINAFFPEGEDQVNF	R	I	P	D	R	I	1	1	1	1	0	0	1	1	0	2	2	0	0	0	2	0	0	0	0	0	0	0	12	0	1306.72	A0AAA9SZW7;Q3SYS6;A0A4W2EJM0;A0A4W2CV70;A0A3Q1LSU5	A0AAA9SZW7	54	65			yes	no	2	0.00055631	3.25468	141.95	1	1	1	1
VPADTEVVCAPPTAYIDFAR	KNNLGELINTLNAAKVPADTEVVCAPPTAY	EVVCAPPTAYIDFARQKLDPKIAVAAQNCY	K	V	P	A	R	Q	4	1	0	2	1	0	1	0	0	1	0	0	0	1	3	0	2	0	1	3	0	0	20	0	2191.06	Q5E956;A0A4W2I170;A0A4W2DYA7;A0A452DIX3;A0A4W2I5B1	Q5E956	34	53			yes	no	2;3	1.5129e-86	85.8202	318.95	2	2	2	1
AEAEALPSLSITK	IHELFVPENKLDQVRAEAEALPSLSITKLD	VRAEAEALPSLSITKLDLQWVQVLSEGWAT	R	A	E	T	K	L	3	0	0	0	0	0	2	0	0	1	2	1	0	0	1	2	1	0	0	0	0	0	13	0	1328.72	Q0VC88;A0A4W2GN93;A0AAA9SQ55;F1N085;A0A4W2C7W8;A0A3Q1MH21;A0AAA9SX99	Q0VC88	239	251			yes	no	2	2.6254e-05	4.5808	158.41	1	1	1
LQPLDFK	NETYQDISEVVYGAKLQPLDFKGNAEQSRL	SEVVYGAKLQPLDFKGNAEQSRLTINQWIS	K	L	Q	F	K	G	0	0	0	1	0	1	0	0	0	0	2	1	0	1	1	0	0	0	0	0	0	0	7	0	859.48	P41361;F1MSZ6;CON__P41361;A0A4W2FAA0;A0A4W2CJ44	P41361	203	209			yes	no	2	0.037092	1.43072	109.11	1	1	1	1
SQEGESIAEEISFLESPNPENK	SELESPPQEEEGNLRSQEGESIAEEISFLE	AEEISFLESPNPENKDYEELTKVRKPALTA	R	S	Q	N	K	D	1	0	2	0	0	1	6	1	0	2	1	1	0	1	2	4	0	0	0	0	0	0	22	0	2433.12	A0A4W2I670;F1MGJ5;A0A4W2CZM8	A0A4W2I670	81	102			yes	no	2;3	6.7506e-48	47.1707	254.56	1	2	1.5	1
HGEIDYEAIVK	ARLDILKIHAGPITKHGEIDYEAIVKLSDG	PITKHGEIDYEAIVKLSDGFNGADLRNVCT	K	H	G	V	K	L	1	0	0	1	0	0	2	1	1	2	0	1	0	0	0	0	0	0	1	1	0	0	11	0	1272.63	A0A4W2D9X8;A0AAA9TC16;A0A4W2FBM1;A0A3Q1M8B0;A0A4W2DAA1;A0A3Q1LQF0;F1MLV1;Q2KIW6	A0A4W2D9X8	303	313			yes	no	2	2.3356e-06	5.6316	172.98	1	1	1	1
IIYGGSVTGATCK	WLKSNVSDAVAQSARIIYGGSVTGATCKEL	ARIIYGGSVTGATCKELASQPDVDGFLVGG	R	I	I	C	K	E	1	0	0	0	1	0	0	3	0	2	0	1	0	0	0	1	2	0	1	1	0	0	13	0	1325.66	Q5E956;A0A4W2I170;A0A4W2DYA7;A0A452DIX3	Q5E956	207	219			yes	no	2	0.00017809	3.74936	183.57		1	0.5
FDVSGYPTIK	VAKIDATSESALASRFDVSGYPTIKILKKG	ALASRFDVSGYPTIKILKKGQEVDYEGSRT	R	F	D	I	K	I	0	0	0	1	0	0	0	1	0	1	0	1	0	1	1	1	1	0	1	1	0	0	10	0	1125.57	A0A3Q1M3Q7;Q29RV1;F1MEN8;A0A4W2HMU7;A0A4W2EST2	A0A3Q1M3Q7	125	134			yes	no	2	0.0010549	2.97679	164.68	1	1	1	1
MFLSFPTTK	VGGHAAEYGAEALERMFLSFPTTKTYFPHF	AEALERMFLSFPTTKTYFPHFDLSHGSAQV	R	M	F	T	K	T	0	0	0	0	0	0	0	0	0	0	1	1	1	2	1	1	2	0	0	0	0	0	9	0	1070.55	P01966;CON__P01966;A0A4W2IFB1;A0A1K0FUD3;A0AAA9SI94;A0AAA9SDV9;A0AAF6ZCW1;A0AAA9SF20;A0A4W2H108;A0A4W2BMT6;A0A4W2DRJ5;A0A4W2H1C6	P01966	33	41			yes	no	2	0.0022327	2.65117	160.63	2	2	2	2
GIHTSPLGEPSLTP	AHGTQKGHTKARPARGIHTSPLGEPSLTP_	RGIHTSPLGEPSLTP_______________	R	G	I	T	P	-	0	0	0	0	0	0	1	2	1	1	2	0	0	0	3	2	2	0	0	0	0	0	14	0	1404.72	A0A3Q1LVV7;P02672;CON__P02672;A5PJE3;A0A4W2DV40;A0A4W2C3T1	A0A3Q1LVV7	600	613			yes	no	2	0.00026079	3.58371	171.36	1	1	1	1
EYQDLLNVK	DEIQNMKEEMARHLREYQDLLNVKMALDIE	MARHLREYQDLLNVKMALDIEIATYRKLLE	R	E	Y	V	K	M	0	0	1	1	0	1	1	0	0	0	2	1	0	0	0	0	0	0	1	1	0	0	9	0	1120.58	A0AAA9SR00;O77788;F1MDZ2;A0A4W2GRH3;A0A4W2DCE6;Q08DH7;A0A4W2E263;P48616;A0A4W2CIB6;A0A4W2I861;P02548;A0A4W2DCE1;A0A4W2D795;A0A4W2GGE8;O62654;A0A4W2CN44;A0AAA9RVZ2;A0AAA9SXW0;A0A4W2HEI6;A0AAA9TL86;F1MSQ6;A0A4W2E5C2	P48616	382	390			no	no	2	0.0023549	2.62803	164.72	1	1	1	1
DLGDIVGDFR	VVCAVNALAPHVLNKDLGDIVGDFRGFYRQ	HVLNKDLGDIVGDFRGFYRQLTSDGQLRWI	K	D	L	F	R	G	0	1	0	3	0	0	0	2	0	1	1	0	0	1	0	0	0	0	0	1	0	0	10	0	1105.54	A0A4W2HPV5;A0A4W2HP37;A0A4W2HSX6;A0A4W2FTE1	A0A4W2HPV5	80	89			yes	no	2	0.0016985	2.76993	124.74	1	1	1	1
ITSPLMEPSSIEK	GIQTSEGVCLAVEKRITSPLMEPSSIEKIV	KRITSPLMEPSSIEKIVEIDAHIGCAMSGL	R	I	T	E	K	I	0	0	0	0	0	0	2	0	0	2	1	1	1	0	2	3	1	0	0	0	0	0	13	0	1430.73	A0A4W2HP47;Q5E987;A0AAF6Z8I1	A0A4W2HP47	54	66			yes	no	2	0.00010718	3.96989	152.64	2	2	2	1
AVDPDSPAEASGLR	FNLHSDKSKPGQFIRAVDPDSPAEASGLRA	RAVDPDSPAEASGLRAQDRIVEVNGVCVEG	R	A	V	L	R	A	3	1	0	2	0	0	1	1	0	0	1	0	0	0	2	2	0	0	0	1	0	0	14	0	1383.66	A0AAA9SZY2;A0A4W2C1P0;Q3SZK8;A0A4W2C499	A0AAA9SZY2	189	202			yes	no	2	2.056e-05	4.68698	159.94	1	1	1	1
VFIGNLNTLVVK	SNVTNKTDPRSMNSRVFIGNLNTLVVKKSD	NSRVFIGNLNTLVVKKSDVEAIFSKYGKIV	R	V	F	V	K	K	0	0	2	0	0	0	0	1	0	1	2	1	0	1	0	0	1	0	0	3	0	0	12	0	1315.79	A0A4W2G9E6;A0A4W2EPU4;Q3SX47;A0A4W2GES4;A0AAA9SY76;A0A4W2EPE4;A0A4W2GES1;F6R631;A0A4W2GGV6	A0A4W2G9E6	18	29			yes	no	2	0.012309	1.90978	85.355		1	0.5
EMVELPLR	YDDIGGCRKQLAQIKEMVELPLRHPALFKA	KQLAQIKEMVELPLRHPALFKAIGVKPPRG	K	E	M	L	R	H	0	1	0	0	0	0	2	0	0	0	2	0	1	0	1	0	0	0	0	1	0	0	8	0	985.527	A0A4W2EG96;Q3ZBT1;G3X757;A0A4W2CTV6;A0A4W2EB72;A0A3Q1M0U9;A0AAA9T570	A0A4W2EG96	203	210			yes	no	2	0.0059155	2.22801	143.85	1	2	1.5	1
DVVTDPFELAGR	EKFPTCGAYTALEVKDVVTDPFELAGRSDS	EVKDVVTDPFELAGRSDSAESRSFPAVGGC	K	D	V	G	R	S	1	1	0	2	0	0	1	1	0	0	1	0	0	1	1	0	1	0	0	2	0	0	12	0	1317.66	Q58DQ0;A0A4W2E099	Q58DQ0	341	352			yes	no	2	0.00098789	3.00529	109.42	1	1	1	1
YEVQLMR	RGHTLTLIFTRNATRYEVQLMRFAYNLSDT	IFTRNATRYEVQLMRFAYNLSDTDTFPNSS	R	Y	E	M	R	F	0	1	0	0	0	1	1	0	0	0	1	0	1	0	0	0	0	0	1	1	0	0	7	0	937.469	A0AAF6ZFF4;Q05204;A0A4W2EGD0;A0A4W2GP50	A0AAF6ZFF4	106	112			yes	no	2	0.020531	1.68759	132.94	2	2	2	1
VTVDAPVSSVALR	KKVCRWDSLSKQVQRVTVDAPVSSVALRQS	QRVTVDAPVSSVALRQSGGYVATVGTKFCA	R	V	T	L	R	Q	2	1	0	1	0	0	0	0	0	0	1	0	0	0	1	2	1	0	0	4	0	0	13	0	1312.74	Q9TTJ5;A0A4W2CH43;A0A4W2F7B6;A0A4W2DZP5;A0A4W2F737;A0A452DKN5;A0A4W2F7B2;A0A4W2F784;A0A3Q1MLX2	Q9TTJ5	52	64			yes	no	2;3	2.6703e-17	16.5734	225.01	1	2	1.5	1
NIIGYFEQK	LHDLAEITTPDRSKRNIIGYFEQKDSENYR	PDRSKRNIIGYFEQKDSENYRVFERVANIL	R	N	I	Q	K	D	0	0	1	0	0	1	1	1	0	2	0	1	0	1	0	0	0	0	1	0	0	0	9	0	1110.57	Q3T0L2;A0AAA9T4W2;A0A4W2EW39;A0A4W2IKI1;A0A3Q1M5Q1;A0AAA9TSW0;A0AAA9S327	Q3T0L2	162	170			yes	no	2	0.013841	1.85883	91.064		1	0.5	1
AVPPTYADLGK	______________________________	______________________________	M	A	V	G	K	S	2	0	0	1	0	0	0	1	0	0	1	1	0	0	2	0	1	0	1	1	0	0	11	0	1130.6	P45879;A0A4W2HJQ5	P45879	2	12			yes	no	2	0.013326	1.8753	61.78	1	1	1	1
TAALVALR	LEDPVLSAIAQKHKKTAALVALRYQIQRGV	IAQKHKKTAALVALRYQIQRGVVVLAKGNN	K	T	A	L	R	Y	3	1	0	0	0	0	0	0	0	0	2	0	0	0	0	0	1	0	0	1	0	0	8	0	813.507	Q8HZ62;Q3ZBG2;G3X7B0;A0A4W2HNQ0;A0A4W2CQT0;A0A4W2HMZ3;A0A4W2HNS1;A0A4W2FP20;A0AAA9SLB5;M0QW25;A0AAA9TGB8;A0A4W2FM46;F1MT58	F1MT58	251	258			no	no	2	0.016884	1.77252	107.43	1	1	1	1
TLNDELEIIEGMK	KKVGRKGVITVKDGKTLNDELEIIEGMKFD	GKTLNDELEIIEGMKFDRGYISPYFINTSK	K	T	L	M	K	F	0	0	1	1	0	0	3	1	0	2	2	1	1	0	0	0	1	0	0	0	0	0	13	0	1503.75	A0A088Q0A9;A0AAA9TBS7;A0A4W2HEM6;A0A4W2F3I7;A0A4W2HHY4;G3N0R5;A0AAA9TJP1;P31081;A0A4W2C7S4;A0A4W2F4P4;F1MUZ9;Q3T179	A0A088Q0A9	167	179			yes	no	2;3	2.6908e-34	33.5701	265	2	4	3
SPAGLQVLNDYLADK	______________________________	SPAGLQVLNDYLADKSYIEGYVPSQADVAV	K	S	P	D	K	S	2	0	1	2	0	1	0	1	0	0	3	1	0	0	1	1	0	0	1	1	0	0	15	0	1602.83	Q5E983;A0A4W2INV2;A0AAF6ZVE8;A0A4W2CVW9;A0A3Q1LLH1;Q2VYC3;A0A4W2G3M9	Q5E983	8	22			yes	no	2	7.1307e-43	42.1469	270.27	1	1	1	1
ADLINNLGTIAK	DRTLTIVDTGIGMTKADLINNLGTIAKSGT	MTKADLINNLGTIAKSGTKAFMEALQAGAD	K	A	D	A	K	S	2	0	2	1	0	0	0	1	0	2	2	1	0	0	0	0	1	0	0	0	0	0	12	0	1241.7	Q76LV2;A0A4W2C816;A0A4W2G0N7;A0A088Q0F1;A0AAA9RWH6;A0AAF7AHH4;A0A452DI85;Q3T007;A7E3E1	Q76LV2	101	112			yes	no	2	5.7829e-10	9.23785	203.02	1	1	1	1
VAPEEHPVLLTEAPLNPK	DMEKIWHHTFYNELRVAPEEHPVLLTEAPL	EEHPVLLTEAPLNPKANREKMTQIMFETFN	R	V	A	P	K	A	2	0	1	0	0	0	3	0	1	0	3	1	0	0	4	0	1	0	0	2	0	0	18	0	1953.06	A0A4W2DYQ2;P60712;A0AAA9SMJ2;P63258;A0A4W2HSE6;A0A4W2C707;A0AAA9SG76;A0A4W2DZW4;Q9TTW4	A0A4W2DYQ2	96	113			yes	no	2;3	2.2519e-32	31.6475	298.62	2	1	1.5	2
FTELTAQYR	SAAGLQNLGAAERLRFTELTAQYRTRFGFP	AAERLRFTELTAQYRTRFGFPFVLAVRLSD	R	F	T	Y	R	T	1	1	0	0	0	1	1	0	0	0	1	0	0	1	0	0	2	0	1	0	0	0	9	0	1127.56	F1MIY5;A0A4W2HEW2;A0A4W2E4F5;A5PJD0	F1MIY5	104	112			yes	no	2	0.00017376	3.76005	186.09	2	1	1.5	1
ALLTPVAIAAGR	TNVKGVYAVGDVCGKALLTPVAIAAGRKLA	CGKALLTPVAIAAGRKLAHRLFECKEDSKL	K	A	L	G	R	K	4	1	0	0	0	0	0	1	0	1	2	0	0	0	1	0	1	0	0	1	0	0	12	0	1151.7	A0AAA9T5M0;A0A4W2BZC6;A0AAA9TXQ0;A0A4W2DSI4;A0AAA9TCS2;A0A4W2DXR3;E1BKZ1;A0A4W2EBW7	A0AAA9T5M0	295	306			yes	no	2	0.00056587	3.24728	122.13	1	1	1	1
LPLQDVYK	DCILPPTRPTDKPLRLPLQDVYKIGGIGTV	PTDKPLRLPLQDVYKIGGIGTVPVGRVETG	R	L	P	Y	K	I	0	0	0	1	0	1	0	0	0	0	2	1	0	0	1	0	0	0	1	1	0	0	8	0	974.544	A0A4W2G2H2;P68103;A0A4W2FUM0;A0A4W2IJ30;A0A4W2FTP2;A0A4W2E2V5;A0A4W2C3G8;A0AAA9SDR5;A0A4W2EIA9;A0A4W2C3K7;O18787;A0AAA9TC01;A0A4W2C0I1;A0A4W2BUZ8;A0A4W2EGU5;Q862L7;Q32PH8;Q862R6;A0AAA9T7N4	A0A4W2G2H2	248	255			yes	no	1;2	0.0054917	2.26029	169.57	1	1	1	2
SSVAVLTQESFAEHR	______________________________	SSVAVLTQESFAEHRSGLVPQQIKVATLTS	M	S	S	H	R	S	2	1	0	0	0	1	2	0	1	0	1	0	0	1	0	3	1	0	0	2	0	0	15	0	1659.82	A0A4W2HW61;A0A4W2EUF6;A0A3Q1NND0;A0A4W2I0Y7;A0A4W2EV40;A0A4W2GAP5;A0A4W2DRU1;A0A3Q1M9B5;F1MT25;A0A3Q1MUD4;Q2YDE6	A0A4W2HW61	2	16			yes	no	2	3.4562e-11	10.4614	158.4	1	1	1
VTCLSCELNPDR	ALTSDYLIQLNDYTKVTCLSCELNPDRCQY	YTKVTCLSCELNPDRCQYYSVSFSQEAKYY	K	V	T	D	R	C	0	1	1	1	2	0	1	0	0	0	2	0	0	0	1	1	1	0	0	1	0	0	12	0	1462.65	A0A4W2EX30;F1MTV0;P81425;A0AAA9SK30;A0AAF6ZJE9;A0A4W2I7D9	A0A4W2EX30	423	434			yes	no	2	8.4629e-17	16.0725	232.88	1	1	1	1
AIAELGIYPAVDPLDSTSR	ATTFAHLDATTVLSRAIAELGIYPAVDPLD	LGIYPAVDPLDSTSRIMDPNIVGSEHYDVA	R	A	I	S	R	I	3	1	0	2	0	0	1	1	0	2	2	0	0	0	2	2	1	0	1	1	0	0	19	0	1987.03	P00829;A0A4W2EL77;A0A452DII8;Q0QEM9	P00829	388	406			yes	no	2;3	5.1255e-18	17.2903	204.13	3	2	2.5	1
AHQFPALTSEQK	______________________________	______________________________	M	A	H	Q	K	K	2	0	0	0	0	2	1	0	1	0	1	1	0	1	1	1	1	0	0	0	0	0	12	0	1355.68	Q3T0S5;A5PK73	Q3T0S5	2	13			yes	no	2;3	6.297e-18	17.2009	275.4	1	2	1.5	1
LFDSTTLEHQK	DMTMFVTASKDNTAKLFDSTTLEHQKTFRT	NTAKLFDSTTLEHQKTFRTERPVNSAALSP	K	L	F	Q	K	T	0	0	0	1	0	1	1	0	1	0	2	1	0	1	0	1	2	0	0	0	0	0	11	0	1317.66	A0AAA9SHA0;A0AAA9U0C5;A0AAA9TYL2;Q5E966;A0A4W2HJP6;A0AAF6ZTU5;A0AAA9T5Y1;A0AAA9TRF5;A0AAA9RZX4;A0AAA9TNT3;A0AAA9SK82	A0AAA9SHA0	70	80			yes	no	3	3.7536e-06	5.42555	134.75	1	1	1
VEHLGLNEPLLK	YLPFLPTTEDVYDCKVEHLGLNEPLLKHWE	DCKVEHLGLNEPLLKHWEYEAPAP______	K	V	E	L	K	H	0	0	1	0	0	0	2	1	1	0	4	1	0	0	1	0	0	0	0	1	0	0	12	0	1360.77	Q6GVI3;Q30302;Q30265;W8S8L7;Q95111;Q30309;A0A4W2BZ46;F6QPB9;A0A4W2GKY5;W8SA57;Q3ZCL4;I3Y498;H9CJU0	Q6GVI3	80	91			yes	no	3	1.333e-05	4.87517	150.69		1	0.5	1
LEASIEHLR	VTTEQALTYPEVRTKLEASIEHLRRVTDQV	PEVRTKLEASIEHLRRVTDQVLNSIISSLD	K	L	E	L	R	R	1	1	0	0	0	0	2	0	1	1	2	0	0	0	0	1	0	0	0	0	0	0	9	0	1066.58	A0AAA9TH36;A0AAA9TB05;A0A4W2D6G4;A0AAA9TLU6;A0A4W2DB07;F1MTR1;A0AAA9S1T7;A0A4W2EU56	A0AAA9TH36	1044	1052			yes	no	3	0.0063631	2.19633	76.1	1	1	1	1
VGLQVVAVK	VDGEALSTLVLNRLKVGLQVVAVKAPGFGD	VLNRLKVGLQVVAVKAPGFGDNRKNQLKDM	K	V	G	V	K	A	1	0	0	0	0	1	0	1	0	0	1	1	0	0	0	0	0	0	0	4	0	0	9	0	911.58	A0A088Q0A9;A0AAA9TBS7;A0A4W2HEM6;A0A4W2F3I7;A0A4W2HHY4;G3N0R5;A0AAA9TJP1;P31081;A0A4W2C7S4;A0A4W2F4P4;F1MUZ9;A0AAA9SVC5;Q3T179	A0A088Q0A9	254	262			yes	no	2	3.0038e-06	5.52233	214.25	1	1	1	1
FIVQHTNPFR	ENAHLVVINSREEQKFIVQHTNPFRVWIGL	REEQKFIVQHTNPFRVWIGLTDSDGSWKWV	K	F	I	F	R	V	0	1	1	0	0	1	0	0	1	1	0	0	0	2	1	0	1	0	0	1	0	0	10	0	1257.66	Q2KIU5;A0A4W2DZQ2;F1ME82	Q2KIU5	216	225			yes	no	2;3	4.1254e-06	5.38453	200.07	2	2	2	2
VEISYTPSDGSPK	DQYRATDFVVPGPGKVEISYTPSDGSPKTV	GKVEISYTPSDGSPKTVYLVHNFTESGGVA	K	V	E	P	K	T	0	0	0	1	0	0	1	1	0	1	0	1	0	0	2	3	1	0	1	1	0	0	13	0	1378.66	Q9XSG3;A0A4W2HA65;A0A140T8A5;A0A4W2HA75;Q0QEQ4	Q9XSG3	152	164			yes	no	2	0.00052286	3.28161	145.55	1	1	1	1
EQIDIIEGIK	DIEEVAASNPELIFKEQIDIIEGIKDSQAQ	ELIFKEQIDIIEGIKDSQAQRMAENLGFLG	K	E	Q	I	K	D	0	0	0	1	0	1	2	1	0	4	0	1	0	0	0	0	0	0	0	0	0	0	10	0	1156.63	A0AAA9T4H8;A0AAF6YU28;A0A4W2IMA0;Q3MHX5;A0AAA9RX18;A0A4W2IQ77;A0AAA9TV37;A0AAA9SPV9;A5D9G3;A0A4W2IQ89;A0A4W2IM82;A0A4W2IM91;A0A4W2IM95;A0A4W2BPF2;A0A4W2ITC7;A0A4W2BPG3;A0A4W2BQ58;A0A4W2C3P5;A0A4W2E5D5;A0A4W2BM09;A0A4W2BM33	A0AAA9T4H8	267	276			yes	no	2	0.0025821	2.58803	113.74	1	1	1	1
EFTPVLQADFQK	LGNVLVVVLARNFGKEFTPVLQADFQKVVA	FGKEFTPVLQADFQKVVAGVANALAHRYH_	K	E	F	Q	K	V	1	0	0	1	0	2	1	0	0	0	1	1	0	2	1	0	1	0	0	1	0	0	12	0	1421.72	A0A4W2E6G0;CON__P02070;D4QBB4;P02070	A0A4W2E6G0	120	131			yes	no	2	5.0661e-13	12.2953	222	1	1	1	1
FDLMYAK	NTTAIAEAWARLDHKFDLMYAKRAFVHWYV	AWARLDHKFDLMYAKRAFVHWYVGEGMEEG	K	F	D	A	K	R	1	0	0	1	0	0	0	0	0	0	1	1	1	1	0	0	0	0	1	0	0	0	7	0	886.426	A0A452DIH7;P81948;A0A4W2GGR2;A0A4W2CN20;A0A452DJ66;A0A4W2GIT0;Q2HJ86;A0A4W2G2D9;F6RP72;A0A4W2EKU9;A0A4W2G178;A0AAA9T2U0;F2Z4K0;A0AAA9SGF1;A0AAA9TF24;A0AAA9T5J0;A0A4W2D5I5;A0A3Q1LUJ2;A0A4W2DN76;A0AAA9SVQ8;A0AAF6Z5B2;A0A4W2IGC1;A0AAA9SW63;Q2HJB8;A0A4W2C5H1;A0A4W2I669;Q3ZCJ7;A0A4W2CX58;F2Z4C1;A0A3Q1M1Z2;A0AAF7A9M6;A0A3Q1LQR2;A0A4W2GBC4;F1MNF8;A0A4W2EMU1;A0A4W2CX79;A0A4W2I6D4;P81947;A0A4W2I1N7;A0A452…	A0A452DJ66	392	398			no	no	2	0.033824	1.47078	114.02	2	2	2
SENGLEFTSSGSANTETTK	KGYGFGLIKLDLKTKSENGLEFTSSGSANT	LEFTSSGSANTETTKVTGSLETKYRWTEYG	K	S	E	T	K	V	1	0	2	0	0	0	3	2	0	0	1	1	0	1	0	4	4	0	0	0	0	0	19	0	1958.87	P45879;A0A4W2HJQ5;A0AAF6ZJG9;A0A3Q1MS21	P45879	35	53			yes	no	2	3.048e-13	12.516	185.66	1	1	1	1
TELISVSEVHPSR	EPMELDGPKGTGYIKTELISVSEVHPSRLQ	IKTELISVSEVHPSRLQTTDNLLPMSPEEF	K	T	E	S	R	L	0	1	0	0	0	0	2	0	1	1	1	0	0	0	1	3	1	0	0	2	0	0	13	0	1452.76	A0AAA9SIU1;E1BPP7;A0A4W2HLS1;A0A3S5ZPJ6;B0JYL6;A0A8F1SXQ0;A0A4W2F2U2;A0A4W2HEU0;A0A4W2HES4;A0A3Q1ME65	A0AAA9SIU1	684	696			yes	no	2;3	0.00022899	3.64018	110.86	2	2	2	1
SSLIILK	QEVYHKSMTLKEAIKSSLIILKQVMEEKLN	MTLKEAIKSSLIILKQVMEEKLNATNIELA	K	S	S	L	K	Q	0	0	0	0	0	0	0	0	0	2	2	1	0	0	0	2	0	0	0	0	0	0	7	0	772.506	A0A4W2HP47;Q5E987;A0AAF6Z8I1	A0A4W2HP47	197	203			yes	no	2	0.012064	1.91851	143.37	1	1	1	1
LTVASHEEMHNTAPPGPGHR	DKQLSFEEFIMLVARLTVASHEEMHNTAPP	HEEMHNTAPPGPGHRHGPGYGKGGSGSCSG	R	L	T	H	R	H	2	1	1	0	0	0	2	2	3	0	1	0	1	0	3	1	2	0	0	1	0	0	20	0	2137.01	A0A3Q8WRY0;A0A4W2HE65	A0A3Q8WRY0	86	105			yes	no	3;4;5	3.6358e-29	28.4394	216.35	3	3	3	5
EADDIVNWLK	KNGDTASPKEYTAGREADDIVNWLKKRTGP	YTAGREADDIVNWLKKRTGPAASTLSDGAA	R	E	A	L	K	K	1	0	1	2	0	0	1	0	0	1	1	1	0	0	0	0	0	1	0	1	0	0	10	0	1201.6	P05307;A6H7J6;F6Q9Q9;A0A4W2FY74;A0A4W2CB64;A0AAA9SAA2;A0AAA9SHU1;A0A3Q1LPQ0;A0A4W2CB69;A0AAA9TK59;A0AAA9TIH6	P05307	123	132			yes	no	2	3.7774e-12	11.4228	236.21	1	1	1	1
YLGTQPEPDAVGLDSGHIR	ESKRFQLVDSRAQGRYLGTQPEPDAVGLDS	QPEPDAVGLDSGHIRGSVNMPFMNFLTEDG	R	Y	L	I	R	G	1	1	0	2	0	1	1	3	1	1	2	0	0	0	2	1	1	0	1	1	0	0	19	0	2024	P00586;A0A4W2F0F2;A0A4W2IF14;A0A452DJ91;A0A4W2DKQ4;A0A4W2DKQ8;A0A4W2DZC9;A0A4W2DK61	P00586	188	206			yes	no	3	6.6325e-08	7.17832	128.1	1	1	1	1
VIMVTGDHPITAK	AVPDAVGKCRSAGIKVIMVTGDHPITAKAI	IKVIMVTGDHPITAKAIAKGVGIISEGNET	K	V	I	A	K	A	1	0	0	1	0	0	0	1	1	2	0	1	1	0	1	0	2	0	0	2	0	0	13	0	1380.74	A0A3Q1LUJ8;A0AAA9RYS2;A0A3Q1MFY4;A0A4W2GE32;A0AAA9RXW7;Q08DA1;A0A4W2ET57;F1MI32;A0A3Q1MDM5;A0AAA9RVJ6;A0AAA9T5F0;A0A4W2BM98;F1MXW4;A0A4W2FCE8;A0A4W2EAW9;A0A4W2F6W6;A0A3Q1M1C8;A0A4W2HUS8;A0A4W2G8E3;A0A3Q1N346;F1MR06;A0A4W2I1B2;A0AAA9T2P2;A0AAA9TYJ0;A2VDL6;A0A4W2DF35;A0A4W2G9V7;A0AAA9TYF4	A0A3Q1LUJ8	642	654			no	no	2;3	0.00018658	3.72913	119.39	2	2	2	1
AIADTGANVVVTGGR	NFSKGEENLMDAQVKAIADTGANVVVTGGR	AIADTGANVVVTGGRVADMALHYANKYNIM	K	A	I	G	R	V	3	1	1	1	0	0	0	3	0	1	0	0	0	0	0	0	2	0	0	3	0	0	15	0	1399.74	Q3ZCI9;A0A4W2H1W2;A0A4W2H1Z5;A0A3Q1MTL6;A0AAA9TPC4;A0A4W2EZX3;A0AAA9S8S3;A0A4W2DYP5	Q3ZCI9	282	296			yes	no	2	1.0603e-08	7.97457	223.31	1	1	1	1
SQIHDIVLVGGSTR	LDPVEKALRDAKLDKSQIHDIVLVGGSTRI	KSQIHDIVLVGGSTRIPKIQKLLQDFFNGK	K	S	Q	T	R	I	0	1	0	1	0	1	0	2	1	2	1	0	0	0	0	2	1	0	0	2	0	0	14	0	1480.8	A0A3Q1LMS5;A0A4W2DVC3;A0A4W2FK20;A0A4W2FJT1;P19120;A0AAA9TJ30;A0A4W2FK90;A0AAF6YYH1;A0A4W2FKA8;A0AAA9RT91;A0A3Q1M8L6;A8KC76	A0A3Q1LMS5	338	351			yes	no	2;3	4.2652e-06	5.37006	166.48	1	2	1.5	2
LVPGGGATEIELAK	DDGVNTFKVLTRDKRLVPGGGATEIELAKQ	RLVPGGGATEIELAKQITSYGETCPGLEQY	R	L	V	A	K	Q	2	0	0	0	0	0	2	3	0	1	2	1	0	0	1	0	1	0	0	1	0	0	14	0	1353.75	Q3ZCI9;A0A4W2H1W2;A0A4W2H1Z5;A0A3Q1MTL6;A0AAA9TPC4;A0A4W2EZX3;A0AAA9S8S3;A0A4W2DYP5;G3X861;A0A4W2I8I1;Q9XSG6	Q3ZCI9	408	421			yes	no	2	0.0014459	2.83986	126.19	1	1	1	1
EAAENSLVAYK	YHRYLAEFATGNDRKEAAENSLVAYKAASD	NDRKEAAENSLVAYKAASDIAMTELPPTHP	K	E	A	Y	K	A	3	0	1	0	0	0	2	0	0	0	1	1	0	0	0	1	0	0	1	1	0	0	11	0	1193.59	P62261;A0A4W2E5A8;A0A4W2FTN1;A0A4W2BLZ6;A0AAA9RTB6;A0AAA9S7B1;A0A4W2FW46;A0A3Q1MP67;A0A3Q1M119;A0A4W2FW22;A0A4W2HP13;A0AAA9RV66	P62261	143	153			yes	no	2	1.282e-11	10.8921	209.6	1	1	1	1
GAEADQIIEYLK	______________________________	EQKGAEADQIIEYLKQQVALLKEKAILQAT	K	G	A	L	K	Q	2	0	0	1	0	1	2	1	0	2	1	1	0	0	0	0	0	0	1	0	0	0	12	0	1348.69	A0AAA9T0J0;A0A4W2GQM9;A0A3Q1MI13;Q3ZBX5;A0A4W2F1T1	A0AAA9T0J0	15	26			yes	no	2	4.7592e-10	9.32247	203.94	1	1	1	1
SVVVANYEESIK	SVDDTQVHTEYSSLRSVVVANYEESIKMPI	SLRSVVVANYEESIKMPINEPAPGKKKSQI	R	S	V	I	K	M	1	0	1	0	0	0	2	0	0	1	0	1	0	0	0	2	0	0	1	3	0	0	12	0	1336.69	Q5EA20;A0A4W2I2Y0;A0A4W2CC97;A0A3Q1N2P4;A0A4W2CD32	Q5EA20	226	237			yes	no	2	3.2581e-05	4.48704	154.84	1	1	1	1
WVDGTDYETGFK	VNTWIGLMDQNGPWKWVDGTDYETGFKNWA	PWKWVDGTDYETGFKNWAPEQPDDWYGHGL	K	W	V	F	K	N	0	0	0	2	0	0	1	2	0	0	0	1	0	1	0	0	2	1	1	1	0	0	12	0	1416.62	A0A4W2IE80;Q32KM0;A0AAA9RUX4	A0A4W2IE80	222	233			yes	no	2	0.00079814	3.09792	137.46	1	1	1	1
IQEEGTEVELTGK	LKRQEFEMKIEVEAKIQEEGTEVELTGKGA	AKIQEEGTEVELTGKGATEITTTITKLSFV	K	I	Q	G	K	G	0	0	0	0	0	1	4	2	0	1	1	1	0	0	0	0	2	0	0	1	0	0	13	0	1431.71	A0AAA9SKJ1;Q7SIH1;A0AAA9SLL8;A0AAA9SFM6;A0A452DI08;CON__ENSEMBL:ENSBTAP00000024146;A0A4W2CTC9;A0A4W2E185;A0A4W2FQM6;A0A4W2HMW5;A0A4W2HM51;A0A4W2FQJ3;A0A4W2FQH1;R9QSM8;A0AAA9S5E2;K4JBR5;K4JF16;K4JDT2;K4JR88;K4JBR9;K4JBS4;K4JR71	A0AAA9SKJ1	326	338			yes	no	2	9.5788e-08	7.01869	176.18	1	1	1	1
VFLLGEEVAQYDGAYK	AINQGMDEELERDEKVFLLGEEVAQYDGAY	FLLGEEVAQYDGAYKVSRGLWKKYGDKRII	K	V	F	Y	K	V	2	0	0	1	0	1	2	2	0	0	2	1	0	1	0	0	0	0	2	2	0	0	16	0	1800.89	A0A4W2F5Z0;A0A4W2DJN0;A0A4W2BP10;A0A3Q1MTX8;P11966;A0A4W2H658;A0AAA9TYJ2;A0A4W2BKV6	A0A4W2F5Z0	35	50			yes	no	2	0.00014903	3.82673	131.37	1		0.5	1
FVGTVDPIMEK	______________________________	WGGRFVGTVDPIMEKFNSSITYDRHLWEAD	R	F	V	E	K	F	0	0	0	1	0	0	1	1	0	1	0	1	1	1	1	0	1	0	0	2	0	0	11	0	1234.63	A0AAF6Z195;A0A4W2H2L8;Q3SZJ0;A0A4W2BR65;A0A4W2BN24;A0A3Q1MI98;A0AAA9T703;A0AAF6ZSF1;A0A4W2IKA3;A0A4W2BN39;A0A4W2ILV9;Q9XSY0	A0AAF6Z195	13	23			yes	no	2	0.00014048	3.85239	144.79		2	1	1
IEPSVNFLK	MVEHTPDEESIDWTKIEPSVNFLKSPKDNV	SIDWTKIEPSVNFLKSPKDNVDDPTGNFRS	K	I	E	L	K	S	0	0	1	0	0	0	1	0	0	1	1	1	0	1	1	1	0	0	0	1	0	0	9	0	1045.58	A6QP36;A0A4W2GUE1;A0A4W2D603	A6QP36	295	303			yes	no	2	0.010729	1.96944	101.33	1	1	1	1
SQIFSTASDNQPTVTIK	MTKLIPRNTVVPTKKSQIFSTASDNQPTVT	IFSTASDNQPTVTIKVYEGERPLTKDNHLL	K	S	Q	I	K	V	1	0	1	1	0	2	0	0	0	2	0	1	0	1	1	3	3	0	0	1	0	0	17	0	1835.93	A0A4W2EIV7;Q0VCX2	A0A4W2EIV7	449	465			yes	no	2;3	4.1952e-29	28.3772	297.54	2	2	2	2
CIPALESITPANEDQK	VEEGIVLGGGCALLRCIPALESITPANEDQ	IPALESITPANEDQKTGIEIIKKTLKIPAM	R	C	I	Q	K	T	2	0	1	1	1	1	2	0	0	2	1	1	0	0	2	1	1	0	0	0	0	0	16	0	1784.86	A0A088Q0A9;A0AAA9TBS7;A0A4W2HEM6;A0A4W2F3I7;A0A4W2HHY4;G3N0R5;A0AAA9TJP1;P31081;A0A4W2C7S4;A0A4W2F4P4;F1MUZ9;A0AAA9SVC5;Q7YSF0	A0A088Q0A9	408	423			yes	no	2;3	7.7921e-24	23.1083	200.67	2	2	2	2
GLFIIDDK	KDYGVYLEDSGHTLRGLFIIDDKGILRQIT	DSGHTLRGLFIIDDKGILRQITLNDLPVGR	R	G	L	D	K	G	0	0	0	2	0	0	0	1	0	2	1	1	0	1	0	0	0	0	0	0	0	0	8	0	919.501	Q5E947;A0A4W2EXD9;Q9BGI4;Q862N9;A0A4W2F5X3;A0A4W2E3R5;A0A3Q1MIR5;A0AAA9RW83;A0A4W2EYA8;Q862E5;Q9BGI2;A0A4W2ID97;A0A4W2GU25;A0A4W2IAQ8;A0A452DI43;A0A4W2DKR3;A0A3Q1LW10;A0A4W2BLY1;A0A4W2BM14	Q9BGI2	204	211			no	no	2	0.01259	1.89997	120.52		1	0.5	1
DFVHFDDTSEPPTETVR	TLLASPVRAEMGRNRDFVHFDDTSEPPTET	VHFDDTSEPPTETVRKYFPETWIWDLVVVS	R	D	F	V	R	K	0	1	0	3	0	0	2	0	1	0	0	0	0	2	2	1	3	0	0	2	0	0	17	0	1990.89	A0AAA9SKJ1;Q7SIH1;A0AAA9SLL8;A0AAA9SFM6;A0A452DI08;CON__ENSEMBL:ENSBTAP00000024146;A0A4W2CTC9;A0A4W2E185;A0A4W2FQM6;A0A4W2HMW5;A0A4W2HM51;A0A4W2FQJ3;A0A4W2FQH1;R9QSM8;A0AAA9S5E2;K4JBR5;K4JF16;K4JDT2	A0AAA9SKJ1	718	734			yes	no	2;3	9.3302e-15	14.0301	201.48	1	1	1	1
GIAEQTIVTLR	ALHAAVIAINEAIEKGIAEQTIVTLRNPNA	AIEKGIAEQTIVTLRNPNAVLTLVDDDLAQ	K	G	I	L	R	N	1	1	0	0	0	1	1	1	0	2	1	0	0	0	0	0	2	0	0	1	0	0	11	0	1199.69	A0AAA9TH36;A0AAA9TB05;A0A4W2D6G4;A0AAA9TLU6;A0A4W2DB07;F1MTR1	A0AAA9TH36	228	238			yes	no	2	1.4958e-08	7.82513	192.26	1	1	1	1
TQYEQSLAELHR	QERVERCSKEAEKTKTQYEQSLAELHRYTP	KTKTQYEQSLAELHRYTPRYMEDMEQAFES	K	T	Q	H	R	Y	1	1	0	0	0	2	2	0	1	0	2	0	0	0	0	1	1	0	1	0	0	0	12	0	1473.72	A0A4W2CPL6;A0A4W2GBA7;A0A4W2CLC1;E1BK71;A0AAA9TSI6	A0A4W2CPL6	204	215			yes	no	3	3.9194e-13	12.4068	182.1	1	1	1
TVQSLEIDLDSMR	AEIGAAEMTLTELRRTVQSLEIDLDSMRNL	RRTVQSLEIDLDSMRNLKASLENSLREVEA	R	T	V	M	R	N	0	1	0	2	0	1	1	0	0	1	2	0	1	0	0	2	1	0	0	1	0	0	13	0	1505.74	F6S1Q0;A0A4W2D3Q5;A6H7D3;A1XEB2;A1XEA4;CON__H-INV:HIT000015463	F6S1Q0	294	306			yes	no	2;3	6.6074e-17	16.18	220.25	2	4	3	1
GVVDSDDLPLNVSR	DDFHDMMPKYLNFVKGVVDSDDLPLNVSRE	KGVVDSDDLPLNVSRETLQQHKLLKVIRKK	K	G	V	S	R	E	0	1	1	3	0	0	0	1	0	0	2	0	0	0	1	2	0	0	0	3	0	0	14	0	1484.75	A0A4W2I142;Q95M18;A0A4W2DMG8;A0A4W2F2S0;A0A4W2E143	A0A4W2I142	389	402			yes	no	2	9.8149e-09	8.00811	221.09	1	1	1
GLQEIADSVK	DRGLITPVIKDAAAKGLQEIADSVKALSKK	DAAAKGLQEIADSVKALSKKARDGKLLPEE	K	G	L	V	K	A	1	0	0	1	0	1	1	1	0	1	1	1	0	0	0	1	0	0	0	1	0	0	10	0	1058.56	A0A4W2CRZ5;P22439;A0A4W2HWC1;A0A3Q1LKL1;A0AAA9SZM1;A0A3Q1N235;A0AAA9SD87;A0A4W2HSG9	A0A4W2CRZ5	385	394			yes	no	2	0.020447	1.68937	101.64	1		0.5	1
IFGGEIK	QLPLVIEFTEQTAPKIFGGEIKTHILLFLP	FTEQTAPKIFGGEIKTHILLFLPKSVSDYE	K	I	F	I	K	T	0	0	0	0	0	0	1	2	0	2	0	1	0	1	0	0	0	0	0	0	0	0	7	0	762.428	P05307;A6H7J6;F6Q9Q9;A0A4W2FY74;A0A4W2CB64;A0AAA9SAA2;A0AAA9SHU1;A0A3Q1LPQ0;A0A4W2CB69;A0AAA9TIH6	P05307	250	256			yes	no	2	0.049215	1.3079	97.473	1	1	1	1
ISEIEDAAFLAR	ITFGQKVMEKETEKRISEIEDAAFLAREKA	EKRISEIEDAAFLAREKAKADAECYTAMKI	R	I	S	A	R	E	3	1	0	1	0	0	2	0	0	2	1	0	0	1	0	1	0	0	0	0	0	0	12	0	1333.69	Q1RMU4;A0AAA9TYU4;A0AAF7ABD1;A0A4W2CD73;A0A4W2C126;A0A3Q1MZY2;G3N0U8	Q1RMU4	242	253			no	no	2;3	7.2441e-23	22.14	260.04	1	2	1.5	1
WVALVVPSGEEQK	ELVETRPSGDGNFQKWVALVVPSGEEQKYT	QKWVALVVPSGEEQKYTCRVQHEGLQEPLT	K	W	V	Q	K	Y	1	0	0	0	0	1	2	1	0	0	1	1	0	0	1	1	0	1	0	3	0	0	13	0	1440.76	H6V5F7	H6V5F7	259	271			no	no	2	0.0006956	3.15764	112.71	1		0.5
EGPYDVVVLPGGNLGAQNLSESAAVK	DVVICPDASLEDAKKEGPYDVVVLPGGNLG	GNLGAQNLSESAAVKEILKEQEKRKGLIAA	K	E	G	V	K	E	3	0	2	1	0	1	2	4	0	0	3	1	0	0	2	2	0	0	1	4	0	0	26	0	2583.32	Q5E946;A0A4W2HYH2;A0A4W2EL41	Q5E946	64	89			yes	no	2;3	1.0344e-24	23.9853	152.88	1	1	1	1
IIYIVHDEVK	MKEMTCRDVVKEVAKIIYIVHDEVKDKAFE	KEVAKIIYIVHDEVKDKAFELELSWVGEIT	K	I	I	V	K	D	0	0	0	1	0	0	1	0	1	3	0	1	0	0	0	0	0	0	1	2	0	0	10	0	1227.69	Q58DU5;A0A4W2FHH5;A0AAA9TFB5;A0AAA9S711;A0A4W2EU79	Q58DU5	197	206			yes	no	2;3	0.00068866	3.162	115.86	2	2	2
LIFDNLK	DDNFASIVTGVEEGRLIFDNLKKSIAYTLT	VTGVEEGRLIFDNLKKSIAYTLTSNIPEIT	R	L	I	L	K	K	0	0	1	1	0	0	0	0	0	1	2	1	0	1	0	0	0	0	0	0	0	0	7	0	861.496	A0A3Q1LUJ8;A0AAA9RYS2;A0A3Q1MFY4;A0A4W2GE32;A0AAA9RXW7;Q08DA1;A0A4W2ET57;F1MI32;A0A3Q1MDM5;A0AAA9RVJ6;A0AAA9T5F0;A0A4W2BM98;A0A1P8NQD6;F1MXW4;A0A4W2FCE8;A0A4W2EAW9;A0A4W2F6W6;A0A3Q1M1C8;A0A4W2HUS8;A0A4W2G8E3;A0A3Q1N346;F1MR06;A0A4W2I1B2;A0AAA9T2P2;A0AAA9TYJ0;A2VDL6;A0A4W2DF35;A0A4W2G9V7;A0AAA9TYF4	A0A3Q1LUJ8	796	802			no	no	2	0.03336	1.47677	114.72	1	1	1	1
GHELGASEDCAEIR	HSYKNWDPAQPDDWRGHELGASEDCAEIRW	RGHELGASEDCAEIRWDGRWNDDFCQQVKR	R	G	H	I	R	W	2	1	0	1	1	0	3	2	1	1	1	0	0	0	0	1	0	0	0	0	0	0	14	0	1542.67	Q2KIU5;A0A4W2DZQ2;F1ME82	Q2KIU5	262	275			yes	no	2;3	6.0519e-53	52.2181	306.48	2	2	2	2
LLDEVFFSEK	NDGVLLAAERRNIHKLLDEVFFSEKIYKLN	RNIHKLLDEVFFSEKIYKLNEDMACSVAGI	K	L	L	E	K	I	0	0	0	1	0	0	2	0	0	0	2	1	0	2	0	1	0	0	0	1	0	0	10	0	1225.62	Q3ZCK9;A0A4W2FQT7;A0AAA9SCN7;A0AAA9S2X8;A0A4W2FNI3;A0AAA9SBI5;A0A4W2E2K2	Q3ZCK9	55	64			yes	no	2	0.00057206	3.24256	156.62	1	1	1	1
TLVSCIDFR	EGKPLWKLLVDMDPRTLVSCIDFRYITDVL	VDMDPRTLVSCIDFRYITDVLTEEEACEIL	R	T	L	F	R	Y	0	1	0	1	1	0	0	0	0	1	1	0	0	1	0	1	1	0	0	1	0	0	9	0	1109.55	A0AAA9TRA1;A0A452DJZ7;Q2KIA9;A0A4W2BSV5;A0AAA9T5N6;A0AAA9S6K6;A0A4W2BSR4;A0A4W2FU22;A0A4W2HPV5;A0A4W2HP37;A0A4W2HSX6;A0A4W2FTE1	A0AAA9TRA1	145	153			no	no	2	0.015475	1.81037	95.605	1	1	1	1
EALEPSGESPIQNK	YSDVRTGRKGSLPSKEALEPSGESPIQNKE	KEALEPSGESPIQNKENTS___________	K	E	A	N	K	E	1	0	1	0	0	1	3	1	0	1	1	1	0	0	2	2	0	0	0	0	0	0	14	0	1497.73	A0A4W2C126;A0A3Q1MZY2;G3N0U8;A0A4W2DW20;A0A3Q1LSF1	A0A4W2C126	331	344			yes	no	2	2.6178e-12	11.5821	199.68	1	1	1	1
AACPSEETVGWR	ASERIMGVEEDIPTRAACPSEETVGWREIE	PTRAACPSEETVGWREIETRAEVRRNVFSA	R	A	A	W	R	E	2	1	0	0	1	0	2	1	0	0	0	0	0	0	1	1	1	1	0	1	0	0	12	0	1361.6	A0AAA9T701;A0A4W2FP25;A0A4W2C2Z5;A0AAA9TQA9;F1MSM4;A0AAA9STA9;A0AAA9T9L5;A0A4W2HNU5;A0A4W2BPF9;A0AAA9RWH9	A0AAA9T701	330	341			yes	no	2	0.00016625	3.77924	140.75	1	1	1	1
ELSAVTFPDIIR	GGEPYFHAVEPYTKKELSAVTFPDIIRNYK	TKKELSAVTFPDIIRNYKVMAAENIPENPL	K	E	L	I	R	N	1	1	0	1	0	0	1	0	0	2	1	0	0	1	1	1	1	0	0	1	0	0	12	0	1359.74	A0AAA9SIU1;E1BPP7;A0A4W2HLS1;A0A3S5ZPJ6;B0JYL6;A0A8F1SXQ0;A0A4W2F2U2;A0A4W2HEU0;A0A4W2HES4;A0A3Q1ME65;Q05FF2;A0A4W2HER0;A0A4W2F2N4;A0A4W2E2E1	A0AAA9SIU1	618	629			yes	no	2	2.8372e-05	4.54711	133.99	1	1	1
VVEHPEFLK	______________________________	______________________________	M	V	V	L	K	A	0	0	0	0	0	0	2	0	1	0	1	1	0	1	1	0	0	0	0	2	0	0	9	0	1096.59	Q3SX14	Q3SX14	2	10			yes	yes	3	0.0030499	2.51571	89.08	1	1	1	1
VQIAVANAQELLQR	GGGKLDPGLIMEQVKVQIAVANAQELLQRM	KVQIAVANAQELLQRMTDKCFRKCIGKPGG	K	V	Q	Q	R	M	3	1	1	0	0	3	1	0	0	1	2	0	0	0	0	0	0	0	0	2	0	0	14	0	1551.87	A0AAF6DM99;A1A4M0;A0A4W2D6S0	A0AAF6DM99	28	41			yes	no	2	1.904e-18	17.7203	261.75	1	1	1	1
LDGLCIPLR	TRPPGGCHNDEFQCRLDGLCIPLRWRCDGD	DEFQCRLDGLCIPLRWRCDGDTDCMDSSDE	R	L	D	L	R	W	0	1	0	1	1	0	0	1	0	1	3	0	0	0	1	0	0	0	0	0	0	0	9	0	1055.58	A0A4W2CPN3;E1BGJ0	A0A4W2CPN3	1071	1079			yes	no	2	0.0030974	2.509	132.57	1	1	1	1
TLSHPQQMALLDQTK	YFEPLTLAAVGAASKTLSHPQQMALLDQTK	TLSHPQQMALLDQTKTLAESALQLLYTAKE	K	T	L	T	K	T	1	0	0	1	0	3	0	0	1	0	3	1	1	0	1	1	2	0	0	0	0	0	15	0	1709.88	A0AAA9T339;A0AAA9TQ37;F1MDH3;A0A4W2HB33;A0A3Q1MLQ7;A0AAA9RW41;A0A4W2FC70;A0A4W2D8F2	A0AAA9T339	1719	1733			yes	no	3	0.0097218	2.01225	72.11	2	1	1.5
TVDVPDPVEAGEEVK	CTFTVEGAGLIEEQKTVDVPDPVEAGEEVK	TVDVPDPVEAGEEVKVRVDLLPLYVGRHKL	K	T	V	V	K	V	1	0	0	2	0	0	3	1	0	0	0	1	0	0	2	0	1	0	0	4	0	0	15	0	1582.77	P51176;A0A4W2EMM8	P51176	635	649			yes	no	2	0.0014788	2.83009	119.76	1	1	1	1
NQLTSNPENTVFDAK	AFTPEGERLIGDAAKNQLTSNPENTVFDAK	NQLTSNPENTVFDAKRLIGRTWNDPSVQQD	K	N	Q	A	K	R	1	0	3	1	0	1	1	0	0	0	1	1	0	1	1	1	2	0	0	1	0	0	15	0	1676.8	A0A4W2EIV7;Q0VCX2	A0A4W2EIV7	83	97			yes	no	2;3	1.0713e-18	17.9701	255.31	1	2	1.5	1
SLDECCHSESSTACLNAK	IPEVFLTKILESTLKSLDECCHSESSTACL	ECCHSESSTACLNAKGPQLTRELSSFIQKG	K	S	L	A	K	G	2	0	1	1	3	0	2	0	1	0	2	1	0	0	0	4	1	0	0	0	0	0	18	0	2067.83	A0A4W2EWF2;A0A3Q1LQ02;I7CT57;F1N5M2;A0A4W2DTY5;A0A4W2EVT9;Q3MHN5;CON__Q3MHN5;CON__ENSEMBL:ENSBTAP00000018229;A0A4W2H192;A0A4W2IGV5;A0A4W2H086;A0A4W2IIR6	A0A4W2EWF2	334	351			yes	no	2;3	1.1506e-24	23.9391	223.06	2	1	1.5	1
VICVQPVVK	KTIGVWSPSPPSCKKVICVQPVVKDGKITS	PPSCKKVICVQPVVKDGKITSGFGPIYTYQ	K	V	I	V	K	D	0	0	0	0	1	1	0	0	0	1	0	1	0	0	1	0	0	0	0	4	0	0	9	0	1040.61	A0AAF6ZHP5;Q28065;A0AAF6YU71;A0A4W2EK29;CON__Q28065;A0A4W2FHX3;A0A4W2CIV1;A0A4W2CZQ0;A0A4W2HFW8;A5D9D2;A0A4W2EDQ6;A0A4W2FFD5;A0A4W2FFL7;A0A4W2FFK7	A0AAF6ZHP5	250	258			yes	no	2	0.0040018	2.39774	120.62	1	1	1	1
VFPLVSCVSSPSDESTVALGCLAR	SWVELGRVEGESHPRVFPLVSCVSSPSDES	SPSDESTVALGCLARDFVPNSVSFSWKFNN	R	V	F	A	R	D	2	1	0	1	2	0	1	1	0	0	3	0	0	1	2	5	1	0	0	4	0	0	24	0	2550.25	G5E513;CON__Q1RMK2;A0A3Q1M032;A0A4W2BWJ8	G5E513	20	43			yes	no	2;3	4.3669e-44	43.3598	317.83	2	2	2	1
QLCDNAGFDATNILNK	LLIGAYAKALEIIPRQLCDNAGFDATNILN	LCDNAGFDATNILNKLRARHAQGGMWYGVD	R	Q	L	N	K	L	2	0	3	2	1	1	0	1	0	1	2	1	0	1	0	0	1	0	0	0	0	0	16	0	1792.84	A0A3Q1MUU9;Q2NKZ1;A0A4W2FDX9;A0AAA9S6V0;A0A4W2FDV4;A0AAA9RYU1;A0A4W2FDU6	A0A3Q1MUU9	434	449			yes	no	2	3.8729e-05	4.41196	182.41	1	1	1	1
SGVSLAALK	VSELITKAVAASKERSGVSLAALKKALAAA	AASKERSGVSLAALKKALAAAGYDVEKNNS	R	S	G	L	K	K	2	0	0	0	0	0	0	1	0	0	2	1	0	0	0	2	0	0	0	1	0	0	9	0	844.502	P02253;A0A4W2HN98;A0AAA9RW82;G3MWV5;A0A4W2C7J0;A0AAA9TV62;A5PK20;A0A4W2C454;G3N131;A0A4W2C701;A7MAZ5;A0A4W2DX00	P02253	55	63			no	no	1;2	0.0023459	2.62969	153.78	1	1	1	1
IVVLLQR	EDKGPPCGPVSCNEKIVVLLQRVKPEIKDV	GPVSCNEKIVVLLQRVKPEIKDVIEKLNLV	K	I	V	Q	R	V	0	1	0	0	0	1	0	0	0	1	2	0	0	0	0	0	0	0	0	2	0	0	7	0	839.559	Q2KJE7;A0A4W2IHG7;A0A3Q1MK57;Q4U5R3;A0A3Q1M2Y4	Q2KJE7	110	116			yes	no	2	0.01218	1.91435	143.22	1	1	1	1
YLESLVQTQQQLIK	FEKERVKDFKTVIIKYLESLVQTQQQLIKY	KYLESLVQTQQQLIKYWEAFLPEAKAIA__	K	Y	L	I	K	Y	0	0	0	0	0	4	1	0	0	1	3	1	0	0	0	1	1	0	1	1	0	0	14	0	1689.93	A0A4W2I540;A0A4W2GIG0;F1MZN7;A0A4W2I0V1;A0AAA9SEJ5;Q2TBW7	A0A4W2I540	493	506			yes	no	2;3	0.00049275	3.30737	172.1	1	2	1.5	1
DYWSSFK	QQARDWMTESFSSLKDYWSSFKGKFTDFWE	TESFSSLKDYWSSFKGKFTDFWESATSPTQ	K	D	Y	F	K	G	0	0	0	1	0	0	0	0	0	0	0	1	0	1	0	2	0	1	1	0	0	0	7	0	931.408	A0AAF6YXN2;P19035;A0A4W2CCP4;A0AAA9SNX5	A0AAF6YXN2	71	77			yes	no	2	0.052526	1.27963	94.407	1	1	1	1
SAIYPTSAEHVGAALK	TQGMRQGNDHGSQYRSAIYPTSAEHVGAAL	AIYPTSAEHVGAALKSKEDYQKVLSEHGFG	R	S	A	L	K	S	4	0	0	0	0	0	1	1	1	1	1	1	0	0	1	2	1	0	1	1	0	0	16	0	1613.84	A0AAA9RUA0;A0A4W2H2Q0;A0A4W2H5U8;A0A3Q1M909;P54149;A0A4W2IQM7;A0A4W2EP29;A0A3Q1N5G3;A0AAA9SH81;A0A4W2D2R4	A0AAA9RUA0	117	132			yes	no	2;3	7.5922e-07	6.11963	122.93	1	2	1.5	2
VLDLQQIK	DEVDKRVHMTWVQPRVLDLQQIKGMKDRLE	MTWVQPRVLDLQQIKGMKDRLEFWCTDVKS	R	V	L	I	K	G	0	0	0	1	0	2	0	0	0	1	2	1	0	0	0	0	0	0	0	1	0	0	8	0	955.57	A0A4W2BTK8;Q5E964;A0A4W2HBA5;A0A4W2E7X9;A0A4W2IMX8;A0A4W2H5A8	A0A4W2BTK8	319	326			yes	no	2	0.004946	2.30575	152.47	1	1	1	1
ALEIIPR	TIPGKQQLLIGAYAKALEIIPRQLCDNAGF	LLIGAYAKALEIIPRQLCDNAGFDATNILN	K	A	L	P	R	Q	1	1	0	0	0	0	1	0	0	2	1	0	0	0	1	0	0	0	0	0	0	0	7	0	810.496	A0A3Q1MUU9;Q2NKZ1;A0A4W2FDX9;A0AAA9S6V0;A0A4W2FDV4;A0AAA9RYU1;A0A4W2FDU6	A0A3Q1MUU9	427	433			yes	no	2	0.02393	1.62106	128.75	1	1	1	1
CQPVDCGAPEPIQHGR	STCQSNGKWSNSKLRCQPVDCGAPEPIQHG	QPVDCGAPEPIQHGRVEDPESTLFGSITRY	R	C	Q	G	R	V	1	1	0	1	2	2	1	2	1	1	0	0	0	0	3	0	0	0	0	1	0	0	16	0	1819.81	Q0VCX1;A0A4W2G8R0;A0A4W2DYE1;A0A3Q1M7Q5;A0A4W2I0B6;A0A4W2C6D6;A0A4W2HZQ2	Q0VCX1	354	369			yes	no	3	3.8718e-05	4.41209	115.04	1	1	1	1
MVGSQDILCSENK	VSPETVTVRCDPGYRMVGSQDILCSENKFW	YRMVGSQDILCSENKFWSPDVPKCEKVSAE	R	M	V	N	K	F	0	0	1	1	1	1	1	1	0	1	1	1	1	0	0	2	0	0	0	1	0	0	13	0	1479.67	G3N0S9;A0A4W2E482;CON__ENSEMBL:ENSBTAP00000034412;A0A4W2FHS1	G3N0S9	118	130			yes	no	2	1.3597e-27	26.8666	249.83	1	1	1
VVFDDTYDR	PGSAKTILNNGKTCRVVFDDTYDRSMLRGG	NGKTCRVVFDDTYDRSMLRGGPLAAPYRLR	R	V	V	D	R	S	0	1	0	3	0	0	0	0	0	0	0	0	0	1	0	0	1	0	1	2	0	0	9	0	1128.51	A0A4W2CAW3;Q3SZX4	A0A4W2CAW3	68	76			yes	no	2	0.017326	1.7613	93.374	1	1	1	1
FLVGFTNK	LFVKGEDFPANNIVKFLVGFTNKGTEDFIV	PANNIVKFLVGFTNKGTEDFIVESLDASFR	K	F	L	N	K	G	0	0	1	0	0	0	0	1	0	0	1	1	0	2	0	0	1	0	0	1	0	0	8	0	924.507	A0A4W2C6E5;A0AAA9TZ21;A0A4W2C6F1;A0A4W2ILB0;A0A4W2H1T3;A0A3Q1NJT2;A0A4W2DTK8;A0A4W2H1V4;A0A3Q1MZP8;A0AAA9S1H7;A0A4W2IL92;A0AAA9TFN8;A0A3Q1LYJ9;A0AAA9RUK8;A0A4W2IFK1;A0A4W2E752;A0AAA9T7Y5;A0A4W2BPE2;A6QLP7;A0AAA9TMA3;A0A4W2E761	A0A4W2C6E5	103	110			yes	no	2	0.0060002	2.22183	143.56	1	1	1	1
YVSSLTEEISK	QLNRQLDMILDEQRRYVSSLTEEISKRGAG	EQRRYVSSLTEEISKRGAGAPGQQGQTFQQ	R	Y	V	S	K	R	0	0	0	0	0	0	2	0	0	1	1	1	0	0	0	3	1	0	1	1	0	0	11	0	1254.63	A5PJY0;F1ME46;A0A4W2BVX3;A0A4W2I792;A0A3Q1MSA1	A5PJY0	370	380			yes	no	2	1.8673e-08	7.72879	188.3	1	1	1	1
QAAASATQTIAAAQHATSTPK	AIKKKLVQRLEHAAKQAAASATQTIAAAQH	TQTIAAAQHATSTPKASAGPQPLLVQSCKA	K	Q	A	P	K	A	8	0	0	0	0	3	0	0	1	1	0	1	0	0	1	2	4	0	0	0	0	0	21	0	2024.03	A0AAA9T339;A0AAA9TQ37;F1MDH3;A0A4W2HB33;A0A3Q1MLQ7;A0AAA9RW41;A0A4W2FC70;A0A4W2D8F2	A0AAA9T339	890	910			yes	no	3	5.4019e-23	22.2675	205.02	1	1	1	1
LTAVPTLLK	PYWKDPNNDFRKNLKLTAVPTLLKYGTPQK	FRKNLKLTAVPTLLKYGTPQKLVESECLQA	K	L	T	L	K	Y	1	0	0	0	0	0	0	0	0	0	3	1	0	0	1	0	2	0	0	1	0	0	9	0	954.611	Q95M40;A0AAA9T355;A0A4W2CS19	Q95M40	71	79			yes	no	2	0.0023542	2.62816	165.72	1	1	1	1
AVLFPDGQAVGEK	GHLRRFQNAFSQYKKAVLFPDGQAVGEKIF	KKAVLFPDGQAVGEKIFKTAGAVKSYSDAE	K	A	V	E	K	I	2	0	0	1	0	1	1	2	0	0	1	1	0	1	1	0	0	0	0	2	0	0	13	0	1329.69	P23805;A0A4W2F5P9;A0A4W2BT57;A0A4W2BQZ7;A0A4W2DUW7;A0A4W2DU00;A0A452DJR7	P23805	245	257			no	no	2	0.0074521	2.12772	101.95	1	1	1	1
SILSLTHEGR	HLALQWEVRRGPARRSILSLTHEGRFRPGP	GPARRSILSLTHEGRFRPGPGYEQRYRGGD	R	S	I	G	R	F	0	1	0	0	0	0	1	1	1	1	2	0	0	0	0	2	1	0	0	0	0	0	10	0	1111.6	A0A4W2D514;A0A4W2GH06;A0A4W2I8R1;F1MT41;A0A4W2GH27;A0A4W2D9V8	A0A4W2D514	195	204			yes	no	2;3	0.00044229	3.35429	187.82	2	2	2	2
NQALNTDNYGHDLASVQALQR	FHRDADETKEWIEEKNQALNTDNYGHDLAS	DNYGHDLASVQALQRKHEGFERDLAALGDK	K	N	Q	Q	R	K	3	1	3	2	0	3	0	1	1	0	3	0	0	0	0	1	1	0	1	1	0	0	21	0	2327.13	A0A4W2FYN5;A0A4W2EAW7;A0A3Q1NKL1;A0A3Q1MT78;A0AAA9TJI4;A0A3Q1M8L3;A0AAA9S557;A0AAA9RZC6;A0A3Q1LWG5;A0A4W2HQZ4;A0A4W2CR12;A0A4W2FY45;A0A4W2ELF9;A0A4W2HR21;E1BFB0;A0A4W2CR18;A0A4W2FVW0;A0A4W2HQE0;A0A3Q1LNC8;A0A3Q1N827;A0A4W2HUZ3	A0A4W2FYN5	1253	1273			yes	no	3	1.0571e-13	12.9759	155.93	1	1	1	1
SNFGYNIPLK	RSLADIAREEASNFRSNFGYNIPLKHLADR	ASNFRSNFGYNIPLKHLADRVAMYVHAYTL	R	S	N	L	K	H	0	0	2	0	0	0	0	1	0	1	1	1	0	1	1	1	0	0	1	0	0	0	10	0	1151.6	Q58DU5;A0A4W2FHH5;A0AAA9TFB5;A0AAA9S711;A0A4W2EU79	Q58DU5	101	110			yes	no	2	0.00073255	3.13516	151.48	1	1	1	1
VTHAVVTVPAYFNDAQR	LTKMKETAEAYLGKKVTHAVVTVPAYFNDA	HAVVTVPAYFNDAQRQATKDAGTIAGLNVM	K	V	T	Q	R	Q	3	1	1	1	0	1	0	0	1	0	0	0	0	1	1	0	2	0	1	4	0	0	17	0	1886.96	A0A4W2EIV7;Q0VCX2	A0A4W2EIV7	166	182			yes	no	2;3	1.6235e-28	27.7895	278.55	2	2	2	2
EYSLDEVMTSR	NHKHSVNNPYSQFQKEYSLDEVMTSRKIFD	QFQKEYSLDEVMTSRKIFDFLTVLQCCPTS	K	E	Y	S	R	K	0	1	0	1	0	0	2	0	0	0	1	0	1	0	0	2	1	0	1	1	0	0	11	0	1328.59	A0A4W2EZB4;A0AAA9SDZ8;A0A4W2EZA3;F1MV74;A0A4W2HXQ5;A0A4W2G096;A0A4W2DDS2;P07857;A0A4W2HXP8;A0A4W2EZ45;A0A4W2EZA8;A0AAA9TLA7;A0A4W2DDJ5;A0AAA9SI14;A0AAA9S3B8;A0A4W2FZL6;A0A4W2FYY9;A0A4W2G037;A0AAA9RZW0;A0A4W2G2U0	A0A4W2EZB4	178	188			yes	no	2	0.0024177	2.6166	107.79	2	1	1.5
VGGHAAEYGAEALER	LSAADKGNVKAAWGKVGGHAAEYGAEALER	VGGHAAEYGAEALERMFLSFPTTKTYFPHF	K	V	G	E	R	M	4	1	0	0	0	0	3	3	1	0	1	0	0	0	0	0	0	0	1	1	0	0	15	0	1528.73	P01966;CON__P01966;A0A4W2IFB1;A0A1K0FUD3;A0AAA9SI94;A0AAA9SDV9;A0AAF6ZCW1;A0A4W2DRJ5	P01966	18	32			yes	no	2;3	1.0575e-30	29.9757	312.82	2	2	2	2
YLLGTSLAR	FIWPAIQSSALYEDRYLLGTSLARPCIARK	ALYEDRYLLGTSLARPCIARKQVEIAQREG	R	Y	L	A	R	P	1	1	0	0	0	0	0	1	0	0	3	0	0	0	0	1	1	0	1	0	0	0	9	0	992.565	A0A4W2HQA2;P14568;A0A4W2CTI6;A0AAF7ATF7;A0A4W2HQ97;A0A4W2EHZ3;A0A4W2FSF1;A0A4W2FQ56;A0AAF6Z809;F8VAL0;W5VMT5;C4P325;Q2L9B5	A0A4W2HQA2	69	77			yes	no	2	0.0040168	2.39612	120.46	1	1	1	1
LTLYDIAHTPGVAADLSHIETR	QPLSLLLKNSPLVSRLTLYDIAHTPGVAAD	HTPGVAADLSHIETRATVKGYLGPEQLPDC	R	L	T	T	R	A	3	1	0	2	0	0	1	1	2	2	3	0	0	0	1	1	3	0	1	1	0	0	22	0	2392.24	Q0QF29;Q32LG3;A0A4W2FG68;A0AAA9S483;A0A4W2BP46;A0AAF6YTP4;Q58DR9;A0A3Q1LTB0	Q0QF29	23	44			yes	no	3;4	1.8749e-48	47.727	256.11	2		1
NLDLDGIIAEVK	QISDTSVVLEMDNNRNLDLDGIIAEVKAQY	NNRNLDLDGIIAEVKAQYEEIANRSRAEAE	R	N	L	V	K	A	1	0	1	2	0	0	1	1	0	2	2	1	0	0	0	0	0	0	0	1	0	0	12	0	1298.71	P05786;F1MU12	P05786	260	271			yes	no	2;3	9.2037e-17	16.036	231.54	2	2	2	1
QGAIVAVTGDGVNDSPALK	TSPQQKLIIVEGCQRQGAIVAVTGDGVNDS	VAVTGDGVNDSPALKKADIGVAMGIAGSDV	R	Q	G	L	K	K	3	0	1	2	0	1	0	3	0	1	1	1	0	0	1	1	1	0	0	3	0	0	19	0	1810.94	A0A3Q1LUJ8;A0AAA9RYS2;A0A3Q1MFY4;A0A4W2GE32;A0AAA9RXW7;Q08DA1;A0A4W2ET57;F1MI32;A0A3Q1MDM5;A0AAA9RVJ6;A0AAA9T5F0;A0A4W2HUS8;A0A4W2G8E3;A0A3Q1N346;F1MR06;A0A4W2I1B2;A0AAA9T2P2;A0AAA9TYJ0;A2VDL6;A0A4W2DF35;A0A4W2G9V7;A0AAA9TYF4	A0A3Q1LUJ8	737	755			no	no	2;3	1.376e-80	79.8614	308.42	1	2	1.5	1
DQTVIQNTDGNNNEAWAK	AFRCLVERGDVAFVKDQTVIQNTDGNNNEA	VIQNTDGNNNEAWAKNLKKENFEVLCKDGT	K	D	Q	A	K	N	2	0	4	2	0	2	1	1	0	1	0	1	0	0	0	0	2	1	0	1	0	0	18	0	2016.91	A0A4W2DEN7;A0A4W2F0Y8;A0AAA9U1B9;A0A4W2GXB7;A0A4W2F045;A0A4W2DKE0;A0A4W2IEH5;A0A4W2IEI0;CON__Q0IIK2;A0A4W2DZ09;CON__Q29443;G3X6N3;Q29443;A0A4W2GWE4;A0A4W2GZF7;A0A4W2IGP7;A0A4W2GZE5	A0A4W2DEN7	561	578			no	no	2;3	4.5288e-53	52.344	329.38	2	2	2	1
ETLQQMAEVTR	IVCENTCKEKGRKERETLQQMAEVTREGFR	RKERETLQQMAEVTREGFRLKKILIEDWKK	R	E	T	T	R	E	1	1	0	0	0	2	2	0	0	0	1	0	1	0	0	0	2	0	0	1	0	0	11	0	1304.64	A0AAF6YSJ2;A0A4W2H7M0;Q28034;A0A4W2H4F9;A0A4W2F408;A0A4W2F562;A0A3Q1MKJ7;A0A3Q1MTB8;A0AAA9RSD3	A0AAF6YSJ2	124	134			yes	no	2	0.0058184	2.2352	97.813	2	1	1.5
ISHLVLPVQPVR	FNHMDSDKLSGLWSRISHLVLPVQPVRSIE	WSRISHLVLPVQPVRSIEERGCFV______	R	I	S	V	R	S	0	1	0	0	0	1	0	0	1	1	2	0	0	0	2	1	0	0	0	3	0	0	12	0	1356.82	A0A3Q1M5S7;A5PKH0;A0A4W2H6W1;A0A4W2CAN9	A0A3Q1M5S7	443	454			yes	no	3	0.0022342	2.65088	89.561	1	1	1	1
VLAQNSGFDLQETLVK	LGVQAFADALLIIPKVLAQNSGFDLQETLV	LAQNSGFDLQETLVKVQAEHSESGQLVGVD	K	V	L	V	K	V	1	0	1	1	0	2	1	1	0	0	3	1	0	1	0	1	1	0	0	2	0	0	16	0	1760.93	A0A4W2C529;Q3MHL7;A0A4W2BQK2;F1MGX0;A0A4W2FNC6;A0A4W2DH79;A0AAA9U2K4	A0A4W2C529	450	465			yes	no	2	5.8288e-49	48.2344	273.04	1	1	1	1
ETTVQGLDGLSER	IKLDQGVAPLAGTNKETTVQGLDGLSERCA	NKETTVQGLDGLSERCAQYKKDGADFGKWR	K	E	T	E	R	C	0	1	0	1	0	1	2	2	0	0	2	0	0	0	0	1	2	0	0	1	0	0	13	0	1403.69	Q3T0S5;A5PK73;G3MXL6;A0A4W2ES70;A0A4W2D2Y0;A0A4W2ES65;A0A4W2ERR3	Q3T0S5	122	134			yes	no	2	2.4626e-35	34.6086	322.99	2	2	2	1
EHQISPGDFPNLR	ELVNNLGEIYQKIEREHQISPGDFPNLRKM	EREHQISPGDFPNLRKMQELLQTQDFSKFQ	R	E	H	L	R	K	0	1	1	1	0	1	1	1	1	1	1	0	0	1	2	1	0	0	0	0	0	0	13	0	1508.74	Q5E9R3;A0A4W2BVS7;A0AAF7AFD7;A0AAA9T9K8	Q5E9R3	345	357			yes	no	3	4.9827e-05	4.30254	116.63	1	1	1
AIAEELAPER	RYIGGCCGFEPYHIRAIAEELAPERGFLPL	PYHIRAIAEELAPERGFLPLASEKHGSWGS	R	A	I	E	R	G	3	1	0	0	0	0	3	0	0	1	1	0	0	0	1	0	0	0	0	0	0	0	10	0	1097.57	Q5I597;A0A4W2DQI3;A0A452DHV7;A0A4W2D658;A0A3Q1NDS5	Q5I597	309	318			yes	no	2	0.00040648	3.39096	161.92	1	1	1	1
LSPAQLGDICVGNVLQPGAGATMAR	ELLSAVMTAVLQDVKLSPAQLGDICVGNVL	VGNVLQPGAGATMARIAQFLRVESMSLADR	K	L	S	A	R	I	4	1	1	1	1	2	0	4	0	1	3	0	1	0	2	1	1	0	0	2	0	0	25	0	2495.26	A0AAA9TCH9;A0A4W2BUH3;Q3ZC41;A0A4W2DU87;A0A4W2GNS8;A0AAA9SLH6;A0A4W2BRI4	A0AAA9TCH9	78	102			yes	no	2;3	2.1261e-35	34.6724	295.03	2	2	2	1
EVNPALGIDCLHK	NPIQTMTEVRARQVKEVNPALGIDCLHKGT	VKEVNPALGIDCLHKGTNDMKHQHVIETLI	K	E	V	H	K	G	1	0	1	1	1	0	1	1	1	1	2	1	0	0	1	0	0	0	0	1	0	0	13	0	1464.74	A0AAA9TEE0;A0A4W2II00;A0A4W2E3I1;F1MWD3;A0A4W2IMM7;A0AAA9S3I5	A0AAA9TEE0	429	441			yes	no	3	0.0002345	3.62986	96.313	1	1	1	1
TVDNFVALATGEK	IGRVVIGLFGKTVPKTVDNFVALATGEKGF	PKTVDNFVALATGEKGFGYKDSKFHRVIKD	K	T	V	E	K	G	2	0	1	1	0	0	1	1	0	0	1	1	0	1	0	0	2	0	0	2	0	0	13	0	1363.7	P80311;A0A4W2CWN6	P80311	72	84			yes	no	2	9.8893e-19	18.0048	242.3	1	1	1	1
MALVLDALPR	KLKAEAYQKYGDAAKMALVLDALPRIAAKI	GDAAKMALVLDALPRIAAKIAAPLTKVDEI	K	M	A	P	R	I	2	1	0	1	0	0	0	0	0	0	3	0	1	0	1	0	0	0	0	1	0	0	10	0	1097.63	A0A4W2HQ30;A6QLR4;A0A4W2G015;A0A4W2E5T4;A0A3Q1MR39;A0A4W2G044	A0A4W2HQ30	349	358			yes	no	2	0.031792	1.49768	77.732	2	1	1.5	1
SELEDEILILEK	AQSLEAFYEKLTESKSELEDEILILEKELK	ESKSELEDEILILEKELKEEKSKHSKQDEL	K	S	E	E	K	E	0	0	0	1	0	0	4	0	0	2	3	1	0	0	0	1	0	0	0	0	0	0	12	0	1429.76	A0A3Q1MUH0;A0A4W2CBM4;A0A4W2GQH0;A0A3Q1MC42;A0A4W2C8Y7;A0A4W2IC58;A0A4W2C8X1;A0AAA9SJQ7;A0A3Q1LM15;A0A4W2GPI7;A0A3Q1LTL6;A0A4W2GQC5;F1MDR5;Q0VCY9;A0A3Q1LPK3;F1ME53;A0A4W2I5B4;A0A3Q1MN66	A0A3Q1MUH0	744	755			yes	no	2	2.0801e-07	6.68192	215.06	1	1	1	1
QLFHPEQLISGK	LEPTVIDEVRTGTYRQLFHPEQLISGKEDA	TYRQLFHPEQLISGKEDAANNYARGHYTIG	R	Q	L	G	K	E	0	0	0	0	0	2	1	1	1	1	2	1	0	1	1	1	0	0	0	0	0	0	12	0	1395.75	A0A4W2I669;Q3ZCJ7;A0A4W2CX58;F2Z4C1;A0A3Q1M1Z2;A0AAF7A9M6;A0A3Q1LQR2	A0A4W2I669	50	61			no	no	2;3	9.6527e-17	16.0154	223.87	1	1	1	1
TLTLVDTGIGMTK	GKELKIDIIPNPQERTLTLVDTGIGMTKAD	ERTLTLVDTGIGMTKADLVNNLGTIAKSGT	R	T	L	T	K	A	0	0	0	1	0	0	0	2	0	1	2	1	1	0	0	0	4	0	0	1	0	0	13	0	1348.73	A0A4W2CES4;A0AAA9SQM8;G5E507;A0AAA9TAX9;A0A4W2ILU5;Q76LV1;Q3SZD6	A0AAA9SQM8	83	95			no	no	2	8.8053e-12	11.0553	192.55	2	2	2	2
VQEQVHTLLGR	RRVAELPGAVEALQKVQEQVHTLLGREATA	ALQKVQEQVHTLLGREATAVPPQDLLDRLS	K	V	Q	G	R	E	0	1	0	0	0	2	1	1	1	0	2	0	0	0	0	0	1	0	0	2	0	0	11	0	1278.7	A0A4W2GQ28;F1ME65	A0A4W2GQ28	496	506			yes	no	2;3	2.7067e-29	28.5676	275.4	2	2	2	2
VVSGMVNCNDDQGVLLGR	GRDCSRRSSPVYVGRVVSGMVNCNDDQGVL	GMVNCNDDQGVLLGRWDNNYADGISPMSWI	R	V	V	G	R	W	0	1	2	2	1	1	0	3	0	0	2	0	1	0	0	1	0	0	0	4	0	0	18	0	1931.92	P51176;A0A4W2EMM8;A0A4W2HLM2;A0A3Q1MI90;A0A140T892	P51176	223	240			yes	no	2;3	4.7339e-42	41.3248	338.47	1	2	1.5	1
TTIFSPEGR	______________________________	RRYDSRTTIFSPEGRLYQVEYAMEAIGHAG	R	T	T	G	R	L	0	1	0	0	0	0	1	1	0	1	0	0	0	1	1	1	2	0	0	0	0	0	9	0	1006.51	Q3ZCK9;A0A4W2FQT7;A0AAA9SCN7;A0AAA9S2X8;A0A4W2FNI3;A0AAA9SBI5;A0A4W2E2K2	Q3ZCK9	9	17			yes	no	2	0.0023439	2.63006	152.63	1	1	1	1
GSTDNLMDDIER	KHEKEDGAISTIVLRGSTDNLMDDIERAVD	VLRGSTDNLMDDIERAVDDGVNTFKVLTRD	R	G	S	E	R	A	0	1	1	3	0	0	1	1	0	1	1	0	1	0	0	1	1	0	0	0	0	0	12	0	1364.59	Q3ZCI9;A0A4W2H1W2;A0A4W2H1Z5;A0A3Q1MTL6;A0AAA9TPC4;A0A4W2EZX3;A0AAA9S8S3;A0A4W2DYP5;G3X861;A0A4W2I8I1;Q9XSG6	Q3ZCI9	379	390			yes	no	2	3.6464e-05	4.43814	153.23	1	3	2	1
TVTNAVVTVPAYFNDSQR	VLTKMKEIAEAYLGKTVTNAVVTVPAYFND	NAVVTVPAYFNDSQRQATKDAGTIAGLNVL	K	T	V	Q	R	Q	2	1	2	1	0	1	0	0	0	0	0	0	0	1	1	1	3	0	1	4	0	0	18	0	1980.99	A0A3Q1LMS5;A0A4W2DVC3;A0A4W2FK20;A0A4W2FJT1;P19120;A0AAA9TJ30;A0A4W2FK90;A0AAA9RT91	A0A3Q1LMS5	147	164			yes	no	2;3	2.9786e-17	16.526	247.14	2	2	2	2
GAGTDEGCLIEILASR	PTVLYDVQELRKAMKGAGTDEGCLIEILAS	AGTDEGCLIEILASRTPEEIRRINQTYQLQ	K	G	A	S	R	T	2	1	0	1	1	0	2	3	0	2	2	0	0	0	0	1	1	0	0	0	0	0	16	0	1660.81	P13214;A0A3Q1MHG7;A0AAF6YHR8;A0A4W2DI68;A0A4W2HDM4;A1L514;A0AAA9SFF0	P13214	101	116			no	no	2;3	5.6624e-115	114.247	373.94	2	2	2	2
FEELNADLFR	LYEGIDFYTSITRARFEELNADLFRGTLDP	ITRARFEELNADLFRGTLDPVEKALRDAKL	R	F	E	F	R	G	1	1	1	1	0	0	2	0	0	0	2	0	0	2	0	0	0	0	0	0	0	0	10	0	1252.61	A0A3Q1LMS5;A0A4W2DVC3;A0A4W2FK20;A0A4W2FJT1;P19120;A0AAA9TJ30;A0A4W2FK90;A0AAF6YYH1;A0A4W2FKA8;A0AAA9RT91;A0A3Q1M8L6;A0A4W2D4U4;A7E3Q2;A0A4W2HCS7;A8KC76;P34933	A0A3Q1LMS5	311	320			yes	no	2	8.6505e-06	5.06296	191.05	1	1	1	1
ATCIGNNSAAAVSMLK	QLYQSDPSGNYGGWKATCIGNNSAAAVSML	TCIGNNSAAAVSMLKQDYKEGEMTLKSALA	K	A	T	L	K	Q	4	0	2	0	1	0	0	1	0	1	1	1	1	0	0	2	1	0	0	1	0	0	16	0	1606.78	Q3ZCK9;A0A4W2FQT7;A0AAA9SCN7	Q3ZCK9	161	176			yes	no	2	4.6283e-20	19.3346	208.87	2	2	2	1
LLATEQEDAAVAK	DPVVILKRQLEEKEKLLATEQEDAAVAKSK	EKLLATEQEDAAVAKSKLRELNKELAAEKA	K	L	L	A	K	S	4	0	0	1	0	1	2	0	0	0	2	1	0	0	0	0	1	0	0	1	0	0	13	0	1357.71	A0A4W2FEJ3;A0A4W2FCC4;A0A4W2HDS5;A0A4W2CKM0;A0AAA9SRN3;A0AAA9TMZ4;A0AAA9S0L7;A0AAA9SIW4;A0A3Q1LHT7;A0AAA9RXD6;A0AAA9SF38;A0A4W2CP74;A0AAA9S5D2;A0AAA9U0D2;F1MDC1	A0A4W2FEJ3	890	902			yes	no	2	3.7806e-12	11.4224	201.48	1	1	1	1
LPLVTPHTQCR	GKKKKKTKGPDVASKLPLVTPHTQCRLKLL	VASKLPLVTPHTQCRLKLLKLERIKDYLLM	K	L	P	C	R	L	0	1	0	0	1	1	0	0	1	0	2	0	0	0	2	0	2	0	0	1	0	0	11	0	1320.7	Q5E9D7;A4FUZ3;A0A4W2HYS1;A0A4W2EPI3	Q5E9D7	49	59			yes	no	3	7.608e-06	5.11873	138.25	1	1	1	1
VNLAELFK	AIPSVEVFEKEPGNKVNLAELFKGKKGVLF	EKEPGNKVNLAELFKGKKGVLFGLPGAFTP	K	V	N	F	K	G	1	0	1	0	0	0	1	0	0	0	2	1	0	1	0	0	0	0	0	1	0	0	8	0	932.533	Q9BGI1;A0A4W2FS86;A0A4W2DPH9	Q9BGI1	81	88			yes	no	2	0.016181	1.79099	108.09	1	1	1	1
TQLLEQVPQGLR	LGSFNVSSGCAPAPRTQLLEQVPQGLRATV	APRTQLLEQVPQGLRATVSRKAARRSRQPA	R	T	Q	L	R	A	0	1	0	0	0	3	1	1	0	0	3	0	0	0	1	0	1	0	0	1	0	0	12	0	1380.77	F1MC13;A0AAA9TC95;A0A3Q1MA79	F1MC13	2975	2986			yes	no	3	0.010821	1.96573	72.652	1	1	1	1
INGIFPDIYK	GLKTGTFFWPGSDVKINGIFPDIYKIYNVS	GSDVKINGIFPDIYKIYNVSVPFEERILAI	K	I	N	Y	K	I	0	0	1	1	0	0	0	1	0	3	0	1	0	1	1	0	0	0	1	0	0	0	10	0	1178.63	A0A4W2IR88;A0A4W2INI3;A0A4W2DAE9;F1MNS5;A0A4W2CRA7;A0A4W2CV78;A0AAA9SCY1;A0A4W2IRE3;A0A4W2CR98	A0A4W2IR88	329	338			yes	no	2	0.0011671	2.93289	136.99	1	1	1	1
ALLFVPR	LAVKHFSVEGQLEFRALLFVPRRAPFDLFE	VEGQLEFRALLFVPRRAPFDLFENRKKKNN	R	A	L	P	R	R	1	1	0	0	0	0	0	0	0	0	2	0	0	1	1	0	0	0	0	1	0	0	7	0	814.507	Q76LV2;A0A4W2C816;A0A4W2G0N7;A0A088Q0F1;A0AAA9RWH6;A0AAF7AHH4;A0A452DI85;A0AAA9ST28;A0A4W2CZ95;Q7M2S4	Q76LV2	340	346			yes	no	2	0.023817	1.62311	128.89	1	1	1	1
WNDDFCQQVK	LGASEDCAEIRWDGRWNDDFCQQVKRWVCE	RWDGRWNDDFCQQVKRWVCETKRNITM___	R	W	N	V	K	R	0	0	1	2	1	2	0	0	0	0	0	1	0	1	0	0	0	1	0	1	0	0	10	0	1338.57	Q2KIU5;A0A4W2DZQ2;F1ME82	Q2KIU5	280	289			yes	no	2	5.5966e-12	11.2521	230.41	1	1	1	1
CLMEGAGDVAFVK	CSNHEPYFGYSGAFKCLMEGAGDVAFVKHS	FKCLMEGAGDVAFVKHSTVFDNLPNPEDRK	K	C	L	V	K	H	2	0	0	1	1	0	1	2	0	0	1	1	1	1	0	0	0	0	0	2	0	0	13	0	1395.65	A0A4W2DEN7;A0A4W2F0Y8;A0AAA9U1B9;A0A4W2GXB7;A0A4W2F045;A0A4W2IEH5;A0A4W2IEI0;CON__Q0IIK2;A0A4W2DZ09;CON__Q29443;G3X6N3;Q29443;A0A4W2GWE4;A0A4W2GZF7;A0A4W2IGP7	A0A4W2DEN7	217	229			no	no	2	6.4738e-14	13.1888	179.57	2	1	1.5	1
VDQEIVNIIQER	LCMFEAEMQWRRDYKVDQEIVNIIQERLKA	DYKVDQEIVNIIQERLKACQQREGESHRQN	K	V	D	E	R	L	0	1	1	1	0	2	2	0	0	3	0	0	0	0	0	0	0	0	0	2	0	0	12	0	1454.77	A0AAA9SHD8;A0AAA9SXV6;Q02373;A0A4W2DKL0	A0AAA9SHD8	98	109			yes	no	2	0.000335	3.47496	156.01	1	1	1	1
ILNPEEIEK	KNIELAVMRRDQPLKILNPEEIEKYVAEIE	RDQPLKILNPEEIEKYVAEIEKEKEENEKK	K	I	L	E	K	Y	0	0	1	0	0	0	3	0	0	2	1	1	0	0	1	0	0	0	0	0	0	0	9	0	1083.58	Q3ZBG0;A0A4W2GLD1;A7E3D5;A0AAA9T2V6;A0A4W2GEQ1;A0A4W2CR66;A0A3Q1NAL4	Q3ZBG0	219	227			yes	no	2	0.0025724	2.58966	143.28	1	1	1	1
AGLVDDFEK	PPAIDWAYYKANVAKAGLVDDFEKKFNALK	KANVAKAGLVDDFEKKFNALKVPIPEDKYT	K	A	G	E	K	K	1	0	0	2	0	0	1	1	0	0	1	1	0	1	0	0	0	0	0	1	0	0	9	0	992.481	P13620;A0A4W2F4K2;A0AAA9SB50;A0A4W2H8K0;Q1JP98	P13620	64	72			yes	no	2	0.0025429	2.59467	143.89	1	1	1	1
TPPGQDHVAVTIR	GAVVCNSPSRSSLPRTPPGQDHVAVTIRLH	PRTPPGQDHVAVTIRLHFKRGNVFLTSHQY	R	T	P	I	R	L	1	1	0	1	0	1	0	1	1	1	0	0	0	0	2	0	2	0	0	2	0	0	13	0	1389.74	A0A4W2CEK6;A0A3Q1MQ74;A0A3Q1MUJ8;G3X755;A0A4W2FE68;A0A4W2DY67;A0A4W2BWX4	A0A4W2CEK6	587	599			yes	no	3	0.0046969	2.32819	81.904	1	1	1	1
FGESIEDLQTCR	VLKDGFHRDLLTKVKFGESIEDLQTCRLLI	KVKFGESIEDLQTCRLLIKQYIPTGLFVDP	K	F	G	C	R	L	0	1	0	1	1	1	2	1	0	1	1	0	0	1	0	1	1	0	0	0	0	0	12	0	1453.65	A0AAA9T8K9;A0A4W2EQ47;A0AAA9TVV6;A0A4W2ILL2;G3N1V8	A0AAA9T8K9	67	78			yes	no	2	1.2422e-09	8.90581	197.06	1	1	1	1
YGIQMPSFSK	FTEEEISNMRKELEKYGIQMPSFSKIGGIL	KELEKYGIQMPSFSKIGGILANELSVDEAA	K	Y	G	S	K	I	0	0	0	0	0	1	0	1	0	1	0	1	1	1	1	2	0	0	1	0	0	0	10	0	1156.56	A0AAA9TH36;A0AAA9TB05;A0A4W2D6G4;A0AAA9TLU6;A0A4W2DB07;F1MTR1	A0AAA9TH36	189	198			yes	no	2	0.0018218	2.7395	123.21	3	1	2	1
ELGDHITNLR	FIETHYLNEQVEAIKELGDHITNLRKMGAP	VEAIKELGDHITNLRKMGAPGSGMAEYLFD	K	E	L	L	R	K	0	1	1	1	0	0	1	1	1	1	2	0	0	0	0	0	1	0	0	0	0	0	10	0	1166.6	A0A4W2FRQ1;A0A4W2FIZ9;O46414;A0A4W2BQY0;A0A3Q1LVU1;A0A4W2BTY9;B0JYQ1;Q8HZP4;A0A4W2BT40;A0A4W2DUU3;A0A4W2FJ10;I7C6B5;A1XEC2	A0A4W2FRQ1	136	145			yes	no	2;3	5.8713e-13	12.2313	267.53	2	2	2	2
IFYPETTDVYDR	TVQWLRAMESIGLPKIFYPETTDVYDRKNI	LPKIFYPETTDVYDRKNIPRMIYCIHALSL	K	I	F	D	R	K	0	1	0	2	0	0	1	0	0	1	0	0	0	1	1	0	2	0	2	1	0	0	12	0	1517.7	A0AAA9TH36;A0AAA9TB05;A0A4W2D6G4;A0AAA9TLU6;A0A4W2DB07;F1MTR1	A0AAA9TH36	128	139			yes	no	2	2.1585e-05	4.66585	159.4	1	1	1	1
SDFDNTVAIHPTSSEELVTLR	MLQGFAVAVKMGATKSDFDNTVAIHPTSSE	VAIHPTSSEELVTLR_______________	K	S	D	L	R	-	1	1	1	2	0	0	2	0	1	1	2	0	0	1	1	3	3	0	0	2	0	0	21	0	2330.14	A0AAA9T5M0;A0A4W2BZC6;A0AAA9TXQ0;A0A4W2DSI4;A0AAA9TCS2;A0A4W2DXR3;E1BKZ1;A0A4W2EBW7	A0AAA9T5M0	417	437			yes	no	3	9.4528e-23	22.0244	157.28	1	1	1	1
HQPQEFPTYVEPTNDEICEAFR	THEGLEKKLCMAALKHQPQEFPTYVEPTND	TYVEPTNDEICEAFRKDPKDFADRFMYEYS	K	H	Q	F	R	K	1	1	1	1	1	2	4	0	1	1	0	0	0	2	3	0	2	0	1	1	0	0	22	0	2706.2	A0A4W2EWF2;A0A3Q1LQ02;I7CT57;F1N5M2;A0A4W2DTY5;A0A4W2EVT9;Q3MHN5;CON__Q3MHN5;CON__ENSEMBL:ENSBTAP00000018229;A0A4W2H192;A0A4W2IGV5;A0A4W2H086;A0A4W2IIR6	A0A4W2EWF2	92	113			yes	no	3	2.9739e-12	11.5267	143.93	1	1	1	1
IFLQDIK	HAERLMKLQNQRGGRIFLQDIKKPDRDDWE	LQNQRGGRIFLQDIKKPDRDDWENGLTAME	R	I	F	I	K	K	0	0	0	1	0	1	0	0	0	2	1	1	0	1	0	0	0	0	0	0	0	0	7	0	875.512	A0A4W2FRQ1;A0A4W2FIZ9;O46414;A0A4W2BQY0;A0A3Q1LVU1;A0A4W2BTY9;B0JYQ1;Q8HZP4;A0A4W2BT40;A0A4W2DUU3;A0A4W2FJ10;A0A4W2FWF1;A0A3Q1NGZ9;I7C6B5;A0A4W2E8A6;Q862R4;A0A3Q1MJ65;A0A4W2EKX9;Q862J4;A1XEA2;A0A4W2H7T2;A0A3Q1MNC0;A1XEC2;Q862D5;A1XEB9	A0A4W2FRQ1	69	75			no	no	2	0.011311	1.9465	144.29	1	1	1	1
PVILDPADPTGNVAGK	PIIEEYLTKQLAKPRPVILDPADPTGNVAG	VILDPADPTGNVAGKDAYSWERLARAALVW	R	P	V	G	K	D	2	0	1	2	0	0	0	2	0	1	1	1	0	0	3	0	1	0	0	2	0	0	16	0	1562.83	F1MV66;Q3T0B0;A0A4W2IBC8;A0A4W2EHR1;Q5MYT8;A0A4W2IF82;A0A4W2E7Q7;A0A4W2IHE3;A0A4W2DZZ2;A0A4W2CR71;A0A4W2CB26;A0A4W2E5R2;A0A4W2GXC4;A0A4W2IEX9	F1MV66	296	311			yes	no	2	2.591e-06	5.58653	149.93	1	1	1	1
VTEQLIEAINNGDFEAYTK	IEDEDVKARKQEIIKVTEQLIEAINNGDFE	LIEAINNGDFEAYTKICDPGLTAFEPEALG	K	V	T	T	K	I	2	0	2	1	0	1	3	1	0	2	1	1	0	1	0	0	2	0	1	1	0	0	19	0	2154.05	A0AAA9TF91;A0A3S5ZPT6;A0A4W2F3Y8;A0A3Q1M9V1;A0A4W2DHU3;A0A3Q1LT34;A0A4W2F3R9;Q2HJF7;A0A4W2DNR6;A5D9F0;A0A3Q1M647;A0A4W2IJB8;A0A3Q1LX06;A0AAA9RZA6;A0A4W2H4M4;A0A4W2F2M9;A0AAA9SKN4;A0AAA9TB58	A0AAA9TF91	366	384			yes	no	3	0.0017625	2.75387	73.783	1	1	1
LYNLFLK	FLGPLKNQAADQIKKLYNLFLKIDATQVEV	QAADQIKKLYNLFLKIDATQVEVNPFGETP	K	L	Y	L	K	I	0	0	1	0	0	0	0	0	0	0	3	1	0	1	0	0	0	0	1	0	0	0	7	0	909.532	A0AAA9T4H8;A0AAF6YU28;A0A4W2IMA0;Q3MHX5;A0AAA9RX18;A0A4W2IQ77;A0AAA9TV37;A0AAA9SPV9;A5D9G3;A0A4W2IQ89;A0A4W2IM82;A0A4W2IM91;A0A4W2IM95;A0A4W2BPF2;A0A4W2ITC7;A0A4W2BPG3;A0A4W2BQ58;A0A4W2C3P5;A0A4W2E5D5;A0A4W2BM09;A0A4W2BM33	A0AAA9T4H8	304	310			yes	no	2	0.028418	1.54641	122.15	1	1	1	1
IGGIGTVPVGR	PTDKPLRLPLQDVYKIGGIGTVPVGRVETG	DVYKIGGIGTVPVGRVETGVLKPGMVVTFA	K	I	G	G	R	V	0	1	0	0	0	0	0	4	0	2	0	0	0	0	1	0	1	0	0	2	0	0	11	0	1024.6	A0A4W2G2H2;P68103;A0A4W2FUM0;A0A4W2IJ30;A0A4W2FTP2;A0AAA9TIT2;A0A4W2E2V5;A0A4W2C3G8;A0AAA9SDR5;A0A4W2C3K7;O18787;A0AAA9TC01;A0A4W2BUZ8;A0A4W2EGU5;Q862L7;Q32PH8;Q862R6;A0AAA9SJW2;A0A4W2ETW4;A0AAA9T7N4	A0A4W2G2H2	256	266			yes	no	2	2.332e-07	6.63227	186.76	1	1	1	1
IPVGPETLGR	LVRGQKVLDSGAPIRIPVGPETLGRIMNVI	GAPIRIPVGPETLGRIMNVIGEPIDERGPI	R	I	P	G	R	I	0	1	0	0	0	0	1	2	0	1	1	0	0	0	2	0	1	0	0	1	0	0	10	0	1037.59	P00829;A0A4W2EL77;A0A452DII8	P00829	134	143			yes	no	2	2.6452e-08	7.57754	206.03	1	1	1	1
VLENNSDLDQVLQDVQMPSK	PLYTLHNSNNDKELRVLENNSDLDQVLQDV	SDLDQVLQDVQMPSKKLDFIHLHGTKFWYQ	R	V	L	S	K	K	0	0	2	3	0	3	1	0	0	0	3	1	1	0	1	2	0	0	0	3	0	0	20	0	2271.11	A0A4W2EX30;F1MTV0;P81425;A0AAA9SK30	A0A4W2EX30	474	493			yes	no	2;3	4.2951e-118	117.367	351.03	3	3	3	1
VLYPAVEGR	DQDINVVSGYISKMKVLYPAVEGRIQFSAG	YISKMKVLYPAVEGRIQFSAGSHCCGSFSL	K	V	L	G	R	I	1	1	0	0	0	0	1	1	0	0	1	0	0	0	1	0	0	0	1	2	0	0	9	0	1002.55	A0AAA9S781;A0A4W2IRR9;A0A4W2EEM8;Q05927;A0A4W2IR80;A0A4W2CGY0;A0A3Q1MCG3	A0AAA9S781	487	495			yes	no	2	0.0072111	2.142	105.57	1	1	1	1
DIPNMFMDSAGGVGK	KYKAIASNSKIYFGKDIPNMFMDSAGGVGK	DIPNMFMDSAGGVGKQFEGLADKLSFVLED	K	D	I	G	K	Q	1	0	1	2	0	0	0	3	0	1	0	1	2	1	1	1	0	0	0	1	0	0	15	0	1537.69	Q1RMU4;A0AAA9TYU4;A0AAF7ABD1;A0A4W2CD73	Q1RMU4	300	314			yes	no	2	0.00056756	3.24599	129.84	2	1	1.5	1
AEMDQILHGLDK	KAYSRGLEKAGLLTKAEMDQILHGLDKVAE	LTKAEMDQILHGLDKVAEEWAQGTFKLNPN	K	A	E	D	K	V	1	0	0	2	0	1	1	1	1	1	2	1	1	0	0	0	0	0	0	0	0	0	12	0	1368.67	A0AAF6Z195;A0A4W2H2L8;Q3SZJ0;A0A4W2BR65;A0A4W2BN24;A0A3Q1MI98;A0AAA9T703;A0AAF6ZSF1;A0A4W2IKA3;A0A4W2BN39;A0A4W2ILV9	A0AAF6Z195	58	69			yes	no	2;3	3.9799e-07	6.40013	172.92	2	2	2	1
NPDDITNEEYGEFYK	IDQEELNKTKPIWTRNPDDITNEEYGEFYK	NPDDITNEEYGEFYKSLTNDWEDHLAVKHF	R	N	P	Y	K	S	0	0	2	2	0	0	3	1	0	1	0	1	0	1	1	0	1	0	2	0	0	0	15	0	1832.77	Q76LV2;A0A4W2C816;A0A4W2G0N7;A0A088Q0F1;A0AAA9RWH6;A0AAF7AHH4;A0A452DI85;A0AAA9ST28;A0A4W2CZ95	Q76LV2	301	315			yes	no	2	1.5086e-43	42.8214	347.75	1	1	1	1
FGEVVDCTLK	SWDTTKKDLKDYFSKFGEVVDCTLKLDPIT	DYFSKFGEVVDCTLKLDPITGRSRGFGFVL	K	F	G	L	K	L	0	0	0	1	1	0	1	1	0	0	1	1	0	1	0	0	1	0	0	2	0	0	10	0	1166.56	A5D9H5;A0AAA9S5J8;A0A4W2GLM7;A6H6Y0;A0A4W2EU28;A0A4W2EUR2;A0A3Q1M8I4	A5D9H5	120	129			yes	no	2	0.0009085	3.04168	145.72	2	2	2	2
DDDIAALVVDNGSGMCK	______________________________	DIAALVVDNGSGMCKAGFAGDDAPRAVFPS	M	D	D	C	K	A	2	0	1	4	1	0	0	2	0	1	1	1	1	0	0	1	0	0	0	2	0	0	17	0	1778.78	A0A4W2DYQ2;P60712;A0AAA9RYR7;A0A4W2HSE6	A0A4W2DYQ2	2	18			yes	no	2	3.9358e-62	61.405	289.89	3	3	3	2
LGDAGLAELCPGLLSPSSQLR	ASQASLKDLDLGSNRLGDAGLAELCPGLLS	AELCPGLLSPSSQLRTLWLWECDLTVSGCR	R	L	G	L	R	T	2	1	0	1	1	1	1	3	0	0	6	0	0	0	2	3	0	0	0	0	0	0	21	0	2153.12	Q3SZN8;A0A4W2IMR6;A0A4W2BQ82;A0A3Q1LQU2;A0AAA9SSR1;A0AAA9SSX1;H9GW43	Q3SZN8	234	254			yes	no	2;3	1.9038e-12	11.7204	199.03	1	2	1.5	1
GVVDSEDLPLNISR	DNCEELIPEYLNFIRGVVDSEDLPLNISRE	RGVVDSEDLPLNISREMLQQSKILKVIRKN	R	G	V	S	R	E	0	1	1	2	0	0	1	1	0	1	2	0	0	0	1	2	0	0	0	2	0	0	14	0	1512.78	Q76LV2;A0A4W2C816;A0A4W2G0N7;A0A088Q0F1;A0AAA9RWH6;A0AAF7AHH4;A0A452DI85;A0AAA9ST28;A0A4W2CZ95;A0AAA9SQM8;G5E507;A0AAA9TAX9;A0A4W2ILU5;Q76LV1;Q865A1	Q76LV2	388	401			no	no	2	9.165e-35	34.0379	260.22	1	1	1	1
GGVEEGPTVLR	SIGVIGAPFSKGQPRGGVEEGPTVLRKAGL	GQPRGGVEEGPTVLRKAGLLEKLKELECDV	R	G	G	L	R	K	0	1	0	0	0	0	2	3	0	0	1	0	0	0	1	0	1	0	0	2	0	0	11	0	1112.58	Q2KJ64;A0A4W2EBU0;A0A4W2IRD1	Q2KJ64	22	32			yes	no	2	2.5791e-05	4.58853	158.76	1	1	1	1
NYELLCGDNTR	HSTVFDNLPNPEDRKNYELLCGDNTRKSVD	EDRKNYELLCGDNTRKSVDDYQECYLAMVP	K	N	Y	T	R	K	0	1	2	1	1	0	1	1	0	0	2	0	0	0	0	0	1	0	1	0	0	0	11	0	1353.6	A0A4W2DEN7;A0A4W2F0Y8;A0AAA9U1B9;A0A4W2GXB7;A0A4W2F045;A0A4W2DKE0;A0A4W2IEH5;A0A4W2IEI0;CON__Q0IIK2;A0A4W2DZ09;CON__Q29443;G3X6N3;Q29443;A0A4W2GWE4;A0A4W2GZF7;A0A4W2IGP7;A0A4W2GZE5	A0A4W2DEN7	245	255			no	no	2	6.6361e-15	14.1781	233.09	1	1	1	1
NWDPAQPDDWR	SWKWVDGTDYKHSYKNWDPAQPDDWRGHEL	HSYKNWDPAQPDDWRGHELGASEDCAEIRW	K	N	W	W	R	G	1	1	1	3	0	1	0	0	0	0	0	0	0	0	2	0	0	2	0	0	0	0	11	0	1398.6	Q2KIU5;A0A4W2DZQ2;F1ME82	Q2KIU5	251	261			yes	no	2	5.4925e-09	8.26023	202.36	1	1	1	1
DGLGGLPDIVR	DVKIVILPDYLEIARDGLGGLPDIVRDRVT	EIARDGLGGLPDIVRDRVTSAVEALLSADS	R	D	G	V	R	D	0	1	0	2	0	0	0	3	0	1	2	0	0	0	1	0	0	0	0	1	0	0	11	0	1110.6	A1L548;A0AAA9RTK5;A0A4W2EH60;A0A4W2E4S0;A0A4W2CPJ0;A0A4W2GC48;F1N3P2;A0A4W2HWG9	A1L548	134	144			yes	no	2	0.003383	2.4707	126.31	1	1	1	1
GLLEEDFQK	RPSGLRLGTPALTSRGLLEEDFQKVAHFIH	PALTSRGLLEEDFQKVAHFIHRGIELTLQI	R	G	L	Q	K	V	0	0	0	1	0	1	2	1	0	0	2	1	0	1	0	0	0	0	0	0	0	0	9	0	1077.53	A0AAA9TCG0;A0A4W2C2E3;A0A4W2CKN2;A0A140T896;A0A4W2FS25;Q5E9P9;A0A3Q1LKF4	A0AAA9TCG0	373	381			yes	no	2	0.002352	2.62856	161.6	1	1	1	1
VLTSGIFETK	QDDYVPSDQDLLRCRVLTSGIFETKFQVDK	LLRCRVLTSGIFETKFQVDKVNFHMFDVGG	R	V	L	T	K	F	0	0	0	0	0	0	1	1	0	1	1	1	0	1	0	1	2	0	0	1	0	0	10	0	1093.6	P04896;A0AAF7AP21;A0A4W2GKF0;A0A4W2GPG9;A0A4W2CST8;A0A191UJC7;A0AAA9TCZ2;A0AAA9TK99;A0A4W2I385;A0A4W2CWW3;A0AAF6DLW9;Q6U8D6	P04896	202	211			yes	no	2	0.018188	1.74022	81.95	1	1	1
VSAEVCEAVFK	SENKFWSPDVPKCEKVSAEVCEAVFKGQKL	KCEKVSAEVCEAVFKGQKLLKCLPNAMEAK	K	V	S	F	K	G	2	0	0	0	1	0	2	0	0	0	0	1	0	1	0	1	0	0	0	3	0	0	11	0	1237.6	G3N0S9;A0A4W2E482;CON__ENSEMBL:ENSBTAP00000034412	G3N0S9	142	152			yes	no	2	2.7507e-05	4.56056	196.32	1	1	1	1
DIPAYSQDTFK	NPTRSEDLLDYGPFRDIPAYSQDTFKVHSE	GPFRDIPAYSQDTFKVHSENNSPFLTITSM	R	D	I	F	K	V	1	0	0	2	0	1	0	0	0	1	0	1	0	1	1	1	1	0	1	0	0	0	11	0	1283.6	A3KN04;A0AAA9TFB6;F6S0B8;A0A4W2IMA4;A0A4W2BUA0;A0A4W2IM83;A0A4W2H776	A3KN04	207	217			yes	no	2	0.0043068	2.36585	119.68	1	1	1	1
LEGLTDEINFYR	DVDEAYMNKVELESRLEGLTDEINFYRQLY	ESRLEGLTDEINFYRQLYEEEIREMQSQIS	R	L	E	Y	R	Q	0	1	1	1	0	0	2	1	0	1	2	0	0	1	0	0	1	0	1	0	0	0	12	0	1468.72	P05786;F1MU12;A0AAA9SVB1;A0A4W2FCR8;A0A4W2DA65	P05786	221	232			yes	no	2	2.7096e-63	62.5671	339.04	1	1	1	1
NYYEQWGK	FIGGLSFETTEESLRNYYEQWGKLTDCVVM	TTEESLRNYYEQWGKLTDCVVMRDPASKRS	R	N	Y	G	K	L	0	0	1	0	0	1	1	1	0	0	0	1	0	0	0	0	0	1	2	0	0	0	8	0	1086.48	A0A4W2HXK0;A0A3Q1MJW1;A0A4W2HT96;A0A3Q1MME4;A0A4W2FZN7;Q2HJ60;A0A4W2G0Q6	A0A4W2HXK0	39	46			yes	no	2	0.034313	1.46454	91.9	1	1	1
YYVTIIDAPGHR	GITIDISLWKFETSKYYVTIIDAPGHRDFI	TSKYYVTIIDAPGHRDFIKNMITGTSQADC	K	Y	Y	H	R	D	1	1	0	1	0	0	0	1	1	2	0	0	0	0	1	0	1	0	2	1	0	0	12	0	1403.72	A0A4W2G2H2;P68103;A0A4W2FUM0;A0A4W2IJ30;A0AAA9TIT2;A0AAA9SDR5;A0A4W2EIA9;A0A4W2C0I1;A0AAA9SJW2;A0A4W2ETW4;Q862J5;Q862F6	A0A4W2G2H2	85	96			yes	no	2;3	5.2925e-23	22.2763	245.27	1	2	1.5	1
TTPSYVAFTDTER	QHGKVEIIANDQGNRTTPSYVAFTDTERLI	NRTTPSYVAFTDTERLIGDAAKNQVALNPQ	R	T	T	E	R	L	1	1	0	1	0	0	1	0	0	0	0	0	0	1	1	1	4	0	1	1	0	0	13	0	1486.69	A0A3Q1LMS5;A0A4W2DVC3;A0A4W2FK20;A0A4W2FJT1;P19120;A0AAA9TJ30;A0A4W2FK90;A0AAF6YYH1;A0A4W2FKA8;A0AAA9RT91;A0A3Q1M8L6;A0A4W2D4U4;A7E3Q2;A0A4W2HCS7;P34933;Q861V2;A0A5A4UBP5;A0A4W2G7S8;Q27975;K9ZRL4;Q27965;A0A4W2C164;A0A5A4U7U6;A0A5A4U8C3;A0AAF6YYN3;A0A5A4UAK7;K8FK38;K9ZRQ6;K9ZU00	A0A5A4UBP5	37	49			no	no	2	2.0489e-12	11.6885	204.56	1	1	1	1
LLQDFFNGK	IVLVGGSTRIPKIQKLLQDFFNGKELNKSI	IPKIQKLLQDFFNGKELNKSINPDEAVAYG	K	L	L	G	K	E	0	0	1	1	0	1	0	1	0	0	2	1	0	2	0	0	0	0	0	0	0	0	9	0	1080.56	A0A3Q1LMS5;A0A4W2DVC3;A0A4W2FK20;A0A4W2FJT1;P19120;A0AAA9TJ30;A0A4W2FK90;A0AAF6YYH1;A0A4W2FKA8;A0AAA9RT91;A0A3Q1M8L6;A0A4W2D4U4;A7E3Q2;A0A4W2HCS7;A8KC76;P34933	A0A3Q1LMS5	358	366			yes	no	2	0.001813	2.7416	174.27	1	1	1	1
DGQVINETSQHHDDLE	THSKRTLLIKTVETRDGQVINETSQHHDDL	GQVINETSQHHDDLE_______________	R	D	G	L	E	-	0	0	1	3	0	2	2	1	2	1	1	0	0	0	0	1	1	0	0	1	0	0	16	0	1835.79	P48616;A0A4W2CIB6	P48616	451	466			yes	no	3	3.7885e-05	4.42153	115.68	1	1	1	1
SLPSVETLGCTSVICSDK	ALGTRRMAKKNAIVRSLPSVETLGCTSVIC	SVETLGCTSVICSDKTGTLTTNQMSVCRMF	R	S	L	D	K	T	0	0	0	1	2	0	1	1	0	1	2	1	0	0	1	4	2	0	0	2	0	0	18	0	1951.92	A0AAA9SIU9;A0A4W2CBY4;A0A3Q1LWF3;A0A4W2GHP6;A0AAA9T933;A0A3Q1M9U0;A0A3Q1N8S4;A0AAA9TVL8;F1MPR3;A0AAA9RTE7;A0A4W2IA03;A0A4W2BTY0;A0AAA9S1L8;Q0VCY0;A0A4W2GJB8;A0A4W2BQW8;A0AAA9TF47;A0AAA9SEQ7;A0A4W2C8S8;A0A4W2FJ65;A0A4W2FJM6;A0A4W2CSH8;A0A3Q1MTP9;A0A3Q1MU86;A0A4W2FLX8;E1BMQ6;A0A4W2DZW2;A0A4W2EI74;A0A3Q1N127;A0A4W2E0P4;A0A4W2DZV3	A0AAA9SIU9	335	352			yes	no	2	7.0963e-09	8.14897	154.47	1	1	1	1
GILAADESVGTMGNR	KALSETARRIVANGKGILAADESVGTMGNR	GILAADESVGTMGNRLQRIKVENTEENRRQ	K	G	I	N	R	L	2	1	1	1	0	0	1	3	0	1	1	0	1	0	0	1	1	0	0	1	0	0	15	0	1489.72	Q3T0S5;A5PK73;G3MXL6;A0A4W2ES70;A0A4W2D2Y0;A0A4W2ES65;A0A4W2ERR3	Q3T0S5	29	43			yes	no	2	7.4808e-53	52.1261	301.6	2	2	2	2
TQILSPNTQDVLTFK	EEICKCLGISLQELKTQILSPNTQDVLTFK	TQILSPNTQDVLTFKLYQRAKHVYSEAARV	K	T	Q	F	K	L	0	0	1	1	0	2	0	0	0	1	2	1	0	1	1	1	3	0	0	1	0	0	15	0	1703.91	F1MFK7;A0A4W2HVU2;A0A4W2G0L9;A0A4W2D829;A0A3Q1M891;A0AAA9SZH8	F1MFK7	302	316			yes	no	2	0.00028487	3.54535	133.32		1	0.5	1
GDGPVQGTIHFEAK	______________________________	KGDGPVQGTIHFEAKGDTVVVTGSITGLTE	K	G	D	A	K	G	1	0	0	1	0	1	1	3	1	1	0	1	0	1	1	0	1	0	0	1	0	0	14	0	1454.72	P00442;A0A4W2H6K6;A0AAF6ZBG6;A0A4W2EZ36;F1MNQ4;Q9TS96	P00442	11	24			yes	no	2;3	1.1532e-25	24.9381	229.4	2	2	2	2
SYELPDGQVITIGNER	EQEMATAASSSSLEKSYELPDGQVITIGNE	YELPDGQVITIGNERFRCPEALFQPSFLGM	K	S	Y	E	R	F	0	1	1	1	0	1	2	2	0	2	1	0	0	0	1	1	1	0	1	1	0	0	16	0	1789.88	A0A4W2DYQ2;P60712;A0AAA9SMJ2;P63258;A0AAA9RYR7;A0A4W2HSE6;A0AAF6YPG8;A0A4W2C707;A0AAA9SG76;A0A4W2DZW4;A0A4W2G7L0;A0A3Q1NKP5;A0A4W2E6X5;Q862P9;Q3ZC07;A0A4W2HWN1;A0A4W2GQY7;A0A4W2E0U5;P68138;A0A4W2GZT5;A0A3Q1M558;A4IFM8;A0AAA9SVI4;A0A4W2EGU7;G8JKX4;P62739;A0A4W2IAF4;A0A4W2IAE7;A5D7J0;A0A4W2CMG1;Q5E9B5;Q58DT9	A0A4W2DYQ2	239	254			no	no	2;3	8.3698e-73	72.0773	309.35	4	4	4	2
TASLTSAASIDGNR	GYMASSCMTRLSRSRTASLTSAASIDGNRS	RTASLTSAASIDGNRSRSRTLSQSSESGTL	R	T	A	N	R	S	3	1	1	1	0	0	0	1	0	1	1	0	0	0	0	3	2	0	0	0	0	0	14	0	1362.67	Q3ZBA8;A0A4W2I728;A0A4W2I7N8;A0AAA9TD16;A0A4W2EPS7;A0AAA9TCR1;A0A4W2GED4;F1MTZ1;A0AAA9SGM5;A0A4W2I2C0	Q3ZBA8	316	329			yes	no	2	3.8601e-05	4.4134	152.7	1	1	1	1
LYQGAGGPGAGGFGAQGPK	KRKELEQVCNPIISRLYQGAGGPGAGGFGA	AGGPGAGGFGAQGPKGGSGSGPTIEEVD__	R	L	Y	P	K	G	3	0	0	0	0	2	0	8	0	0	1	1	0	1	2	0	0	0	1	0	0	0	19	0	1688.83	A0A5A4UBP5;A0A4W2G7S8;Q27975;K9ZRL4;Q27965;A0AAF6YYN3;A0A5A4UAK7;A0A7D5IXP5	A0A5A4UBP5	610	628			yes	no	2;3	1.2133e-17	16.916	198.57	2	2	2	1
ISVNDFIIK	IPISNIRRMLEGKSKISVNDFIIKASALAC	LEGKSKISVNDFIIKASALACLKVPEANSS	K	I	S	I	K	A	0	0	1	1	0	0	0	0	0	3	0	1	0	1	0	1	0	0	0	1	0	0	9	0	1047.6	A0AAA9S734;P11180;A0A4W2GGL3;A0A4W2BWE4;A0AAA9TRR5;A0AAA9TUF2;A0AAA9SUA2;A0A4W2GJK5;A0A4W2BWC4	A0AAA9S734	438	446			yes	no	2	0.002716	2.56607	140.35	1	1	1	1
QLFHPEQLITGK	LEPTVIDEVRTGTYRQLFHPEQLITGKEDA	TYRQLFHPEQLITGKEDAANNYARGHYTIG	R	Q	L	G	K	E	0	0	0	0	0	2	1	1	1	1	2	1	0	1	1	0	1	0	0	0	0	0	12	0	1409.77	A0A452DIH7;P81948;A0A4W2GGR2;A0A4W2CN20;A0A452DJ66;A0A4W2GIT0;Q2HJ86;A0A4W2G2D9;F6RP72;A0A4W2EKU9;A0A4W2G178;A0AAA9T2U0;F2Z4K0;A0AAA9SGF1;A0AAA9TF24;A0AAA9T5J0;Q32KN8;A0A3Q1LUJ2;A0A4W2DN76;A0AAA9TBI1;A0A4W2GHM1;A0A4W2GBC4;F1MNF8;A0A4W2EMU1;A0A4W2CX79;P81947;A0A4W2I1N7;A0A452DIK7	A0A452DJ66	82	93			no	no	2;3	5.4655e-23	22.2624	262.07	1	2	1.5	2
MDELQLFR	AINEDNSVVSLSQPKMDELQLFRGDTVLLK	VSLSQPKMDELQLFRGDTVLLKGKKRREAV	K	M	D	F	R	G	0	1	0	1	0	1	1	0	0	0	2	0	1	1	0	0	0	0	0	0	0	0	8	0	1050.52	A0A4W2EG96;Q3ZBT1;G3X757;A0A4W2CTV6;A0A4W2EB72;A0A3Q1M0U9	A0A4W2EG96	46	53			yes	no	2	0.0019894	2.70128	187.55	2	2	2	2
VDILDPALLR	FQPNTQVKVIAATNRVDILDPALLRSGRLD	AATNRVDILDPALLRSGRLDRKIEFPMPNE	R	V	D	L	R	S	1	1	0	2	0	0	0	0	0	1	3	0	0	0	1	0	0	0	0	1	0	0	10	0	1123.66	F1MWE0;A0A4W2EEM0;Q1JP95;Q3SZ81;A0A4W2GET3;A0AAA9S9R4;A0A4W2I319;A0A4W2I797	F1MWE0	293	302			yes	no	2	0.0024894	2.60391	114.89	1	1	1	1
ELEQFTQVVK	CQQREGESHRQNCAKELEQFTQVVKAYQDR	QNCAKELEQFTQVVKAYQDRWDLPNKGIEP	K	E	L	V	K	A	0	0	0	0	0	2	2	0	0	0	1	1	0	1	0	0	1	0	0	2	0	0	10	0	1219.64	A0AAA9SHD8;A0AAA9SXV6;Q02373;A0A4W2DKL0	A0AAA9SHD8	128	137			yes	no	2	4.8351e-08	7.31559	208.35	1	1	1	1
TFTTQETITNAETAK	ATLNPESSLFIIASKTFTTQETITNAETAK	TFTTQETITNAETAKEWFLLSAKDPSAVAK	K	T	F	A	K	E	2	0	1	0	0	1	2	0	0	1	0	1	0	1	0	0	6	0	0	0	0	0	15	0	1654.81	Q3ZBD7;CON__Q3ZBD7;A0A4W2CDD2;A0A3Q1MP70	Q3ZBD7	212	226			yes	no	2	1.4112e-12	11.8504	195.25	1		0.5	1
IGDPLLEDTR	DQFTEEVVKQTQRIKIGDPLLEDTRMGPLI	TQRIKIGDPLLEDTRMGPLINRPHLERVLG	K	I	G	T	R	M	0	1	0	2	0	0	1	1	0	1	2	0	0	0	1	0	1	0	0	0	0	0	10	0	1127.58	Q2KJH9;F1N2L9;A0A4W2I229;A0A4W2DLQ4;A0A4W2DGE9;A0A4W2E109;A0A4W2DGD9	Q2KJH9	317	326			yes	no	2	0.0022643	2.64507	117.7	1	1	1	1
SPDWLMHQGPPDTAEMIK	PSHTSSISQHSKGSKSPDWLMHQGPPDTAE	WLMHQGPPDTAEMIKTLPQKYRRKLVSQEE	K	S	P	I	K	T	1	0	0	2	0	1	1	1	1	1	1	1	2	0	3	1	1	1	0	0	0	0	18	0	2051.94	P82908;A0A4W2FZI3;A0A4W2IRD0	P82908	61	78			yes	no	3	0.0030926	2.50968	71.842	3		1.5	1
TIQQPAEQCDFK	RKPVSFTVKETVCPRTIQQPAEQCDFKEKG	CPRTIQQPAEQCDFKEKGRVKQCVGTVTLD	R	T	I	F	K	E	1	0	0	1	1	3	1	0	0	1	0	1	0	1	1	0	1	0	0	0	0	0	12	0	1463.67	P33046;A0AAF6ZFN1	P33046	88	99			yes	no	2	2.7197e-07	6.56548	177.78	1	1	1	1
DLFSEAHSEFLK	KFISDKDASVVGFFKDLFSEAHSEFLKAAS	FFKDLFSEAHSEFLKAASNLRDNYRFAHTN	K	D	L	L	K	A	1	0	0	1	0	0	2	0	1	0	2	1	0	2	0	2	0	0	0	0	0	0	12	0	1421.68	P38657;A5D7E8;A0A4W2EHY1;A0AAA9RTF0;A0A4W2CAQ4;F6RJT0;A0AAA9SVD1;A0AAA9TVJ6	P38657	162	173			yes	no	2;3	9.9801e-17	16.0009	245.08	2	2	2	2
AGAYDFPSPEWDTVTPEAK	PFWDEDQHRLYQQIKAGAYDFPSPEWDTVT	DFPSPEWDTVTPEAKDLINKMLTINPAKRI	K	A	G	A	K	D	3	0	0	2	0	0	2	1	0	0	0	1	0	1	3	1	2	1	1	1	0	0	19	0	2079.94	A0AAA9TF91;A0A3S5ZPT6;A0A4W2F3Y8;A0A3Q1M9V1;A0A4W2DHU3;A0A3Q1LT34;A0A4W2F3R9;Q2HJF7;A0A4W2DNR6;A5D9F0;A0A3Q1M647;A0A4W2IJB8;A0A3Q1LX06;A0AAA9RZA6;A0A4W2H4M4;A0A4W2F2M9;A0AAA9SKN4;A0AAA9TB58;A0AAA9SJ41;A0AAA9TJR8;A0A3Q1MKC7;A0A4W2GFU9;Q08E45;A0A4W2DF77;A0A3Q1LUJ3;A0A3Q1LJZ2;A0A3Q1MB42;A0AAA9S1Y9;A0A3Q1NKC2;A0A3Q1N1Z3;A0A4W2DRD8;A0A4W2DRD2;A0A4W2BY21;A0A4W2BVE3;A4FV87;A0A3Q1MFS6;A0A3Q1N6D2;A0A4W2BV…	A0AAA9TF91	228	246			no	no	2	8.5401e-08	7.06854	140.33	1	1	1	1
GMNTLVGYDLVPEPK	TYFNKPDIDAWELRKGMNTLVGYDLVPEPK	GMNTLVGYDLVPEPKIIDAALRACRRLNDF	K	G	M	P	K	I	0	0	1	1	0	0	1	2	0	0	2	1	1	0	2	0	1	0	1	2	0	0	15	0	1631.82	P00426;A0A4W2FHP1;A0AAA9S240;A0A4W2GZU1;A0AAA9S241	P00426	75	89			yes	no	2	1.5169e-10	9.81904	178.15	2	2	2	2
VNFTVDQIR	______________________________	______________________________	M	V	N	I	R	A	0	1	1	1	0	1	0	0	0	1	0	0	0	1	0	0	1	0	0	2	0	0	9	0	1090.58	A0A4W2D5W3;Q3SYU2;A0A4W2D5W8;A0A4W2FUU4	A0A4W2D5W3	2	10			yes	no	2	0.00010131	3.99435	164.77	1	1	1	1
LGEYGFQNALIVR	EPQNLIKQNCDQFEKLGEYGFQNALIVRYT	EKLGEYGFQNALIVRYTRKVPQVSTPTLVE	K	L	G	V	R	Y	1	1	1	0	0	1	1	2	0	1	2	0	0	1	0	0	0	0	1	1	0	0	13	0	1478.79	A0A4W2DDL5;P02769;CON__P02769;A0A140T897;A0A4W2D8T3;A0A4W2EVR9;A0A4W2EW60	A0A4W2DDL5	412	424			yes	no	2	8.1122e-22	21.0909	290.51	1	1	1	1
GLGTDEDTLNEILASR	TPAQFDAEELRAAMKGLGTDEDTLNEILAS	LGTDEDTLNEILASRTNREIREINRVYREE	K	G	L	S	R	T	1	1	1	2	0	0	2	2	0	1	3	0	0	0	0	1	2	0	0	0	0	0	16	0	1702.84	P46193;I6YIV1;F1N650;A0A4W2HTZ0;A0A4W2CRW3;A0A4W2G5G1;A0A4W2CP79;A0AAA9SIE7	P46193	129	144			yes	no	2	4.2884e-73	72.3677	318.64	1	1	1	1
FDEFFSAGCAPGSPR	NIPMGLLYSKINNCKFDEFFSAGCAPGSPR	FDEFFSAGCAPGSPRNSSLCALCIGSEKGT	K	F	D	P	R	N	2	1	0	1	1	0	1	2	0	0	0	0	0	3	2	2	0	0	0	0	0	0	15	0	1643.7	A0A4W2DEN7;A0A4W2F0Y8;A0AAA9U1B9;A0A4W2GXB7;A0A4W2F045;A0A4W2DKE0;A0A4W2IEH5;A0A4W2IEI0;CON__Q0IIK2;A0A4W2DZ09;CON__Q29443;G3X6N3;Q29443;A0A4W2GWE4;A0A4W2GZF7;A0A4W2IGP7;A0A4W2GZE5	A0A4W2DEN7	499	513			no	no	2;3	4.1311e-35	34.3839	257.75	2	2	2	1
LLLNNDNLLR	HAPPGEFNEVFNDVRLLLNNDNLLREGAAH	FNDVRLLLNNDNLLREGAAHAFAQYNLDQF	R	L	L	L	R	E	0	1	3	1	0	0	0	0	0	0	5	0	0	0	0	0	0	0	0	0	0	0	10	0	1196.69	A4FUA8;A0AAA9SIV7;A0A4W2HSI3;A0A3Q1N894;A0A3Q1LFG8;Q5E997;A0A4W2EDI5;A0AAA9SUK1;A0A3Q1LXG3;A0A3Q1M698;A0A4W2CJC5	Q5E997	38	47			no	no	2	0.00048607	3.3133	159.37	1	1	1	1
MYQTQVSDAGLYR	GVVLEKVQEDEFRYRMYQTQVSDAGLYRCV	YRMYQTQVSDAGLYRCVVTAWSPVRGSLWR	R	M	Y	Y	R	C	1	1	0	1	0	2	0	1	0	0	1	0	1	0	0	1	1	0	2	1	0	0	13	0	1530.71	A0A4W2D514;A0A4W2GH06;A0A4W2I8R1;F1MT41;A0A4W2GH27;A0A4W2D9V8	A0A4W2D514	642	654			yes	no	2	1.2626e-17	16.8987	226.71	2	2	2	1
YDLSPITVK	AYSHTGRIIPAIWFRYDLSPITVKYTERRQ	PAIWFRYDLSPITVKYTERRQPLYRFITTT	R	Y	D	V	K	Y	0	0	0	1	0	0	0	0	0	1	1	1	0	0	1	1	1	0	1	1	0	0	9	0	1034.56	A0A4W2E9B6;A0A4W2C9R8;A0A4W2GAR4;A0A4W2EIQ1;A0A4W2EIN4;A0AAA9RZC4;Q0VC47;A0AAA9T3D4;A0A4W2I0A8;A0A4W2CCF5;A0A4W2C9R5;A0A4W2I0F7;A0A4W2CCF0;A0A4W2I0E3	A0A4W2E9B6	328	336			yes	no	2	0.01079	1.96698	101.25	1	1	1
LLEDGEDFSLGDALDSSNSR	NVKVKLEAEINTYRRLLEDGEDFSLGDALD	EDFSLGDALDSSNSRQTIQKTTTLRLVDGK	R	L	L	S	R	Q	1	1	1	4	0	0	2	2	0	0	4	0	0	1	0	4	0	0	0	0	0	0	20	0	2138.96	F6S1Q0;A0A4W2D3Q5;A6H7D3;A1XEB3	F6S1Q0	375	394			yes	no	2;3	4.0323e-72	71.3944	290.38	1	2	1.5	1
IGIIGGTGLDDPEILEGR	______________________________	IGGTGLDDPEILEGRTEKYVDTPFGKPSDA	K	I	G	G	R	T	0	1	0	2	0	0	2	5	0	4	2	0	0	0	1	0	1	0	0	0	0	0	18	0	1823.96	Q3MHF7;A0A4W2D1H7;A0A3Q1LUB3;A0AAF6ZHL8	Q3MHF7	12	29			yes	no	2	7.6398e-06	5.11692	121.28	1	1	1	1
ITPSYVAFTPEGER	KNGRVEIIANDQGNRITPSYVAFTPEGERL	RITPSYVAFTPEGERLIGDAAKNQLTSNPE	R	I	T	E	R	L	1	1	0	0	0	0	2	1	0	1	0	0	0	1	2	1	2	0	1	1	0	0	14	0	1565.77	A0A4W2EIV7;Q0VCX2	A0A4W2EIV7	62	75			yes	no	2;3	2.6764e-18	17.5724	219.61	2	2	2	2
LNFSHGTHEYHAETIK	ETLKEMIKSGMNVARLNFSHGTHEYHAETI	NFSHGTHEYHAETIKNVREATESFASDPIL	R	L	N	I	K	N	1	0	1	0	0	0	2	1	3	1	1	1	0	1	0	1	2	0	1	0	0	0	16	0	1882.9	A0AAA9RXQ2;A0A4W2ERW4;A0A4W2D7L8;A0A4W2D7R3;A5D984;Q3ZC87;A0A4W2ILU6;A0A4W2ILV6	A5D984	74	89			no	no	3;4	1.4587e-14	13.836	195.92	2	2	2	2
NIFNISLEK	EFKTLNEKEIEENLKNIFNISLEKKLTPKH	IEENLKNIFNISLEKKLTPKHGDKFFTI__	K	N	I	E	K	K	0	0	2	0	0	0	1	0	0	2	1	1	0	1	0	1	0	0	0	0	0	0	9	0	1076.59	Q1JPA6;A0A4W2IJX7	Q1JPA6	269	277			yes	no	2	0.010402	1.98288	101.72	1	1	1
VLAQQGEYSEAIPILR	EHQPDNIKALFRKGKVLAQQGEYSEAIPIL	LAQQGEYSEAIPILRAALKLEPSNKTIHAE	K	V	L	L	R	A	2	1	0	0	0	2	2	1	0	2	2	0	0	0	1	1	0	0	1	1	0	0	16	0	1785.96	Q05B91;A0A4W2EAD4;A0A3Q1LK42;A0A4W2FRG6;A0A4W2DBA3;F1N2P6;A0A4W2FSF0;A0A4W2DB71;A0A4W2FRI2	Q05B91	285	300			yes	no	2	1.2206e-09	8.91343	225.89	1	1	1	1
AVDQLNEQSSEPNIYR	SASAQALSYREAVLRAVDQLNEQSSEPNIY	VDQLNEQSSEPNIYRLLELDQPPQDDEDPD	R	A	V	Y	R	L	1	1	2	1	0	2	2	0	0	1	1	0	0	0	1	2	0	0	1	1	0	0	16	0	1861.88	P22226;A0AAF6YSZ8	P22226	41	56			yes	no	2;3	1.1099e-131	130.955	394.62	1	2	1.5	1
ILIPEGTR	ATIGFEVQEEGYLAKILIPEGTRDVPLGTP	EEGYLAKILIPEGTRDVPLGTPLCIIVEKE	K	I	L	T	R	D	0	1	0	0	0	0	1	1	0	2	1	0	0	0	1	0	1	0	0	0	0	0	8	0	897.528	A0AAA9S734;P11180;A0A4W2GGL3;A0A4W2BWE4;A0AAA9TRR5;A0AAA9TUF2	A0AAA9S734	275	282			yes	no	2	0.0057711	2.23874	139.31	1	1	1	1
DMTPEQLDDILK	PRDARACVVHGSDLKDMTPEQLDDILKYHT	DLKDMTPEQLDDILKYHTEIVFARTSPQQK	K	D	M	L	K	Y	0	0	0	3	0	1	1	0	0	1	2	1	1	0	1	0	1	0	0	0	0	0	12	0	1416.68	A0A3Q1LUJ8;A0AAA9RYS2;A0A3Q1MFY4;A0A4W2GE32;A0AAA9RXW7;Q08DA1;A0A4W2ET57;F1MI32;A0A3Q1MDM5;A0AAA9RVJ6;A0AAA9T5F0;J9TKB9	A0A3Q1LUJ8	701	712			yes	no	2	1.2528e-05	4.90212	163.16	1	2	1.5	1
IAEQVASFQEEK	ARAIMAQLPQEQKAKIAEQVASFQEEKSKL	KAKIAEQVASFQEEKSKLDAEVSKWDDSGN	K	I	A	E	K	S	2	0	0	0	0	2	3	0	0	1	0	1	0	1	0	1	0	0	0	1	0	0	12	0	1377.68	A0A4W2FSU6;A0A4W2EYW0;A0A3Q1MLR1;A0A4W2EYY9;A0A4W2HML8;F1MM34;A0A3Q1M9M0;Q3MHM6;A0A4W2DWT2;A0A4W2DWU4;A0A3Q1MVN0	A0A4W2FSU6	697	708			yes	no	2	1.4151e-09	8.84921	195.51	1	1	1	1
MLVDDIGDVTITNDGATILK	ANIVKSSLGPVGLDKMLVDDIGDVTITNDG	IGDVTITNDGATILKLLEVEHPAAKVLCEL	K	M	L	L	K	L	1	0	1	4	0	0	0	2	0	3	2	1	1	0	0	0	3	0	0	2	0	0	20	0	2103.08	Q32L40;G5E531;A0A4W2D1A5;A0AAA9RX16;A0A4W2EMI8	Q32L40	44	63			yes	no	2;3	1.0831e-21	20.9653	196.33	2	2	2	1
IAQLEEQLDNETK	VKSKFKASIAALEAKIAQLEEQLDNETKER	AKIAQLEEQLDNETKERQAACKQVRRTEKK	K	I	A	T	K	E	1	0	1	1	0	2	3	0	0	1	2	1	0	0	0	0	1	0	0	0	0	0	13	0	1529.76	F1MQ37;A0A4W2GTV5;A0A4W2F0M0;O02717	F1MQ37	1816	1828			yes	no	2	8.8278e-17	16.0541	253.16	1	1	1	1
DVNAAIAAIK	YMACCLLYRGDVVPKDVNAAIAAIKTKRSI	DVVPKDVNAAIAAIKTKRSIQFVDWCPTGF	K	D	V	I	K	T	4	0	1	1	0	0	0	0	0	2	0	1	0	0	0	0	0	0	0	1	0	0	10	0	984.56	A0A452DIH7;P81948;A0A4W2GGR2;A0A4W2CN20	A0A452DIH7	323	332			yes	no	2	0.014315	1.84421	87.308	1	1	1	1
FTDPLFK	WAAKVISDARENIQRFTDPLFKGTTSGQGQ	DARENIQRFTDPLFKGTTSGQGQEDSRADQ	R	F	T	F	K	G	0	0	0	1	0	0	0	0	0	0	1	1	0	2	1	0	1	0	0	0	0	0	7	0	866.454	A0A4W2GT44;A0A4W2C7W0;P35541;A0AAA9SDM7;A0AAA9TJV8;A0A4W2BT21;A0A452DJ43;A0AAA9SCC7;A0A4W2IGQ1	A0A4W2GT44	132	138			yes	no	2	0.00050288	3.29854	138.85	1	1	1	1
ISEQFTAMFR	TFIGNSTAIQELFKRISEQFTAMFRRKAFL	ELFKRISEQFTAMFRRKAFLHWYTGEGMDE	R	I	S	F	R	R	1	1	0	0	0	1	1	0	0	1	0	0	1	2	0	1	1	0	0	0	0	0	10	0	1228.59	E1BJB1;A0A4W2BPW9;A0A4W2I9R5;Q6B856;A0A4W2DT89;A0A452DI48;A0A4W2DVZ1;Q2KJD0;A0A4W2C297;Q3MHM5;A0A4W2E9B9;E1B953;A0A4W2BSG1;A0AAF6YVW8;Q3ZBU7;A0A4W2EPL6;Q2T9S0;A0AAF6YHE7;A0A4W2HLQ2	Q3MHM5	381	390			no	no	2	1.6171e-08	7.79126	240.13	3	3	3	2
STVHEILCK	______________________________	______________________________	M	S	T	C	K	L	0	0	0	0	1	0	1	0	1	1	1	1	0	0	0	1	1	0	0	1	0	0	9	0	1085.55	P04272;A0A4W2CVQ1;A0A4W2GEI5	P04272	2	10			yes	no	2	1.4055e-08	7.85217	196.95	1	1	1	1
GNNISSGTVLSDYVGSGPPK	PKYREWHHFLVVNMKGNNISSGTVLSDYVG	SGTVLSDYVGSGPPKGTGLHRYVWLVYEQE	K	G	N	P	K	G	0	0	2	1	0	0	0	4	0	1	1	1	0	0	2	4	1	0	1	2	0	0	20	0	1947.95	P13696;A0A4W2C8I6;A0AAF6Z4S4;A0A4W2IAA5;A0A3Q1LX99	P13696	94	113			yes	no	2;3	3.0605e-86	85.5142	309.29	1	2	1.5	1
VMVTNVTSLLK	VGDDPAVWQLKNSAKVMVTNVTSLLKTVKA	NSAKVMVTNVTSLLKTVKAVEDEATKGTRA	K	V	M	L	K	T	0	0	1	0	0	0	0	0	0	0	2	1	1	0	0	1	2	0	0	3	0	0	11	0	1203.69	A0AAA9T339;A0AAA9TQ37;F1MDH3;A0A4W2HB33;A0A3Q1MLQ7;A0AAA9RW41;A0A4W2FC70;A0A4W2D8F2;A0A4W2GJ59;A0A4W2DBF6;F1MQI1	A0AAA9T339	2087	2097			yes	no	2	0.00364	2.4389	104.42		1	0.5	1
LCTSATESEVLR	SIDDMMFVLQGQWMRLCTSATESEVLRGKN	WMRLCTSATESEVLRGKNLLRNALVSHLDG	R	L	C	L	R	G	1	1	0	0	1	0	2	0	0	0	2	0	0	0	0	2	2	0	0	1	0	0	12	0	1364.66	P31800;A0A4W2DXS9;A0A4W2I344;G1K1X0;Q3MI02	P31800	379	390			yes	no	2	5.4553e-13	12.2632	221.52	1	1	1	1
YYTLEEIQK	______________________________	SSKAVKYYTLEEIQKHNNSKSTWLILHYKV	K	Y	Y	Q	K	H	0	0	0	0	0	1	2	0	0	1	1	1	0	0	0	0	1	0	2	0	0	0	9	0	1185.59	A0A4W2I6Q0;A0A452DIG0;P00171;A0A4W2GNP8;A0AAA9SBS1;A0AAA9T6V6;A0A4W2I6S1;A0AAA9SHW5	A0A4W2I6Q0	11	19			yes	no	2	2.8724e-18	17.5418	268.28	1	1	1	1
NSVVEASEAAYK	DYYRYLAEVASGEKKNSVVEASEAAYKEAF	EKKNSVVEASEAAYKEAFEISKEHMQPTHP	K	N	S	Y	K	E	3	0	1	0	0	0	2	0	0	0	0	1	0	0	0	2	0	0	1	2	0	0	12	0	1266.61	P68509;A0A4W2HBQ0	P68509	144	155			yes	no	2	0.00068972	3.16133	118.4	1	1	1	1
THLPTFNQED	YQERKEPISDILKLKTHLPTFNQED_____	ILKLKTHLPTFNQED_______________	K	T	H	E	D	-	0	0	1	1	0	1	1	0	1	0	1	0	0	1	1	0	2	0	0	0	0	0	10	0	1200.54	A0A4W2IR88;A0A4W2INI3;A0A4W2DAE9;F1MNS5;A0A4W2CRA7;A0A4W2CV78;A0AAA9SCY1;A0A4W2IRE3;A0A4W2CR98	A0A4W2IR88	915	924			yes	no	2	0.0013922	2.8563	151.97	1	1	1	1
DYETATLSDIK	HEAWTDGKEAMLKHRDYETATLSDIKALIR	LKHRDYETATLSDIKALIRKHEAFESDLAA	R	D	Y	I	K	A	1	0	0	2	0	0	1	0	0	1	1	1	0	0	0	1	2	0	1	0	0	0	11	0	1254.6	A0AAA9RXM6;A5D7D1;A0AAA9RTZ4;A0AAA9TBJ1;A0A4W2FTZ8;A0A4W2E309;A0A3Q1MAJ8;A0A3Q1MR52;A0A4W2HMU6;A0A4W2FRH7;A0A3Q1MRU0;A0A452DIE5;A0A3Q1MFS2;A0A4W2E337;A0AAA9S1R6	A0AAA9RXM6	393	403			yes	no	2	1.5128e-05	4.82022	163.16	1	1	1	1
GQNHSDDFVQVNPLR	KNSIPFELRTVDLLKGQNHSDDFVQVNPLR	GQNHSDDFVQVNPLRKVPALKDGDFTLAES	K	G	Q	L	R	K	0	1	2	2	0	2	0	1	1	0	1	0	0	1	1	1	0	0	0	2	0	0	15	0	1724.82	Q0VCS8;A0A4W2CQY4;A0A4W2HM43	Q0VCS8	38	52			yes	no	2;3	5.5798e-141	140.253	423.42	2	2	2	2
GDANTVWVDYPNIVR	GSRVLVTVDPEFQTRGDANTVWVDYPNIVR	GDANTVWVDYPNIVRVMPVGGRIYIDDGLI	R	G	D	V	R	V	1	1	2	2	0	0	0	1	0	1	0	0	0	0	1	0	1	1	1	3	0	0	15	0	1717.84	Q1JPG7;A0A4W2FPE0;A0A4W2FMR0;A0A3Q1LZ80;A0AAA9SCU3;A0A4W2FM45	Q1JPG7	147	161			yes	no	2	0.0020355	2.69133	96.745	1		0.5
LEDILESINSIK	DWKKYITGTDMLDMKLEDILESINSIKSRL	DMKLEDILESINSIKSRLSKSGHIQTLLRA	K	L	E	I	K	S	0	0	1	1	0	0	2	0	0	3	2	1	0	0	0	2	0	0	0	0	0	0	12	0	1372.74	Q2KJ84;A0A4W2EP54	Q2KJ84	150	161			yes	no	2	4.0742e-07	6.38996	172.56	1	1	1	1
YETLISTHESTIR	SATKNSKSMMEEIMKYETLISTHESTIRFL	MKYETLISTHESTIRFLQEIYNSNSQKIVN	K	Y	E	I	R	F	0	1	0	0	0	0	2	0	1	2	1	0	0	0	0	2	3	0	1	0	0	0	13	0	1548.78	F6RU06;Q3SZZ9;A0A4W2C156;F1MGU7;A0A4W2CJB3;A0A4W2H4L9;P12799	F6RU06	108	120			yes	no	2;3	1.4086e-16	15.8512	257.72	1	2	1.5	2
IPAMTIAK	EDQKTGIEIIKKTLKIPAMTIAKNAGVEGS	IIKKTLKIPAMTIAKNAGVEGSLIVEKIMQ	K	I	P	A	K	N	2	0	0	0	0	0	0	0	0	2	0	1	1	0	1	0	1	0	0	0	0	0	8	0	843.489	A0A088Q0A9;A0AAA9TBS7;A0A4W2HEM6;A0A4W2F3I7;A0A4W2HHY4;G3N0R5;A0AAA9TJP1;P31081;A0A4W2C7S4;A0A4W2F4P4;F1MUZ9;A0AAA9SVC5	A0A088Q0A9	435	442			yes	no	2	0.0080568	2.09384	136.33	1	1	1	1
EQFLDGDGWTER	GLLGLAAADRTVYFKEQFLDGDGWTERWIE	YFKEQFLDGDGWTERWIESKHKPDFGKFVL	K	E	Q	E	R	W	0	1	0	2	0	1	2	2	0	0	1	0	0	1	0	0	1	1	0	0	0	0	12	0	1451.63	A0AAA9SYV6;P52193;A5D7J6;A0A4W2GNX7;A0A4W2F2C3;A0AAA9SSN4	A0AAA9SYV6	25	36			yes	no	2	2.1259e-07	6.67246	180.07	1	1	1	1
GYFIQPTVFGDVQDGMTIAK	EGAKLLCGGGAAADRGYFIQPTVFGDVQDG	PTVFGDVQDGMTIAKEEIFGPVMQILKFKS	R	G	Y	A	K	E	1	0	0	2	0	2	0	3	0	2	0	1	1	2	1	0	2	0	1	2	0	0	20	0	2186.07	P20000;A0A4W2H0D3;A0AAA9RWW9;A0AAA9TGY7;A0A4W2H269	P20000	398	417			yes	no	2;3	6.7552e-13	12.1704	152.95	1	2	1.5	1
LGFEPLAYK	WVGNAKQAASYYCSKLGFEPLAYKGLETGS	SYYCSKLGFEPLAYKGLETGSREVVSHVVK	K	L	G	Y	K	G	1	0	0	0	0	0	1	1	0	0	2	1	0	1	1	0	0	0	1	0	0	0	9	0	1036.56	Q5EA20;A0A4W2I2Y0;A0A4W2CC97;A0A3Q1N2P4;A0A4W2CD32	Q5EA20	40	48			yes	no	2	0.004403	2.35625	116.25	1	1	1
DLIADLK	QRQEICQNYKSLYGKDLIADLKYELTGKFE	NYKSLYGKDLIADLKYELTGKFERLIVGLM	K	D	L	L	K	Y	1	0	0	2	0	0	0	0	0	1	2	1	0	0	0	0	0	0	0	0	0	0	7	0	786.449	A0AAA9TPT4;A0AAF6Z0Y8;A0A4W2GJ82;A0A4W2F0V1;A0A3Q1N703;A0A3Q1M318;P79134;A0A4W2GIZ9;A0A4W2F1V0;A0AAF7A102;A0A4W2GJ58;A0A4W2F1S6;A0A4W2I5F6	P79134	69	75			no	no	2	0.030139	1.52087	119.57	1	1	1	1
NLLSVAYK	KKVAGMDVELTVEERNLLSVAYKNVIGARR	ELTVEERNLLSVAYKNVIGARRASWRIISS	R	N	L	Y	K	N	1	0	1	0	0	0	0	0	0	0	2	1	0	0	0	1	0	0	1	1	0	0	8	0	906.517	Q3SZI4;B0JYM5;A0A4W2GJ13;A0A4W2DLG1;Q0VC36;A0A4W2CUP8;P62261;A0A4W2E5A8;A0A4W2FTN1;A0A4W2BLZ6;A0AAA9RTB6;A0AAA9S7B1;A0A4W2FW46;A0A4W2HKV3;A0A3Q1MP67;A0A3Q1M119;A0A4W2FW22;A0A4W2HP13;A0AAA9TVC7;A0A4W2DQW4;P68252;A7Z057;A0A4W2BPS5;A0A4W2DQP5;A0A4W2EGI4;P68509;A0A4W2HBQ0;P68250;A0A4W2CPZ8;A0A140T894;P63103;A0A4W2CSD8;A0A4W2D819	P62261	43	50			no	no	1;2	0.020499	1.68827	147.19	1	1	1	2
IYELAAGGTAVGTGLNTR	QVKYATTRIKAAMPRIYELAAGGTAVGTGL	LAAGGTAVGTGLNTRIGFAEKVAAKVAVLT	R	I	Y	T	R	I	3	1	1	0	0	0	1	4	0	1	2	0	0	0	0	0	3	0	1	1	0	0	18	0	1762.92	A0AAA9S7I0;A0AAA9SZ33;A0A4W2EGT9;A0A4W2DAN1;A0A4W2GT03;Q148D3;A0A3Q1MSL5;A0A4W2EC22;A0AAA9SH57;A0A4W2IE86;A0A3Q1LY08	A0AAA9S7I0	237	254			yes	no	2	1.659e-07	6.78015	175.15	1	1	1	1
YGTTLEHFAK	APQMFGNAGKEHMEKYGTTLEHFAKIGWKN	EHMEKYGTTLEHFAKIGWKNHKHSVNNPYS	K	Y	G	A	K	I	1	0	0	0	0	0	1	1	1	0	1	1	0	1	0	0	2	0	1	0	0	0	10	0	1165.58	A0A4W2EZB4;A0AAA9SDZ8;A0A4W2EZA3;F1MV74;A0A4W2HXQ5;A0A4W2G096;A0A4W2DDS2;P07857;A0A4W2HXP8;A0A4W2EZ45;A0A4W2EZA8;A0AAA9TLA7;A0A4W2DIU2;A0A4W2DDJ5;A0AAA9RY23;A0AAA9SI14;A0AAA9S3B8;A0A4W2FZL6;A0A4W2FYY9;A0A4W2G037;A0A4W2G0I9;A0AAA9RZW0;A0A4W2G2U0	A0A4W2EZB4	149	158			yes	no	2;3	0.00068186	3.1663	184.04	1	2	1.5	2
EILDQFTEEVVK	QGEVCCNGTRVFVQKEILDQFTEEVVKQTQ	VQKEILDQFTEEVVKQTQRIKIGDPLLEDT	K	E	I	V	K	Q	0	0	0	1	0	1	3	0	0	1	1	1	0	1	0	0	1	0	0	2	0	0	12	0	1448.74	Q2KJH9;F1N2L9;A0A4W2I229;A0A4W2DLQ4;A0A4W2DGE9;A0A4W2E109;A0A4W2DGD9	Q2KJH9	299	310			yes	no	2	1.7035e-22	21.7687	248.88	1	1	1	1
GNFGGSFAGSFGGAGGHAPGVAR	GGGGASFDRAIEMERGNFGGSFAGSFGGAG	GSFGGAGGHAPGVARKACQIFVRNLPFDFT	R	G	N	A	R	K	4	1	1	0	0	0	0	9	1	0	0	0	0	3	1	2	0	0	0	1	0	0	23	0	2033.95	F1MYI2;A0A4W2D3B9;A0A3Q1MJD5;F1MY44;Q3SYX2	F1MYI2	556	578			yes	no	3	1.2221e-14	13.9129	135.91		1	0.5	1
SPTSETHSICSACDEACK	YQGPLCSDCMDGYFRSPTSETHSICSACDE	SETHSICSACDEACKTCVGPTNRDCGQCEV	R	S	P	C	K	T	2	0	0	1	3	0	2	0	1	1	0	1	0	0	1	4	2	0	0	0	0	0	18	0	2038.8	A0A4W2C0D5;A0A4W2ECM8;A0AAA9STT6;A0A4W2HDS0;A0A4W2DYF6;A0AAA9TYH1;A0A4W2FCG1;Q2KIT5;A0A4W2FDK2;A0A452DJK0;A0AAA9S4B1	A0A4W2C0D5	184	201			yes	no	3	2.2363e-54	53.6505	286.14		1	0.5	1
TGEYPVPLIK	FAREEIIPLAAEYDKTGEYPVPLIKRAWEL	AEYDKTGEYPVPLIKRAWELGLMNTHIPES	K	T	G	I	K	R	0	0	0	0	0	0	1	1	0	1	1	1	0	0	2	0	1	0	1	1	0	0	10	0	1115.62	Q3SZB4;A0A4W2DHN1;A0AAA9TBT5;A0A4W2F2S2;A0AAA9SG93;A0A4W2GWI0	Q3SZB4	70	79			yes	no	2	0.012163	1.91496	89.542	1	1	1	1
FDYYMPAIAGCR	IGMDKPLSLPEFLAKFDYYMPAIAGCREAV	LAKFDYYMPAIAGCREAVKRIAYEFVEMKA	K	F	D	C	R	E	2	1	0	1	1	0	0	1	0	1	0	0	1	1	1	0	0	0	2	0	0	0	12	0	1462.64	A0A4W2FZQ6;A0A3Q1M5M9;P56658;A6H7A2;A0A4W2EGH6;A0AAA9SWQ3;A0AAA9TI96;A0A4W2D5K6;A0A3Q1M5V8;F6RZ88;A0A4W2FXD5;A0A4W2E7X3;A0A4W2HRX5	A0A4W2FZQ6	59	70			yes	no	2	0.00093968	3.02702	110.87	1	1	1	1
IFVGGLNPEATEEK	DPKKAMAMKKDPVKKIFVGGLNPEATEEKI	KIFVGGLNPEATEEKIREYFGEFGEIEAIE	K	I	F	E	K	I	1	0	1	0	0	0	3	2	0	1	1	1	0	1	1	0	1	0	0	1	0	0	14	0	1502.76	Q3ZC44;A0A4W2D6H0;A0A4W2GUV5;A0A3Q1LZD9	Q3ZC44	156	169			yes	no	2	0.00053244	3.27373	123.01	1		0.5
ACTILLR	GDEYFTFITECKDPKACTILLRGASKEILS	ITECKDPKACTILLRGASKEILSEVERNLQ	K	A	C	L	R	G	1	1	0	0	1	0	0	0	0	1	2	0	0	0	0	0	1	0	0	0	0	0	7	0	845.479	A0AAA9T2H6;A0A4W2HSU6;Q3T0K2;A0A4W2DDK7;A0AAA9T4S7;A0A4W2DJW0	A0AAA9T2H6	333	339			yes	no	2	0.019575	1.7083	134.12	1	1	1	1
LHFFMPGFAPLTSR	ADLRKLAVNMVPFPRLHFFMPGFAPLTSRG	RLHFFMPGFAPLTSRGSQQYRALTVPELTQ	R	L	H	S	R	G	1	1	0	0	0	0	0	1	1	0	2	0	1	3	2	1	1	0	0	0	0	0	14	0	1619.83	E1BJB1;A0A4W2BPW9;A0A4W2I9R5;Q6B856;A0A4W2DT89;A0A452DI48;G3X7R7;Q148E2;G3N1W7;A0A4W2DVZ1;Q2KJD0;A0A4W2C297;Q3MHM5;A0A4W2E9B9;E1B953;A0A4W2BSG1;A0AAF6YVW8;Q3ZBU7;A0A4W2EPL6	Q3MHM5	263	276			no	no	2;3	0.00017223	3.76389	110.29	1	1	1	1
LACGVIGIAK	GGNEESTKTGNAGSRLACGVIGIAK_____	NAGSRLACGVIGIAK_______________	R	L	A	A	K	-	2	0	0	0	1	0	0	2	0	2	1	1	0	0	0	0	0	0	0	1	0	0	10	0	1000.57	P00442;A0A4W2H6K6;A0AAF6ZBG6;A0A4W2EZ36;F1MNQ4;Q9TS96;Q861T4;A0A4W2H9B1;A0A4W2EG78	P00442	143	152			yes	no	2	0.00070412	3.15235	152.39	1	1	1	1
AGVTGPSGAIGPQGPSGAR	KGEKGAPGETGAPGRAGVTGPSGAIGPQGP	GPSGAIGPQGPSGARGPPGLKGDRGDPGET	R	A	G	A	R	G	3	1	0	0	0	1	0	6	0	1	0	0	0	0	3	2	1	0	0	1	0	0	19	0	1635.83	P23805;A0A4W2F5P9;A0A4W2BT57;A0A4W2BQZ7	P23805	174	192			yes	no	2	6.3281e-24	23.1987	276.32	1	1	1	1
NALVSHLDGTTPVCEDIGR	SATESEVLRGKNLLRNALVSHLDGTTPVCE	SHLDGTTPVCEDIGRSLLTYGRRIPLAEWE	R	N	A	G	R	S	1	1	1	2	1	0	1	2	1	1	2	0	0	0	1	1	2	0	0	2	0	0	19	0	2052.99	P31800;A0A4W2DXS9;A0A4W2I344;G1K1X0;Q3MI02	P31800	397	415			yes	no	2;3	8.4383e-81	80.0737	384.67	2	2	2	1
VEAVNMAEGIIHDTETK	NAEKYAEEDRRKKERVEAVNMAEGIIHDTE	AVNMAEGIIHDTETKMEEFKDQLPADECNK	R	V	E	T	K	M	2	0	1	1	0	0	3	1	1	2	0	1	1	0	0	0	2	0	0	2	0	0	17	0	1855.9	A0A4W2FQ02;Q3ZCH0;A0A4W2HQW9;A0A4W2DHF8;A0AAA9SIN5;A0A4W2EYS8;A0AAA9TZP2	A0A4W2FQ02	553	569			yes	no	3	1.6644e-08	7.77874	152.68	1	2	1.5	1
ILISLATGNR	LEDALSSDTSGHFKRILISLATGNREEGGE	GHFKRILISLATGNREEGGEDRERAREDAQ	R	I	L	N	R	E	1	1	1	0	0	0	0	1	0	2	2	0	0	0	0	1	1	0	0	0	0	0	10	0	1056.63	A0AAA9TPT4;A0AAF6Z0Y8;A0A4W2GJ82;A0A4W2F0V1;A0A3Q1N703;A0A3Q1M318;A0AAA9TRL9;A0A4W2I5G8;A0A4W2DKR4;P79134;A0A4W2GIZ9;A0A4W2F1V0;A0AAF7A102;A0A4W2GJ58;A0A4W2F1S6;A0A4W2I5F6;A0AAA9ST69;A0A4W2I5H2;A0A4W2F0W2	P79134	500	509			no	no	2	3.9006e-08	7.40887	212.2	1	1	1	1
GAPPSSNIEDFHGLLPK	GPGPLQERSLFEKKRGAPPSSNIEDFHGLL	PPSSNIEDFHGLLPKGYPHLCSICDLPVHS	R	G	A	P	K	G	1	0	1	1	0	0	1	2	1	1	2	1	0	1	3	2	0	0	0	0	0	0	17	0	1777.9	A0A4W2FRB1;A0A4W2DX01;A0A4W2DX04;A0A4W2HRT1;F1MXI4;A4IF82;A0A4W2DHQ2;A0A4W2EYB2;A0AAA9TE63	A0A4W2FRB1	271	287			yes	no	3	0.02194	1.65876	57.525		1	0.5
DDDVPLDWR	KHPVLLLHPLGGWTKDDDVPLDWRMKQHAA	LGGWTKDDDVPLDWRMKQHAAVLEEEVLDP	K	D	D	W	R	M	0	1	0	4	0	0	0	0	0	0	1	0	0	0	1	0	0	1	0	1	0	0	9	0	1129.5	Q0VC88;A0A4W2GN93;A0AAA9SQ55;F1N085;A0A4W2C7W8;A0A3Q1MH21;A0AAA9SX99	Q0VC88	450	458			yes	no	2	0.020375	1.6909	89.698	1	1	1	1
LVEALCAEHQINLIK	LRVLASNRDEPMYVKLVEALCAEHQINLIK	LVEALCAEHQINLIKVDDNKKLGEWVGL__	K	L	V	I	K	V	2	0	1	0	1	1	2	0	1	2	3	1	0	0	0	0	0	0	0	1	0	0	15	0	1749.94	A0A3Q1MSH8;Q76I81;A0A4W2ILN9;A0A4W2IG57;A0A4W2CRR0;A0A4W2EC67;A0A4W2CVE1;A0A4W2CVN7;A0A4W2CVD7;A0A4W2EIN2;A0A4W2CRQ5;A0A4W2DAW2	A0A3Q1MSH8	67	81			yes	no	3	6.9666e-05	4.15698	128.96		1	0.5
TQVMELVPPANCR	VPALLEAGFRRDNIRTQVMELVPPANCRYY	IRTQVMELVPPANCRYYAFPRMITPLVTKH	R	T	Q	C	R	Y	1	1	1	0	1	1	1	0	0	0	1	0	1	0	2	0	1	0	0	2	0	0	13	0	1513.74	Q2TBQ3	Q2TBQ3	209	221			yes	yes	2	0.00015466	3.81062	143.22	1	1	1	1
FWEVISDEHGIDPTGTYHGDSDLQLDR	______________________________	PTGTYHGDSDLQLDRISVYYNEATGGKYVP	-	F	W	D	R	I	0	1	0	5	0	1	2	3	2	2	2	0	0	1	1	2	2	1	1	1	0	0	27	0	3101.4	A0A4W2DVZ1;Q2KJD0;A0A4W2C297	A0A4W2DVZ1	1	27			yes	no	3;4	1.817e-103	102.741	318.52		2	1	1
TALALAIAQELGSK	AGRAVLLAGPPGTGKTALALAIAQELGSKV	KTALALAIAQELGSKVPFCPMVGSEVYSTE	K	T	A	S	K	V	4	0	0	0	0	1	1	1	0	1	3	1	0	0	0	1	1	0	0	0	0	0	14	0	1384.79	A0A4W2DUZ8;A7MBG8	A0A4W2DUZ8	77	90			yes	no	2	0.042377	1.37287	84.718	1		0.5	1
DVAWAPSIGLPTSTIASCSQDGR	WKEEQKLEAHSDWVRDVAWAPSIGLPTSTI	GLPTSTIASCSQDGRVFVWTCDDASGNTWS	R	D	V	G	R	V	3	1	0	2	1	1	0	2	0	2	1	0	0	0	2	4	2	1	0	1	0	0	23	0	2388.14	Q3ZCC9;A0A4W2ID83;A0AAA9SHZ9;A0AAA9TSJ7;A0A4W2ID79;A0A4W2CA21	Q3ZCC9	217	239			yes	no	2;3	1.0552e-34	33.9767	265.46	2	2	2	1
VPAINVNDSVTK	GVHNLYKMMAKGILKVPAINVNDSVTKSKF	ILKVPAINVNDSVTKSKFDNLYGCRESLID	K	V	P	T	K	S	1	0	2	1	0	0	0	0	0	1	0	1	0	0	1	1	1	0	0	3	0	0	12	0	1255.68	Q3MHL4;A0A4W2H2Y9;A0A4W2H2Y4;A0A3Q1LW27	Q3MHL4	175	186			yes	no	2	1.2652e-22	21.8978	253.88	1	1	1	1
IEELQLIVNDK	EGKAGSGLRQYYLSKIEELQLIVNDKSQNL	YLSKIEELQLIVNDKSQNLRRLQAQRNELN	K	I	E	D	K	S	0	0	1	1	0	1	2	0	0	2	2	1	0	0	0	0	0	0	0	1	0	0	11	0	1312.72	A0A4W2GCT4;P62194;A0A3Q1M278;A0A3Q1LPN6	A0A4W2GCT4	28	38			yes	no	2	1.707e-05	4.76777	162.36	1	1	1	1
LGIAPQIQDLLGK	RMIYCIHALSLYLFKLGIAPQIQDLLGKVD	FKLGIAPQIQDLLGKVDFTEEEISNMRKEL	K	L	G	G	K	V	1	0	0	1	0	2	0	2	0	2	3	1	0	0	1	0	0	0	0	0	0	0	13	0	1364.8	A0AAA9TH36;A0AAA9TB05;A0A4W2D6G4;A0AAA9TLU6;A0A4W2DB07;F1MTR1	A0AAA9TH36	159	171			yes	no	2	3.1741e-12	11.4984	202.56	1		0.5	1
QTQVSVLPEGGETPLFK	LKTASDFISKMDYPRQTQVSVLPEGGETPL	QVSVLPEGGETPLFKQFFKNWRDPDQTDGP	R	Q	T	F	K	Q	0	0	0	0	0	2	2	2	0	0	2	1	0	1	2	1	2	0	0	2	0	0	17	0	1828.96	Q3SX14;A0A4W2H781;A0A3Q1MIW2;A0A4W2IJL1;CON__Q3SX14;A0A4W2IJA9;F1MJH1;A0A4W2CYX2;A0A4W2INW9;A0A4W2ENS5;A0A3Q1MIS1;F1N1I6;A0A4W2DIL5;A0A4W2D3D9	Q3SX14	323	339			yes	no	2	9.3767e-10	9.02795	170.66	1	1	1	1
GYSFVTTAER	GRDLTDYLMKILTERGYSFVTTAEREIVRD	ILTERGYSFVTTAEREIVRDIKEKLCYVAL	R	G	Y	E	R	E	1	1	0	0	0	0	1	1	0	0	0	0	0	1	0	1	2	0	1	1	0	0	10	0	1129.54	Q3ZC07;A0A4W2HWN1;A0A4W2GQY7;A0A4W2E0U5;P68138;A0A4W2GZT5;A0A3Q1M558;A4IFM8;A0AAA9SVI4;A0A4W2EGU7;G8JKX4;P62739;A0A4W2IAF4;A0A4W2IAE7;A5D7J0;A0A4W2CMG1;Q5E9B5;Q58DT9	Q3ZC07	199	208			no	no	2	0.0025887	2.58692	113.66	1	1	1	1
AATQFWR	LVVVYYSVDFSFDYRAATQFWRNKVLEVAK	VDFSFDYRAATQFWRNKVLEVAKDFPEYTF	R	A	A	W	R	N	2	1	0	0	0	1	0	0	0	0	0	0	0	1	0	0	1	1	0	0	0	0	7	0	878.44	A0A3Q1M3Q7;Q29RV1;F1MEN8;A0A4W2HMU7;A0A4W2EST2	A0A3Q1M3Q7	421	427			yes	no	2	0.046573	1.33187	99.919	1		0.5
LNEAAAGLNQAATELVQASR	SLPPSTGTFQEAQSRLNEAAAGLNQAATEL	AGLNQAATELVQASRGTPQDLARASGRFGQ	R	L	N	S	R	G	6	1	2	0	0	2	2	1	0	0	3	0	0	0	0	1	1	0	0	1	0	0	20	0	2026.04	A0AAA9T339;A0AAA9TQ37;F1MDH3;A0A4W2HB33;A0A3Q1MLQ7;A0AAA9RW41;A0A4W2FC70;A0A4W2D8F2	A0AAA9T339	1209	1228			yes	no	2;3	2.3022e-86	85.6379	388.06	2	2	2	1
SDPLSLHVK	GDYQCEVSNRGNSSRSDPLSLHVKYKLTPE	RGNSSRSDPLSLHVKYKLTPESSSDLSAGA	R	S	D	V	K	Y	0	0	0	1	0	0	0	0	1	0	2	1	0	0	1	2	0	0	0	1	0	0	9	0	994.545	Q6RWT6;Q6RWT3;Q6RWT5;Q6RWT4;E1BH15;Q6VAN8;A0A4W2G7D0;A0A3Q1MQ27;Q6VAN7;A0A4W2G5I4;Q6VAN5;Q0VCE8;A0A4W2GA50;A0A3Q1LYD0;A0A4W2CF49;Q6VAN6;E1BMI5;A0A3Q1M7Z2	Q6RWT6	319	327			yes	no	2	0.0039585	2.40247	121.09	1	1	1	1
NAVITVPAYFNDSQR	KMKETAENYLGHTAKNAVITVPAYFNDSQR	NAVITVPAYFNDSQRQATKDAGQISGLNVL	K	N	A	Q	R	Q	2	1	2	1	0	1	0	0	0	1	0	0	0	1	1	1	1	0	1	2	0	0	15	0	1693.84	A0A4W2FQ02;Q3ZCH0;A0A4W2HQW9;A0A4W2DHF8;A0AAA9SIN5;A0A4W2EYS8;A0AAA9TZP2	A0A4W2FQ02	188	202			yes	no	2	6.1249e-05	4.2129	180.24	1	1	1	1
SCAFAPADVTSEK	LPNSDGETQAKKLGKSCAFAPADVTSEKDV	GKSCAFAPADVTSEKDVQAALTLAREKFGR	K	S	C	E	K	D	3	0	0	1	1	0	1	0	0	0	0	1	0	1	1	2	1	0	0	1	0	0	13	0	1381.62	A0AAA9RY48;O02691;A0A4W2HIB9;A0A4W2HL65;A0A4W2FPB2;A0AAF6Z4T3;A0AAA9S115;A0A4W2E1K5	A0AAA9RY48	57	69			yes	no	2	0.00012717	3.89562	144.55	1	1	1	1
YMGLPTPEDNLDSYR	PVSKWEYYDSVYTERYMGLPTPEDNLDSYR	YMGLPTPEDNLDSYRNSTVMSRAENFKQVE	R	Y	M	Y	R	N	0	1	1	2	0	0	1	1	0	0	2	0	1	0	2	1	1	0	2	0	0	0	15	0	1769.79	A0A4W2EX30;F1MTV0;P81425;A0AAA9SK30;A0AAF6ZJE9;A0A4W2I7D9	A0A4W2EX30	651	665			yes	no	2	1.9994e-06	5.6991	166.14	2	1	1.5	1
SVNQSLLELHK	ENGLTAMECALCLERSVNQSLLELHKLATE	CLERSVNQSLLELHKLATEKNDPHLCDFIE	R	S	V	H	K	L	0	0	1	0	0	1	1	0	1	0	3	1	0	0	0	2	0	0	0	1	0	0	11	0	1266.69	A0A4W2FRQ1;A0A4W2FIZ9;O46414;A0A4W2BQY0;A0A3Q1LVU1;A0A4W2BTY9;Q8HZP4;A0A4W2BT40;A0A4W2DUU3;A0A4W2FJ10;Q862R4;A0A3Q1MJ65;A0A3Q1MNC0	A0A4W2FRQ1	98	108			yes	no	2;3	2.9689e-06	5.5274	199.33	2	2	2	2
TFSGQTHGFVHR	TQKLKEHCKVEYQIKTFSGQTHGFVHRKRE	QIKTFSGQTHGFVHRKREDCSPEDKPYIDE	K	T	F	H	R	K	0	1	0	0	0	1	0	2	2	0	0	0	0	2	0	1	2	0	0	1	0	0	12	0	1372.66	A0AAA9SQG9;F1N2I5;A0A4W2E4F1;A0A3Q1LGS8;A0AAA9S4I6;A0A4W2EAA7;A0A4W2ILE9	A0AAA9SQG9	206	217			yes	no	2;3	0.00017438	3.7585	130.01		1	0.5
VAVVAGYGDVGK	IDGIKRATDVMIAGKVAVVAGYGDVGKGCA	AGKVAVVAGYGDVGKGCAQALRGFGARVII	K	V	A	G	K	G	2	0	0	1	0	0	0	3	0	0	0	1	0	0	0	0	0	0	1	4	0	0	12	0	1133.61	Q3MHL4;A0A4W2H2Y9;A0A4W2H2Y4;A0A3Q1LW27	Q3MHL4	215	226			yes	no	2	0.0002106	3.67654	137.98	1	1	1	1
SWNETLTSR	EIIPRNQKAVANSLKSWNETLTSRLATLPE	VANSLKSWNETLTSRLATLPEKPPAIDWAY	K	S	W	S	R	L	0	1	1	0	0	0	1	0	0	0	1	0	0	0	0	2	2	1	0	0	0	0	9	0	1092.52	P13620;A0A4W2F4K2;A0AAA9SB50;A0A4W2H8K0;Q1JP98	P13620	33	41			yes	no	2	0.0022523	2.64737	169.44	1	1	1
VEAAVGEDLFR	DIFKSRPKLAAWRQRVEAAVGEDLFREAHA	WRQRVEAAVGEDLFREAHAVLMKAKDLPPA	R	V	E	F	R	E	2	1	0	1	0	0	2	1	0	0	1	0	0	1	0	0	0	0	0	2	0	0	11	0	1204.61	Q0VCS8;A0A4W2CQY4;A0A4W2HM43;A0A3S5ZPD5	Q0VCS8	198	208			yes	no	2	8.4028e-16	15.0756	230.24	1	1	1	1
MAENLGFLGPLK	QIDIIEGIKDSQAQRMAENLGFLGPLKNQA	AQRMAENLGFLGPLKNQAADQIKKLYNLFL	R	M	A	L	K	N	1	0	1	0	0	0	1	2	0	0	3	1	1	1	1	0	0	0	0	0	0	0	12	0	1288.68	A0AAA9T4H8;A0AAF6YU28;A0A4W2IMA0;Q3MHX5;A0AAA9RX18;A0A4W2IQ77;A0AAA9TV37;A0AAA9SPV9;A5D9G3;A0A4W2IQ89;A0A4W2IM82;A0A4W2IM91;A0A4W2IM95;A0A4W2BPF2;A0A4W2ITC7;A0A4W2BPG3;A0A4W2BQ58;A0A4W2C3P5;A0A4W2E5D5;A0A4W2BM09;A0A4W2BM33	A0AAA9T4H8	283	294			yes	no	2	2.3748e-07	6.62437	172.69	2	1	1.5	2
ILAQATSDLVNAIK	FSSMGDAGEMVRQARILAQATSDLVNAIKA	RILAQATSDLVNAIKADAEGESDLENSRKL	R	I	L	I	K	A	3	0	1	1	0	1	0	0	0	2	2	1	0	0	0	1	1	0	0	1	0	0	14	0	1455.83	A0AAA9T339;A0AAA9TQ37;F1MDH3;A0A4W2HB33;A0A3Q1MLQ7;A0AAA9RW41;A0A4W2FC70;A0A4W2D8F2	A0AAA9T339	795	808			yes	no	2	8.8118e-06	5.05494	164.65	1	1	1	1
EPSQADIALLK	REQSVQEIPVSRLFREPSQADIALLKLSRP	RLFREPSQADIALLKLSRPAIITKEVIPAC	R	E	P	L	K	L	2	0	0	1	0	1	1	0	0	1	2	1	0	0	1	1	0	0	0	0	0	0	11	0	1183.64	A0A4W2D1I6;A0A4W2CX81;P06868;CON__P06868;E1B726;A0A4W2CX76;A7E350;A0AAA9TVT0	A0A4W2D1I6	662	672			yes	no	2	0.002399	2.61997	108.57	1	1	1	1
LENYPIPEPGPNEVLLK	PENLSLVVHGPGDLRLENYPIPEPGPNEVL	NYPIPEPGPNEVLLKMHSVGICGSDVHYWQ	R	L	E	L	K	M	0	0	2	0	0	0	3	1	0	1	3	1	0	0	4	0	0	0	1	1	0	0	17	0	1921.02	A0A3Q1NA36;Q58D31;A0A4W2HN15;A0A4W2CN81;A0A4W2CRV1;A0A3Q1MUN0;A0A4W2FRR6;A0A3Q1M465;A0A4W2EA36	A0A3Q1NA36	21	37			yes	no	2;3	1.143e-05	4.94195	139.74	1	2	1.5	1
IASLEVENQSLR	ASSGPSGDHSELVTRIASLEVENQSLRGVV	VTRIASLEVENQSLRGVVQDLQQAVSKLEA	R	I	A	L	R	G	1	1	1	0	0	1	2	0	0	1	2	0	0	0	0	2	0	0	0	1	0	0	12	0	1357.72	L7R5X3;A5D989;A0A4W2C247;A0A4W2F7E3;A0A452DIM3;L7R4Y6;A0AAA9T5N1;A0A4W2C2C8;I6L1R8;A0A4W2CKL6;A0A4W2F5L3;A0A3Q1M9K4	L7R5X3	84	95			yes	no	2	3.0335e-23	22.5181	307.55	1	1	1	1
EVDIGIPDATGR	NSIDPALRRFGRFDREVDIGIPDATGRLEI	FDREVDIGIPDATGRLEILQIHTKNMKLAD	R	E	V	G	R	L	1	1	0	2	0	0	1	2	0	2	0	0	0	0	1	0	1	0	0	1	0	0	12	0	1241.63	A0A4W2EG96;Q3ZBT1;G3X757;A0A4W2CTV6;A0A4W2EB72;A0A3Q1M0U9;A0AAA9T570	A0A4W2EG96	351	362			yes	no	2	1.3014e-12	11.8856	212.21	1	1	1	1
TITLEVEPSDTIENVK	______________________________	ITLEVEPSDTIENVKAKIQDKEGIPPDQQR	K	T	I	V	K	A	0	0	1	1	0	0	3	0	0	2	1	1	0	0	1	1	3	0	0	2	0	0	16	0	1786.92	P0CG53;P63048;O11993;P62992;A0A4W2EAU0;A0A2C9C261;Q04232;A0A4W2CUP5;A0A4W2G581;Q65810;A0A4W2E0Q1;P0CH28;A0A4W2GA65	P0CG53	12	27			yes	no	2	1.2831e-14	13.8917	249.2		1	0.5	1
LEDLIVK	PYVMNRGATPYGGVKLEDLIVKDGLTDVYN	ATPYGGVKLEDLIVKDGLTDVYNKIHMGNC	K	L	E	V	K	D	0	0	0	1	0	0	1	0	0	1	2	1	0	0	0	0	0	0	0	1	0	0	7	0	828.496	A0AAA9SER9;A0A4W2I3I1;Q29RZ0;A0A4W2GDN1;A0AAF6YY96;A0A4W2DYG1;A0AAA9T850;A0AAA9THN8	A0AAA9SER9	139	145			yes	no	2	0.033716	1.47216	114.19	1	1	1	1
CPVMLVVGDQAPHEDAVVECNSK	RRDLNFVRGGDTTLKCPVMLVVGDQAPHED	DQAPHEDAVVECNSKLDPTQTSFLKMADSG	K	C	P	S	K	L	2	0	1	2	2	1	2	1	1	0	1	1	1	0	2	1	0	0	0	5	0	0	23	0	2553.17	Q3ZBA8;A0A4W2I728;A0A4W2I7N8;A0AAA9TD16;A0A4W2EPS7;A0AAA9TCR1;A0A4W2GED4;A0A4W2GHT2;F1MTZ1	Q3ZBA8	241	263			yes	no	3	4.7077e-35	34.3272	208.44	1	1	1	1
IDNSQVESGSLEDDWDFLPPK	LYTLIVRPNNTYEVKIDNSQVESGSLEDDW	ESGSLEDDWDFLPPKKIKDPDAAKPEDWDD	K	I	D	P	K	K	0	0	1	4	0	1	2	1	0	1	2	1	0	1	2	3	0	1	0	1	0	0	21	0	2390.09	A0AAA9SYV6;P52193;A5D7J6;A0A4W2GNX7;A0A4W2F2C3;A0AAA9S1K1;A0A4W2I4X1;A0A4W2IBS9;A0AAA9SSN4	A0AAA9SYV6	186	206			yes	no	2	8.6099e-22	21.065	192.32	1	1	1	1
FSMVIEDGIVK	DDSLLFLFGNHRLKRFSMVIEDGIVKSLNV	RLKRFSMVIEDGIVKSLNVEPDGTGLTCSL	R	F	S	V	K	S	0	0	0	1	0	0	1	1	0	2	0	1	1	1	0	1	0	0	0	2	0	0	11	0	1236.64	Q9BGI1;A0A4W2FS86;A0A4W2DPH9	Q9BGI1	186	196			yes	no	2	0.0021193	2.67381	111.65	1	1	1
DLAGCIHGLSNVK	EKVCVETVESGAMTKDLAGCIHGLSNVKLN	TKDLAGCIHGLSNVKLNEHFLNTSDFLDTI	K	D	L	V	K	L	1	0	1	1	1	0	0	2	1	1	2	1	0	0	0	1	0	0	0	1	0	0	13	0	1382.7	Q04467;A0A4W2C6J7;A0A4W2DYH1	Q04467	414	426			yes	no	2;3	0.0087568	2.05765	84.507	2		1	1
AGAIAPCEVTVPAQNTGLGPEK	IRDMLLANKVPAAARAGAIAPCEVTVPAQN	EVTVPAQNTGLGPEKTSFFQALGITTKISR	R	A	G	E	K	T	4	0	1	0	1	1	2	3	0	1	1	1	0	0	3	0	2	0	0	2	0	0	22	0	2179.09	F1MDN4;A0A4W2C6X9;A0AAA9TK96;A0A4W2DYN4;A7E336;Q862I9;Q862E2	F1MDN4	113	134			no	no	2;3	1.8438e-17	16.7343	239.75	2	1	1.5	1
FPGVNYPVLTPNFK	PQMADHAEVLKGIQKFPGVNYPVLTPNFKG	KFPGVNYPVLTPNFKGFQAAVAAGAKEVAI	K	F	P	F	K	G	0	0	2	0	0	0	0	1	0	0	1	1	0	2	3	0	1	0	1	2	0	0	14	0	1591.84	A0AAA9SM91;Q29448;A0A4W2D9N1;A0A4W2F516;A0A3Q1MG92	A0AAA9SM91	98	111			yes	no	2	8.1076e-13	12.0911	205.56	1	1	1	1
LEAHSDWVR	LWKEEEDGQWKEEQKLEAHSDWVRDVAWAP	WKEEQKLEAHSDWVRDVAWAPSIGLPTSTI	K	L	E	V	R	D	1	1	0	1	0	0	1	0	1	0	1	0	0	0	0	1	0	1	0	1	0	0	9	0	1111.54	Q3ZCC9;A0A4W2ID83;A0AAA9SHZ9;A0AAA9TSJ7;A0A4W2ID79;A0A4W2CA21	Q3ZCC9	208	216			yes	no	2;3	0.0012874	2.89029	141.2	2	1	1.5	1
VLDSFSNGMK	DAVMNNPKVKAHGKKVLDSFSNGMKHLDDL	AHGKKVLDSFSNGMKHLDDLKGTFAALSEL	K	V	L	M	K	H	0	0	1	1	0	0	0	1	0	0	1	1	1	1	0	2	0	0	0	1	0	0	10	0	1096.52	A0A4W2E6G0;CON__P02070;D4QBB4;P02070;A0A4W2I8J7;A0A4W2GM01;A0AAA9TYE5;A0A4W2CKL8;D4QBB3	A0A4W2E6G0	66	75			yes	no	2	0.00025321	3.59652	166.82	1	1	1	1
TPADCPVIAIDSFR	ADCDKFRHPLLHIQKTPADCPVIAIDSFRH	KTPADCPVIAIDSFRHMYVFGDFRDVLIPG	K	T	P	F	R	H	2	1	0	2	1	0	0	0	0	2	0	0	0	1	2	1	1	0	0	1	0	0	14	0	1560.76	Q3T0L2;A0AAA9T4W2;A0A4W2EW39;A0A4W2IKI1;A0A3Q1M5Q1;A0AAA9TSW0	Q3T0L2	314	327			yes	no	2;3	1.6005e-18	17.7957	223.08	1	2	1.5	1
DFLAGGIAAAISK	______________________________	AKDFLAGGIAAAISKTAVAPIERVKLLLQV	K	D	F	S	K	T	4	0	0	1	0	0	0	2	0	2	1	1	0	1	0	1	0	0	0	0	0	0	13	0	1232.68	A0A4W2HKB1;A0AAF6ZPU3;P32007;A0A3Q1LTX1;A0A4W2HPH7	A0A4W2HKB1	11	23			yes	no	2	3.9311e-05	4.40549	153.54		1	0.5	1
ISSVQSIVPALEIANAHR	KCEFQDAYVLLSEKKISSVQSIVPALEIAN	VQSIVPALEIANAHRKPLVIIAEDVDGEAL	K	I	S	H	R	K	3	1	1	0	0	1	1	0	1	3	1	0	0	0	1	3	0	0	0	2	0	0	18	0	1904.05	A0A088Q0A9;A0AAA9TBS7;A0A4W2HEM6;A0A4W2F3I7;A0A4W2HHY4;G3N0R5;A0AAA9TJP1;P31081;A0A4W2C7S4;A0A4W2F4P4;F1MUZ9;A0AAA9SVC5;Q3T179	A0A088Q0A9	212	229			yes	no	2;3	1.0359e-12	11.9847	218.85	1	2	1.5	2
GPDALTLLEYPETR	TVVEAGTQAPEGVARGPDALTLLEYPETRN	RGPDALTLLEYPETRNQFIDELMELEIFLS	R	G	P	T	R	N	1	1	0	1	0	0	2	1	0	0	3	0	0	0	2	0	2	0	1	0	0	0	14	0	1573.8	A0AAA9SAY5;F1MM23;Q0VCV3;A0A4W2F677;A0A4W2BYV0	A0AAA9SAY5	326	339			yes	no	2	5.8895e-08	7.22992	178.53	1	1	1	1
VIDPATATSVDLR	YSSLLSPMSVDAVMKVIDPATATSVDLRDI	MKVIDPATATSVDLRDIKIVKKLGGTIDDC	K	V	I	L	R	D	2	1	0	2	0	0	0	0	0	1	1	0	0	0	1	1	2	0	0	2	0	0	13	0	1356.72	A0A4W2HBK9;F1N0E5;A0A4W2FDF0;A0A4W2CAI2;Q2T9X2;A0AAA9T857	A0A4W2HBK9	200	212			yes	no	2	0.000283	3.54821	162.38	1	1	1	1
IIVVDINSEK	GLSAVMGCKASGASRIIVVDINSEKFTKAK	SGASRIIVVDINSEKFTKAKALGATDCLNP	R	I	I	E	K	F	0	0	1	1	0	0	1	0	0	3	0	1	0	0	0	1	0	0	0	2	0	0	10	0	1128.64	A0A4W2GFW8;F1MFZ4;A6QPF3;A0A4W2F0T5;A0AAA9TKK4;A0AAA9TM90	A0A4W2GFW8	225	234			yes	no	2	5.3363e-06	5.27276	197.66	1	1	1	1
IEFEDFR	CAHGIGSIRAEKECKIEFEDFRECLLRQKT	IRAEKECKIEFEDFRECLLRQKTMKRLHAI	K	I	E	F	R	E	0	1	0	1	0	0	2	0	0	1	0	0	0	2	0	0	0	0	0	0	0	0	7	0	954.445	Q02379;A0A4W2H8S4	Q02379	58	64			yes	no	2	0.018157	1.74096	135.87	1	1	1	1
VVQLEANCQEPCQDTVK	IYNSNSQKIVNLRDKVVQLEANCQEPCQDT	QLEANCQEPCQDTVKIHDVTGRDCQDVANK	K	V	V	V	K	I	1	0	1	1	2	3	2	0	0	0	1	1	0	0	1	0	1	0	0	3	0	0	17	0	2016.92	F6RU06;Q3SZZ9;A0A4W2C156;F1MGU7;A0A4W2CJB3;A0A4W2H4L9;P12799	F6RU06	140	156			yes	no	2;3	8.7395e-62	61.0585	357.95	2	2	2	2
NNLGELINTLNAAK	RKFFVGGNWKMNGRKNNLGELINTLNAAKV	KNNLGELINTLNAAKVPADTEVVCAPPTAY	K	N	N	A	K	V	2	0	4	0	0	0	1	1	0	1	3	1	0	0	0	0	1	0	0	0	0	0	14	0	1483.8	Q5E956;A0A4W2I170;A0A4W2DYA7;A0A452DIX3;A0A4W2I5B1	Q5E956	20	33			yes	no	2	2.4021e-08	7.61941	184.24	1	1	1	1
VGEATETALTCLVEK	DSALDYNEAKGVYEKVGEATETALTCLVEK	VGEATETALTCLVEKMNVFDTELKGLSKIE	K	V	G	E	K	M	2	0	0	0	1	0	3	1	0	0	2	1	0	0	0	0	3	0	0	2	0	0	15	0	1619.81	A0AAA9SIU9;A0A4W2CBY4;A0A3Q1LWF3;A0A4W2GHP6;A0AAA9T933;A0A3Q1M9U0;A0A3Q1N8S4;A0AAA9TVL8;F1MPR3;A0A4W2C8S8;A0A4W2FJ65;A0A4W2FJM6;A0A4W2CSH8;A0A3Q1MTP9;A0A3Q1MU86;A0A4W2FLX8;E1BMQ6;A0A4W2DZW2;A0A4W2EI74;A0A3Q1N127;A0A4W2E0P4;A0A4W2DZV3	A0AAA9SIU9	437	451			yes	no	2	3.7092e-43	42.4307	278.93	1	1	1	1
GYSFTTTAER	GRDLTDYLMKILTERGYSFTTTAEREIVRD	ILTERGYSFTTTAEREIVRDIKEKLCYVAL	R	G	Y	E	R	E	1	1	0	0	0	0	1	1	0	0	0	0	0	1	0	1	3	0	1	0	0	0	10	0	1131.52	A0A4W2DYQ2;P60712;A0AAA9SMJ2;P63258;A0AAA9RYR7;A0A4W2HSE6;A0AAF6YPG8;A0A4W2C707;A0AAA9SG76;A0A4W2G7L0;A0A3Q1NKP5;A0A4W2E6X5;Q862P9;A0A4W2HM79;B5L5X4;Q4VQD8;Q4VQD6;Q2QJG3	A0A4W2DYQ2	197	206			yes	no	1;2	1.9316e-05	4.71408	207.29	2	1	1.5	2
TTLLAGDIEHPR	NLDQIEVAKLDGTLRTTLLAGDIEHPRAIA	TLRTTLLAGDIEHPRAIALDPRDGILFWTD	R	T	T	P	R	A	1	1	0	1	0	0	1	1	1	1	2	0	0	0	1	0	2	0	0	0	0	0	12	0	1321.7	A0A4W2CPN3;E1BGJ0	A0A4W2CPN3	1379	1390			yes	no	3	0.0082276	2.08473	64.65	1	1	1	1
DFHVHCYR	APGQEETVRIVALDRDFHVHCYRCEDCGGL	RIVALDRDFHVHCYRCEDCGGLLSEGDNQG	R	D	F	Y	R	C	0	1	0	1	1	0	0	0	2	0	0	0	0	1	0	0	0	0	1	1	0	0	8	0	1132.49	E1BMD6;A0A4W2DML0;A0A3Q1NJ09;A0AAA9U1Y4	E1BMD6	563	570			yes	no	3	0.022968	1.63888	74.127	1	1	1
ALDFIASK	ERGKMRVHKINNVNKALDFIASKGVKLVSI	KINNVNKALDFIASKGVKLVSIGAEEIVDG	K	A	L	S	K	G	2	0	0	1	0	0	0	0	0	1	1	1	0	1	0	1	0	0	0	0	0	0	8	0	863.475	A0A4W2ES74;A0A4W2HAU2;A0A4W2DNK2;A0A4W2H9Z6;A0A4W2F8H3;A0A3Q1MPS4;A0A4W2D3U6;A0A4W2D8G2;A4ZZF8;Q3B7N2;A0AAA9SQK9;A0A3Q1MBS5;A0A4W2H7N2;A0AAA9S2H3;A0AAA9SH36;A0AAA9TM19;A0A4W2CBI7;Q0III9;A0A4W2G8C0;A0A3Q1M2X5;A0AAA9RXM6;A5D7D1;A0AAA9RTZ4;A0AAA9TBJ1;A0A4W2FTZ8;A0A4W2E309;A0A3Q1MAJ8;A0A3Q1MR52;A0A4W2HMU6;A0A4W2FRH7;A0A3Q1MRU0;A0A452DIE5;A0A3Q1MFS2;A0A4W2E337	A0AAA9RXM6	68	75			no	no	2	0.016361	1.78619	107.9	1	1	1	1
NGFLLDGFPR	VLELIEKNLETPPCKNGFLLDGFPRTVRQA	TPPCKNGFLLDGFPRTVRQAEMLDDLMEKR	K	N	G	P	R	T	0	1	1	1	0	0	0	2	0	0	2	0	0	2	1	0	0	0	0	0	0	0	10	0	1134.58	A0AAA9TLU8;A0A4W2FTR3;A0A4W2CVV3;P08166;A0A4W2FUK5;A0AAA9S7A1;A0A4W2EIQ0;A0AAA9T6Y9;A0A4W2CRX2	A0AAA9TLU8	96	105			yes	no	2	0.0010738	2.96908	140.14	1	1	1	1
YGYTHLSAGELLR	PGAGKGTQCARIVEKYGYTHLSAGELLRDE	EKYGYTHLSAGELLRDERKNPDSQYGELIE	K	Y	G	L	R	D	1	1	0	0	0	0	1	2	1	0	3	0	0	0	0	1	1	0	2	0	0	0	13	0	1478.75	Q2KIW9;A0AAA9SQT9;A0A4W2DCA1;A0A452DIX8;A0AAA9S4Y1;A0AAA9SMU0	Q2KIW9	27	39			yes	no	3	0.00021316	3.67129	92.039	1	1	1
HFSGLEEAVYR	PKAPGFAQMLKEGAKHFSGLEEAVYRNIQA	EGAKHFSGLEEAVYRNIQACKELAQTTRTA	K	H	F	Y	R	N	1	1	0	0	0	0	2	1	1	0	1	0	0	1	0	1	0	0	1	1	0	0	11	0	1306.63	Q3ZCI9;A0A4W2H1W2;A0A4W2H1Z5;A0A3Q1MTL6;A0AAA9TPC4;A0A4W2EZX3;G3X861;A0A4W2I8I1	Q3ZCI9	21	31			yes	no	2;3	5.3994e-06	5.26765	194.06	2	2	2	1
GGDVSVCEWYR	NYLDFHRCEKAMTAKGGDVSVCEWYRRVYK	MTAKGGDVSVCEWYRRVYKSLCPISWVSTW	K	G	G	Y	R	R	0	1	0	1	1	0	1	2	0	0	0	0	0	0	0	1	0	1	1	2	0	0	11	0	1326.57	P00429;A0A4W2FC30;A0A4W2CFC5;F1N2E5;E1BAV7;A0A4W2BSV3	P00429	48	58			yes	no	2	2.342e-06	5.63041	172.94	1	1	1	1
VSVAEHSLHLSK	HFYAGGQVYPGEVSRVSVAEHSLHLSKAKI	VSRVSVAEHSLHLSKAKISKPAPYWEGTAV	R	V	S	S	K	A	1	0	0	0	0	0	1	0	2	0	2	1	0	0	0	3	0	0	0	2	0	0	12	0	1305.7	Q9BGI2;A0A4W2ID97;A0A4W2IAQ8;A0A452DI43;A0A4W2DKR3;A0A3Q1LW10	Q9BGI2	70	81			yes	no	2;3	2.0039e-06	5.69812	134.08		2	1	1
SGGGYIVVDPILR	QAGSFQYYFLQGNEKSGGGYIVVDPILRVG	EKSGGGYIVVDPILRVGADNHVLPLDCVTL	K	S	G	L	R	V	0	1	0	1	0	0	0	3	0	2	1	0	0	0	1	1	0	0	1	2	0	0	13	0	1344.74	A0AAA9SKL7;A0A4W2HCJ3;A0A4W2D0D7;F1MHT1;A0A4W2FEF2;A0A4W2D4X5;A0AAA9SJD1;A0A4W2FGQ3;A0AAA9S1Y3	A0AAA9SKL7	102	114			yes	no	2	8.0829e-12	11.0924	193.83	1	1	1	1
QLLDLAQK	APRMVLAAAGGLEHRQLLDLAQKHFSGLSG	AGGLEHRQLLDLAQKHFSGLSGTYDEDAVP	R	Q	L	Q	K	H	1	0	0	1	0	2	0	0	0	0	3	1	0	0	0	0	0	0	0	0	0	0	8	0	927.539	P31800;A0A4W2DXS9;A0A4W2I344;G1K1X0;Q3MI02	P31800	241	248			yes	no	2	0.0032152	2.49279	181.33	1	1	1	1
FVMQEEFSR	GEIPVVAVRTAKGEKFVMQEEFSRDGKALE	TAKGEKFVMQEEFSRDGKALERFLEDYFDG	K	F	V	S	R	D	0	1	0	0	0	1	2	0	0	0	0	0	1	2	0	1	0	0	0	1	0	0	9	0	1171.53	P38657;A5D7E8;A0A4W2EHY1;A0AAA9RTF0;A0A4W2CAQ4;F6RJT0;A0AAA9SVD1;A0AAA9TVJ6	P38657	336	344			yes	no	2	0.0031711	2.49879	131.06	2	2	2	2
DFTPVCTTELGR	DYLGDSWGILFSHPRDFTPVCTTELGRAAK	HPRDFTPVCTTELGRAAKLAPEFAKRNVKM	R	D	F	G	R	A	0	1	0	1	1	0	1	1	0	0	1	0	0	1	1	0	3	0	0	1	0	0	12	0	1394.65	O77834;A0A4W2CJ87	O77834	42	53			yes	no	2	0.0028116	2.55105	108.43	1	1	1	1
TFDQLTSEESK	FQYDHEAFLGKEDSKTFDQLTSEESKERLG	EDSKTFDQLTSEESKERLGKIVDRIDSDGD	K	T	F	S	K	E	0	0	0	1	0	1	2	0	0	0	1	1	0	1	0	2	2	0	0	0	0	0	11	0	1283.59	A0A4W2HP56;G3N2L2;A0A4W2CGG4;A4IF88	A0A4W2HP56	71	81			yes	no	2	1.3777e-08	7.86085	193.52	1	1	1	1
CLQLLEDK	VPPETLANTLAELDRCLQLLEDKFLKDQDF	TLAELDRCLQLLEDKFLKDQDFLAGPHISV	R	C	L	D	K	F	0	0	0	1	1	1	1	0	0	0	3	1	0	0	0	0	0	0	0	0	0	0	8	0	1017.52	Q0VCS8;A0A4W2CQY4;A0A4W2HM43;A0A3S5ZPD5	Q0VCS8	143	150			yes	no	2	0.0047193	2.32612	167.24	1	1	1	1
DVDLEFLAK	VAILKANLRKSPVAKDVDLEFLAKMTNGFS	KSPVAKDVDLEFLAKMTNGFSGADLTEICQ	K	D	V	A	K	M	1	0	0	2	0	0	1	0	0	0	2	1	0	1	0	0	0	0	0	1	0	0	9	0	1048.54	A0A4W2EG96;Q3ZBT1;G3X757;A0A4W2CTV6;A0A4W2EB72;A0A3Q1M0U9;A0AAA9T570	A0A4W2EG96	654	662			yes	no	2	0.0030198	2.52002	134.15	1	1	1	1
DLLSLSLEPYSEK	TVSYNGILGPECGTKDLLSLSLEPYSEKSI	TKDLLSLSLEPYSEKSIPLRILYEKYCDCL	K	D	L	E	K	S	0	0	0	1	0	0	2	0	0	0	4	1	0	0	1	3	0	0	1	0	0	0	13	0	1492.77	P51176;A0A4W2EMM8;A0A4W2HLM2;A0A3Q1MI90;A0A140T892	P51176	528	540			yes	no	2	3.4513e-08	7.46202	183.85	1	1	1	1
AVFVDLEPTVIDEVR	NTFFSETGAGKHVPRAVFVDLEPTVIDEVR	AVFVDLEPTVIDEVRTGTYRQLFHPEQLIT	R	A	V	V	R	T	1	1	0	2	0	0	2	0	0	1	1	0	0	1	1	0	1	0	0	4	0	0	15	0	1700.9	A0A452DJ66;A0A4W2GIT0;Q2HJ86;Q862L2;A0A4W2I669;Q3ZCJ7;A0A4W2CX58;F2Z4C1;A0A3Q1M1Z2;A0AAF7A9M6;A0A3Q1LQR2;A0A4W2GBC4;F1MNF8;A0A4W2EMU1;A0A4W2CX79;P81947;A0A4W2I1N7	A0A452DJ66	62	76			no	no	2;3	5.735e-43	42.2415	273.8	3	2	2.5	2
ECFYQPMPLK	SLDSDFTFTLPAGQKECFYQPMPLKASLEI	PAGQKECFYQPMPLKASLEIEYQVLDGAGL	K	E	C	L	K	A	0	0	0	0	1	1	1	0	0	0	1	1	1	1	2	0	0	0	1	0	0	0	10	0	1311.6	Q2KJ84;A0A4W2EP54;A0A4W2D3H7;A0A3Q1M6J1	Q2KJ84	43	52			yes	no	2	0.027298	1.56387	98.523	1		0.5
VLCGGDVFVPEDPK	RVLGFVKVAKEQGAKVLCGGDVFVPEDPKL	KVLCGGDVFVPEDPKLKDGYYMRPCVLTNC	K	V	L	P	K	L	0	0	0	2	1	0	1	2	0	0	1	1	0	1	2	0	0	0	0	3	0	0	14	0	1530.74	Q2KJH9;F1N2L9;A0A4W2I229;A0A4W2DLQ4;A0A4W2DGE9;A0A4W2E109;A0A4W2DGD9	Q2KJH9	353	366			yes	no	2	0.0001017	3.99268	170.89	1	1	1	1
TPVILNGQAVLPK	VWSAETPKCVEIFCKTPVILNGQAVLPKAT	CKTPVILNGQAVLPKATYKANERVQYRCAA	K	T	P	P	K	A	1	0	1	0	0	1	0	1	0	1	2	1	0	0	2	0	1	0	0	2	0	0	13	0	1348.81	A0A4W2FA66;A0A4W2F8F9;A0A4W2HB61;A0A4W2FA61;A0A4W2CD71;A0A4W2CD63;A0A4W2EJK6;A0A4W2CGP7;A0A4W2CG28;A0A4W2CGM6;A0A4W2EC10;A0A4W2CX43;A0A4W2E9G9	A0A4W2FA66	30	42			no	no	2	1.0272e-16	15.9883	215.83	1	1	1	1
TNFFGTR	ADTTPFHIQAEVTMKTNFFGTRDVCTELLP	IQAEVTMKTNFFGTRDVCTELLPLIKPQGR	K	T	N	T	R	D	0	1	1	0	0	0	0	1	0	0	0	0	0	2	0	0	2	0	0	0	0	0	7	0	841.408	Q3SZD7;A0A4W2DHT3;A0A4W2G5A2;A0A4W2F2S9;A0A4W2G7Z6;A0A4W2F3R6;A0A3Q1M7J8;A0A4W2DN11;Q3T0T9;A0A4W2F3W0;A0A3Q1NG39;A0A4W2DHL2;A0A4W2G4F7;A0A4W2DN17	Q3SZD7	113	119			no	no	2	0.00696	2.15739	156.16	1	1	1	1
DSEEDVVETPAVSHDEHTHQEIK	YVGKPLVDIETEALKDSEEDVVETPAVSHD	TPAVSHDEHTHQEIKGQKTLATPAVRRLAM	K	D	S	I	K	G	1	0	0	3	0	1	5	0	3	1	0	1	0	0	1	2	2	0	0	3	0	0	23	0	2630.17	A0AAA9TTM6;A0A3Q1MED4;P11181;A0A4W2FG17;A0A4W2D542;A0AAA9S054;A0AAA9RVY9	A0AAA9TTM6	118	140			yes	no	4	4.6288e-20	19.3345	166.34	1		0.5	1
YIDLVPSSMPHAATQDVK	SCMPYTDAVLHEIQRYIDLVPSSMPHAATQ	LVPSSMPHAATQDVKFREYLIPKGTVILTS	R	Y	I	V	K	F	2	0	0	2	0	1	0	0	1	1	1	1	1	0	2	2	1	0	1	2	0	0	18	0	1970.98	A8E652;A0AAF6DLR8;A0A4W2DWB8;A0A4W2C5P8;A0A4W2C2Y5;A0A4W2H1F8;A0A4W2H458;A0A4W2DWC8	A8E652	358	375			no	no	2;3	8.0713e-06	5.09306	128.22	2	2	2	1
VWIGLTDSDGSWK	REEQKFIVQHTNPFRVWIGLTDSDGSWKWV	FRVWIGLTDSDGSWKWVDGTDYKHSYKNWD	R	V	W	W	K	W	0	0	0	2	0	0	0	2	0	1	1	1	0	0	0	2	1	2	0	1	0	0	13	0	1462.71	Q2KIU5;A0A4W2DZQ2;F1ME82	Q2KIU5	226	238			yes	no	2	2.9368e-05	4.53213	157.24	1	1	1	1
SILFVPTSAPR	MAYIHFTAEGEVTFKSILFVPTSAPRGLFD	VTFKSILFVPTSAPRGLFDEYGSKKSDYIK	K	S	I	P	R	G	1	1	0	0	0	0	0	0	0	1	1	0	0	1	2	2	1	0	0	1	0	0	11	0	1186.67	A0A4W2I142;Q95M18;A0A4W2DMG8;A0A4W2F2S0;A0A4W2E143	A0A4W2I142	339	349			yes	no	2	3.057e-06	5.5147	168.25	1	1	1	1
FLTVLCSR	LYEAGEKKWGTDEVKFLTVLCSRNRNHLLH	WGTDEVKFLTVLCSRNRNHLLHVFDEYKRI	K	F	L	S	R	N	0	1	0	0	1	0	0	0	0	0	2	0	0	1	0	1	1	0	0	1	0	0	8	0	994.527	P13214;A0A3Q1MHG7;A0AAF6YHR8;A0A4W2DI68;A0A4W2HDM4	P13214	193	200			yes	no	2	0.004208	2.37592	176.29	1	1	1	1
VSALTQMESACVSIHEALK	FQVGEDPPLFPSENRVSALTQMESACVSIH	TQMESACVSIHEALKSVIDYQTHFRLREAQ	R	V	S	L	K	S	3	0	0	0	1	1	2	0	1	1	2	1	1	0	0	3	1	0	0	2	0	0	19	0	2073.02	A0A4W2GDS7;A4IFT6;A0AAA9T3B1	A0A4W2GDS7	142	160			yes	no	3	6.3436e-33	32.1977	198.42		1	0.5
GLLLYGPPGTGK	SRYPQLFTGILSPWKGLLLYGPPGTGKTLL	PWKGLLLYGPPGTGKTLLAKAVATECKTTF	K	G	L	G	K	T	0	0	0	0	0	0	0	4	0	0	3	1	0	0	2	0	1	0	1	0	0	0	12	0	1171.66	A0A3Q1LUR7;E1BAN2;A0A4W2IIQ9;A0A4W2BTV4;A0A4W2H3K5	A0A3Q1LUR7	256	267			yes	no	2	0.0031252	2.50512	126.31	1	1	1	1
QGAETVQELLEVAK	DSVKPGLSAFVDQPKQGAETVQELLEVAKD	KQGAETVQELLEVAKDSIPPSHWKRTPVVL	K	Q	G	A	K	D	2	0	0	0	0	2	3	1	0	0	2	1	0	0	0	0	1	0	0	2	0	0	14	0	1513.8	A0A3Q1MWR0;G5E5P3;A0A4W2DM01;E1BPW0	A0A3Q1MWR0	99	112			yes	no	2	6.699e-05	4.17399	138.99	1	1	1	1
QCFYEDITQGTK	GGASEITFELPDNAKQCFYEDITQGTKCTL	NAKQCFYEDITQGTKCTLEFQVITGGHYDV	K	Q	C	T	K	C	0	0	0	1	1	2	1	1	0	1	0	1	0	1	0	0	2	0	1	0	0	0	12	0	1488.66	A0A4W2GDS7;A4IFT6	A0A4W2GDS7	48	59			yes	no	2	0.00013416	3.87238	164.66	1	1	1	1
LVQDVANNTNEEAGDGTTTATVLAR	KSIDLKDKYKNIGAKLVQDVANNTNEEAGD	EEAGDGTTTATVLARSIAKEGFEKISKGAN	K	L	V	A	R	S	4	1	3	2	0	1	2	2	0	0	2	0	0	0	0	0	5	0	0	3	0	0	25	0	2559.24	A0A088Q0A9;A0AAA9TBS7;A0A4W2HEM6;A0A4W2F3I7;A0A4W2HHY4;G3N0R5;A0AAA9TJP1;P31081;A0A4W2C7S4;F1MUZ9;A0AAA9SVC5;Q3T179;A0A4W2FEX9	A0A088Q0A9	58	82			yes	no	2;3	6.5315e-110	109.185	425.22	2	2	2	2
QGCFQAEIVPVTTTVR	TFALASQQKAARAQRQGCFQAEIVPVTTTV	GCFQAEIVPVTTTVRDDKGTEQSITVAQDE	R	Q	G	V	R	D	1	1	0	0	1	2	1	1	0	1	0	0	0	1	1	0	3	0	0	3	0	0	16	0	1804.91	A0AAA9TCH9;A0A4W2BUH3;Q3ZC41;A0A4W2DU87;A0A4W2GNS8;A0AAA9SLH6;A0A4W2BRI4;A0A4W2I8G8	A0AAA9TCH9	175	190			yes	no	2	4.547e-14	13.3423	237.87	1	1	1	1
ILDLIESGK	GVSQGPQIDKEQYEKILDLIESGKKEGAKL	KEQYEKILDLIESGKKEGAKLECGGGPWGN	K	I	L	G	K	K	0	0	0	1	0	0	1	1	0	2	2	1	0	0	0	1	0	0	0	0	0	0	9	0	986.565	P48644;A0A4W2ECC5;A0A4W2FVQ1;A0A4W2FUC7	P48644	354	362			no	no	2	0.0028359	2.54731	137.9	1	1	1	1
LGTFEVEDQIEATR	SGYQGDKIMHAINRRLGTFEVEDQIEATRQ	RLGTFEVEDQIEATRQFSKMGFVDDKRIAI	R	L	G	T	R	Q	1	1	0	1	0	1	3	1	0	1	1	0	0	1	0	0	2	0	0	1	0	0	14	0	1606.78	A0A4W2EX30;F1MTV0;P81425;A0AAA9SK30;A0AAF6ZJE9;A0A4W2I7D9	A0A4W2EX30	579	592			yes	no	2	1.8288e-12	11.7378	241.92	1	1	1
LVVPATQCGSLIGK	MTNSTAASRPPVTLRLVVPATQCGSLIGKG	RLVVPATQCGSLIGKGGCKIKEIRESTGAQ	R	L	V	G	K	G	1	0	0	0	1	1	0	2	0	1	2	1	0	0	1	1	1	0	0	2	0	0	14	0	1441.8	A0A4W2HBH6;A0A452DKH0;Q5E9A3	A0A4W2HBH6	102	115			yes	no	2	0.00045654	3.34052	152.62	1	1	1	1
NEHLQQYQEVCTQR	TQWEAKCEQLLASAKNEHLQQYQEVCTQRD	KNEHLQQYQEVCTQRDASQQQLLQLEEKCS	K	N	E	Q	R	D	0	1	1	0	1	4	2	0	1	0	1	0	0	0	0	0	1	0	1	1	0	0	14	0	1831.83	A0A4W2FKS5;A0A4W2FKN5;A0A3Q1LU77;A0A4W2D0L5;A0A4W2EQ50;A0A3Q1N3D9;A0AAA9SRN2;F1MNV8;A0A4W2FJI6;A0A4W2D557;A0A4W2HKV4;A0AAA9TG77	A0A4W2FKS5	727	740			yes	no	3	0.0030861	2.51059	83.692	1	1	1
EGLYITEEIYK	TPATGTPVQGGLTYREGLYITEEIYKTGLL	LTYREGLYITEEIYKTGLLSGLDIMEVNPS	R	E	G	Y	K	T	0	0	0	0	0	0	3	1	0	2	1	1	0	0	0	0	1	0	2	0	0	0	11	0	1356.68	Q2KJ64;A0A4W2EBU0;A0A4W2IRD1	Q2KJ64	256	266			yes	no	2	0.0016752	2.77593	123.86	1	1	1
FSSQEAASSFGDDR	MRIAWDDEETRDGFRFSSQEAASSFGDDRL	RFSSQEAASSFGDDRLLIEKFIDNPRHIEI	R	F	S	D	R	L	2	1	0	2	0	1	1	1	0	0	0	0	0	2	0	4	0	0	0	0	0	0	14	0	1502.63	A0AAA9SXI2;A0A4W2GV63;A0A4W2DB86;A4FV90;A0A4W2GWS5;A0A3Q1MM69;A0A4W2CS24;A0A4W2GXV5;A0A3Q1LUQ7;A0A4W2CS23;A0A4W2IB10;A0A3Q1N969;A0A4W2CVS2;A0A4W2CVT7;A0A3Q1LTS4;A0A4W2CS13;A0A4W2IEJ9;A0A3Q1LYL5;A0AAA9RXJ3;A0A4W2GWQ3;A0AAA9S842;A0A4W2ELK7;A0A4W2IK60	A0AAA9SXI2	244	257			yes	no	2	4.5648e-26	25.3406	240.8	1	1	1	1
FFESFGDLSTADAVMNNPK	EALGRLLVVYPWTQRFFESFGDLSTADAVM	FGDLSTADAVMNNPKVKAHGKKVLDSFSNG	R	F	F	P	K	V	2	0	2	2	0	0	1	1	0	0	1	1	1	3	1	2	1	0	0	1	0	0	19	0	2088.95	A0A4W2E6G0;CON__P02070;D4QBB4;P02070;A0A4W2I8J7;A0A4W2GM01;A0AAA9TYE5;A0A4W2CKL8;D4QBB3;A0A3Q1MGU4	A0A4W2E6G0	40	58			yes	no	2;3	1.1341e-80	79.9453	397.49	3	5	4	3
VGALDLAVLDQVEAR	QGACLMDTVELLQAKVGALDLAVLDQVEAR	VGALDLAVLDQVEARLQSVLGKVNEIAKHK	K	V	G	A	R	L	3	1	0	2	0	1	1	1	0	0	3	0	0	0	0	0	0	0	0	3	0	0	15	0	1567.86	A0AAA9TU41;A0AAF6YVK6;A0AAA9SFN7;A0A3Q1LSJ7;Q3ZCF0;A0A4W2FN01;A0A4W2HP72;A0A3Q1MCA4;A0AAA9TPU3;A0A4W2FLS1;A0AAA9TCP2;A0A4W2D941;A0A4W2CQ29	A0AAA9TU41	270	284			yes	no	2	0.0002135	3.6706	129.82	1	1	1	1
GIHPTIISESFQK	IAGSLLDSCTKLLQKGIHPTIISESFQKAL	QKGIHPTIISESFQKALEKGIEILTDMSRP	K	G	I	Q	K	A	0	0	0	0	0	1	1	1	1	3	0	1	0	1	1	2	1	0	0	0	0	0	13	0	1455.77	A0A4W2HBK9;F1N0E5;A0A4W2FDF0;A0A4W2CAI2;Q2T9X2;A0AAA9T857	A0A4W2HBK9	133	145			yes	no	2;3	0.00019401	3.71218	117.79	1	1	1	1
VGLNFSPGQSFPASQAHLR	GDSARYEIEHCLANKVGLNFSPGQSFPASQ	FSPGQSFPASQAHLRVTASPQSLCALRAVD	K	V	G	L	R	V	2	1	1	0	0	2	0	2	1	0	2	0	0	2	2	3	0	0	0	1	0	0	19	0	2012.02	A0AAA9SKJ1;Q7SIH1;A0AAA9SLL8;A0AAA9SFM6;A0A452DI08;CON__ENSEMBL:ENSBTAP00000024146;A0A4W2CTC9;A0A4W2E185;A0A4W2FQM6;A0A4W2HMW5;A0A4W2HM51;A0A4W2FQJ3;A0A4W2FQH1;R9QSM8;A0AAA9S5E2;K4JBR5;K4JF16;K4JDT2;K4JR88	A0AAA9SKJ1	568	586			yes	no	2;3	1.2573e-42	41.9006	258.82	1	1	1	1
IVNTPEVIR	QLMRVYGALMWSLGKIVNTPEVIRVYIGSF	MWSLGKIVNTPEVIRVYIGSFWSHPLLIPD	K	I	V	I	R	V	0	1	1	0	0	0	1	0	0	2	0	0	0	0	1	0	1	0	0	2	0	0	9	0	1039.6	A0AAA9S2K2;A5D7E1;F1N6N3;A0A4W2HAK7	A0AAA9S2K2	230	238			yes	no	2	0.0028902	2.53907	136.8	1	1	1	1
IVAFENAFER	LLLQALTRSNGAIQKIVAFENAFERLLDII	GAIQKIVAFENAFERLLDIITEEGNSDGGI	K	I	V	E	R	L	2	1	1	0	0	0	2	0	0	1	0	0	0	2	0	0	0	0	0	1	0	0	10	0	1194.6	A0AAA9S030;A0AAA9TUQ7;A0A4W2GQZ4;A0A4W2I7W2;P41541;A0A4W2IH03;A0AAA9SD15;A0AAA9S066	A0AAA9S030	203	212			yes	no	2	0.0014628	2.83482	127.68		1	0.5
GISEETTTGVHNLYK	NLIHTKYPQLLSGIRGISEETTTGVHNLYK	GISEETTTGVHNLYKMMAKGILKVPAINVN	R	G	I	Y	K	M	0	0	1	0	0	0	2	2	1	1	1	1	0	0	0	1	3	0	1	1	0	0	15	0	1647.81	Q3MHL4;A0A4W2H2Y9;A0A4W2H2Y4;A0A3Q1LW27	Q3MHL4	152	166			yes	no	2;3	8.403e-77	76.0756	387.07	2	2	2	2
AIEILGGELGSK	GTQTNMNVNEVISNRAIEILGGELGSKKPV	SNRAIEILGGELGSKKPVHPNDHVNKSQSS	R	A	I	S	K	K	1	0	0	0	0	0	2	3	0	2	2	1	0	0	0	1	0	0	0	0	0	0	12	0	1185.66	A0AAA9S7I0;A0AAA9SZ33;A0A4W2EGT9;A0A4W2DAN1;A0A4W2GT03;Q148D3;A0A3Q1MSL5;A0A4W2EC22;A0AAA9SH57;A0A4W2IE86;A0A3Q1LY08	A0AAA9S7I0	129	140			yes	no	2	0.00014708	3.83245	141.95	1	1	1	1
ETLLNSAATSLNSK	EILTDMSRPVELSDRETLLNSAATSLNSKV	RETLLNSAATSLNSKVVSQYSSLLSPMSVD	R	E	T	S	K	V	2	0	2	0	0	0	1	0	0	0	3	1	0	0	0	3	2	0	0	0	0	0	14	0	1447.75	A0A4W2HBK9;F1N0E5;A0A4W2FDF0;A0A4W2CAI2;Q2T9X2;A0AAA9T857	A0A4W2HBK9	167	180			yes	no	2	2.6927e-12	11.5698	199.43	1	1	1	1
DSFFQVK	GLDLITACDIRYSTRDSFFQVKEVDVGLAA	CDIRYSTRDSFFQVKEVDVGLAADVGTLQR	R	D	S	V	K	E	0	0	0	1	0	1	0	0	0	0	0	1	0	2	0	1	0	0	0	1	0	0	7	0	869.428	A0AAA9RX01;F6PRB5;A0A3Q1LS67;A0A4W2HNH3;A0A4W2E406;Q3T172;A0A4W2HNB2;A0A3Q1LZE5;A0A4W2HSI4;A0A4W2CDU4;Q5EBY8	A0AAA9RX01	171	177			yes	no	2	0.042937	1.36717	103.29	1	1	1	1
IIQLLDDYPK	PREDRATWKSNYFLKIIQLLDDYPKCFIVG	NYFLKIIQLLDDYPKCFIVGADNVGSKQMQ	K	I	I	P	K	C	0	0	0	2	0	1	0	0	0	2	2	1	0	0	1	0	0	0	1	0	0	0	10	0	1216.67	F1MDN4;A0A4W2C6X9;A0AAA9TK96;A0A4W2DYN4;A7E336;Q862I9;Q862E2;Q862Q6;Q862M5	F1MDN4	17	26			no	no	2	0.00078077	3.10748	149.94	1	1	1	1
IGLFGGAGVGK	IKVVDLLAPYAKGGKIGLFGGAGVGKTVLI	KGGKIGLFGGAGVGKTVLIMELINNVAKAH	K	I	G	G	K	T	1	0	0	0	0	0	0	5	0	1	1	1	0	1	0	0	0	0	0	1	0	0	11	0	974.555	P00829;A0A4W2EL77;A0A452DII8;Q0QEM9	P00829	202	212			yes	no	2	0.020561	1.68696	92.439	2	1	1.5	1
PGIVELPSLEDLK	______________________________	______________________________	M	P	G	L	K	V	0	0	0	1	0	0	2	1	0	1	3	1	0	0	2	1	0	0	0	1	0	0	13	0	1408.78	P42029	P42029	2	14			yes	yes	2	1.9198e-08	7.71674	185.77	1	1	1	1
FAIEAGFR	APREVPKSEALEVTKFAIEAGFRHIDSAHL	EALEVTKFAIEAGFRHIDSAHLYQNEEQVG	K	F	A	F	R	H	2	1	0	0	0	0	1	1	0	1	0	0	0	2	0	0	0	0	0	0	0	0	8	0	909.471	P52898;A0AAA9SHU2;A0A4W2HNJ4;A0A4W2E8C6;M0QW14	P52898	40	47			no	no	2	0.0034477	2.46247	180.15	1	1	1	1
GPFLVALGK	GKRTPMCAHCNQVIRGPFLVALGKSWHPEE	CNQVIRGPFLVALGKSWHPEEFNCAHCKNT	R	G	P	G	K	S	1	0	0	0	0	0	0	2	0	0	2	1	0	1	1	0	0	0	0	1	0	0	9	0	900.543	G3MY19;A0A4W2I492;A0A4W2DZ86;A0A4W2GA60;A0A3Q1N6S6;A0A4W2I583;A0A4W2GB84;A0A3Q1MJ74;A0AAA9SHD1;A0A4W2DK16;A0A4W2I127;A0A3Q1MKT0;A0AAA9S5L3;A0A4W2I5B2;A0A4W2I156	G3MY19	457	465			yes	no	2	0.018543	1.73182	91.906	1	1	1	1
MVLAAAGGLEHR	ADLTEYLSRHYKAPRMVLAAAGGLEHRQLL	APRMVLAAAGGLEHRQLLDLAQKHFSGLSG	R	M	V	H	R	Q	3	1	0	0	0	0	1	2	1	0	2	0	1	0	0	0	0	0	0	1	0	0	12	0	1223.64	P31800;A0A4W2DXS9;A0A4W2I344;G1K1X0;Q3MI02	P31800	229	240			yes	no	2;3	2.7217e-17	16.5652	189.57	4	4	4	4
INVLPLGSGAIAGNPLGVDR	ALTRDSERLLEVRKRINVLPLGSGAIAGNP	LGSGAIAGNPLGVDRELLRAELDFGAITLN	R	I	N	D	R	E	2	1	2	1	0	0	0	4	0	2	3	0	0	0	2	1	0	0	0	2	0	0	20	0	1932.08	A0AAF6Z195;A0A4W2H2L8;Q3SZJ0;A0A4W2BR65;A0A4W2BN24;A0A3Q1MI98;A0AAA9T703;A0A4W2BN39;A0A4W2ILV9;A0AAA9TVE6	A0AAF6Z195	194	213			yes	no	2;3	8.15e-13	12.0888	209.36	2	2	2	2
YPQLLSGIR	ILDDGGDLTNLIHTKYPQLLSGIRGISEET	NLIHTKYPQLLSGIRGISEETTTGVHNLYK	K	Y	P	I	R	G	0	1	0	0	0	1	0	1	0	1	2	0	0	0	1	1	0	0	1	0	0	0	9	0	1045.59	Q3MHL4;A0A4W2H2Y9;A0A4W2H2Y4;A0A3Q1LW27	Q3MHL4	143	151			yes	no	2	0.0046366	2.3338	120.12	1	1	1	1
TGLAPEFAALGESGSSSSK	KDDFFTRSSHEFDGRTGLAPEFAALGESGS	PEFAALGESGSSSSKTSTHSKQFVSSSTTV	R	T	G	S	K	T	3	0	0	0	0	0	2	3	0	0	2	1	0	1	1	5	1	0	0	0	0	0	19	0	1794.86	A0A3Q1LVV7;P02672;CON__P02672;A5PJE3;A0A4W2DV40;A0A4W2C3T1;F6QND5;A0A4W2CJC3;A0A4W2H221	A0A3Q1LVV7	523	541			yes	no	2;3	1.6325e-17	16.7871	255.08	2	1	1.5	1
HITIFSPEGR	______________________________	AGFDRHITIFSPEGRLYQVEYAFKAINQGG	R	H	I	G	R	L	0	1	0	0	0	0	1	1	1	2	0	0	0	1	1	1	1	0	0	0	0	0	10	0	1155.6	Q2YDE4;A0A4W2CDR8;A0AAF6YU11;A0AAA9TJ47;A0A4W2GXD6;A0AAA9STE6;A0AAA9S278	Q2YDE4	12	21			yes	no	2;3	8.804e-05	4.05532	180.44	1	2	1.5	1
TGFHTVPGQPGCQDINECLR	ARCVRTEKAAYCACRTGFHTVPGQPGCQDI	VPGQPGCQDINECLRFGTCSQLCNNTKGGH	R	T	G	L	R	F	0	1	1	1	2	2	1	3	1	1	1	0	0	1	2	0	2	0	0	1	0	0	20	0	2285.03	A0A4W2CPN3;E1BGJ0	A0A4W2CPN3	3811	3830			yes	no	3	3.8136e-22	21.4187	156.39	1	1	1	1
LIINSLYK	SEKFAFQAEVNRMMKLIINSLYKNKEIFLR	EVNRMMKLIINSLYKNKEIFLRELISNASD	K	L	I	Y	K	N	0	0	1	0	0	0	0	0	0	2	2	1	0	0	0	1	0	0	1	0	0	0	8	0	962.58	A0A4W2I142;Q95M18;A0A4W2DMG8;A0A4W2F2S0;A0A4W2IA49	A0A4W2I142	88	95			yes	no	2	0.0067325	2.17182	140.98	1	1	1	1
YDGSGHMEVLR	ILWIDARSDAIYSARYDGSGHMEVLRGHEF	YSARYDGSGHMEVLRGHEFLSHPFAVTLYG	R	Y	D	L	R	G	0	1	0	1	0	0	1	2	1	0	1	0	1	0	0	1	0	0	1	1	0	0	11	0	1262.57	A0A4W2CPN3;E1BGJ0	A0A4W2CPN3	1463	1473			yes	no	3	0.0017654	2.75316	98.353	1	2	1.5	1
ILLMDLNK	RYPGVKSFEPDKPGKILLMDLNKEDPTVLE	EPDKPGKILLMDLNKEDPTVLELKMTGSNF	K	I	L	N	K	E	0	0	1	1	0	0	0	0	0	1	3	1	1	0	0	0	0	0	0	0	0	0	8	0	958.552	A0A4W2EW13;A0AAF6DLT6;A0AAA9TDF9;Q2KIW1;A9UIB1;A0A4W2G067;A0A4W2D9B9;A0A4W2HXR4;A0A4W2DE71;A0A4W2FYV7	A0A4W2EW13	225	232			yes	no	2	0.0047527	2.32306	148.98		1	0.5	1
DYPLPDVAHVK	VKSEDYALPSYVDRRDYPLPDVAHVKNLSA	VDRRDYPLPDVAHVKNLSASQKALKEKEKA	R	D	Y	V	K	N	1	0	0	2	0	0	0	0	1	0	1	1	0	0	2	0	0	0	1	2	0	0	11	0	1252.65	P00423;A0A4W2FEJ5;A0AAF6Z2H9;A0A4W2DZ31;A0A4W2C1A0;A0A4W2H369;A0A3Q1M380	P00423	43	53			yes	no	2;3	0.00059121	3.22826	129.38	2	2	2	2
ACEPGVDYVYK	HHTEKEVTLEDRLDKACEPGVDYVYKTRLI	RLDKACEPGVDYVYKTRLIQKKLEDDFDEY	K	A	C	Y	K	T	1	0	0	1	1	0	1	1	0	0	0	1	0	0	1	0	0	0	2	2	0	0	11	0	1299.58	A0A0F6QNP7;Q2UVX4;CON__Q2UVX4;A0A4W2CZN6;A0AAA9TPG5;A0A3Q1MGT0;A0A3Q1M2B2;A0A4W2HFJ5;A0A3Q1MHV6;A0A4W2D441;A0A4W2D411;A0A4W2D408;A0A4W2EPI5;A0A4W2D406;A0A4W2EPV7;A0A4W2CZQ8	Q2UVX4	1534	1544			no	no	2	0.0018612	2.73021	114.5	1	1	1	1
YLVVNADEGEPGTCK	LKWSFMNKPSDGRPKYLVVNADEGEPGTCK	YLVVNADEGEPGTCKDREIIRHDPHKLVEG	K	Y	L	C	K	D	1	0	1	1	1	0	2	2	0	0	1	1	0	0	1	0	1	0	1	2	0	0	15	0	1650.76	P25708;A0A4W2GGZ0;A0A3Q1MG52;A0AAA9T2G0;A0A4W2DR37;A0A452DJ13	P25708	112	126			yes	no	2	6.2526e-19	18.2039	222.49	1	1	1	1
DLSSVQTLLTK	IGEKENSLKTDDYGRDLSSVQTLLTKQETF	DYGRDLSSVQTLLTKQETFDAGLQAFQQEG	R	D	L	T	K	Q	0	0	0	1	0	1	0	0	0	0	3	1	0	0	0	2	2	0	0	1	0	0	11	0	1203.67	A0A4W2FYN5;A0A4W2EAW7;A0A3Q1NKL1;A0A3Q1MT78;A0AAA9TJI4;A0A3Q1M8L3;A0AAA9S557;A0AAA9RZC6;A0A3Q1LWG5;A0A4W2HQZ4;A0A4W2CR12;A0A4W2FY45;A0A4W2ELF9;A0A4W2HR21;E1BFB0;A0A4W2CR18;A0A4W2FVW0;A0A4W2HQE0;A0A3Q1LNC8;A0A3Q1N827;A0A4W2HUZ3	A0A4W2FYN5	2007	2017			yes	no	2	0.0084577	2.07275	107.21		1	0.5	1
AVIAPSTLAGK	GLPAARVRWESSSSRAVIAPSTLAGKRPSE	SSSRAVIAPSTLAGKRPSEPTLRWQEDPEP	R	A	V	G	K	R	3	0	0	0	0	0	0	1	0	1	1	1	0	0	1	1	1	0	0	1	0	0	11	0	1026.61	Q8HXG5;A0A4W2F7C1	Q8HXG5	36	46			yes	no	2	0.0021901	2.65954	110.87	1	1	1	1
IITLTGPTNAIFK	SGARINISEGNCPERIITLTGPTNAIFKAF	ERIITLTGPTNAIFKAFAMIIDKLEEDINS	R	I	I	F	K	A	1	0	1	0	0	0	0	1	0	3	1	1	0	1	1	0	3	0	0	0	0	0	13	0	1387.81	A0A4W2HBH6;A0A452DKH0;Q5E9A3	A0A4W2HBH6	58	70			yes	no	2	5.3412e-08	7.27236	162.26	1	1	1	1
WSGFSGGAIECETAENTEECIAK	KWCAIGHQERTKCDRWSGFSGGAIECETAE	IECETAENTEECIAKIMKGEADAMSLDGGY	R	W	S	A	K	I	3	0	1	0	2	0	5	3	0	2	0	1	0	1	0	2	2	1	0	0	0	0	23	0	2545.07	A0A4W2DEN7;A0A4W2F0Y8;A0AAA9U1B9;A0A4W2GXB7;A0A4W2DKE0;A0A4W2IEH5;CON__Q0IIK2;A0A4W2DZ09;CON__Q29443;G3X6N3;Q29443;A0A4W2GWE4;A0A4W2GZF7;A0A4W2IGP7;A0A4W2GZE5	A0A4W2DEN7	380	402			no	no	2;3	5.057e-109	108.296	406.64	2	2	2	2
AIGSASEGAQSSLQEVYHK	FHMDPSGTFVQCDARAIGSASEGAQSSLQE	ASEGAQSSLQEVYHKSMTLKEAIKSSLIIL	R	A	I	H	K	S	3	0	0	0	0	2	2	2	1	1	1	1	0	0	0	4	0	0	1	1	0	0	19	0	1960.95	A0A4W2HP47;Q5E987;A0AAF6Z8I1	A0A4W2HP47	169	187			yes	no	2;3	8.2054e-96	95.0859	400.06	1	2	1.5	2
DALSSVQESQVAQQAR	DKMQGYVKEATKTAKDALSSVQESQVAQQA	ALSSVQESQVAQQARDWMTESFSSLKDYWS	K	D	A	A	R	D	3	1	0	1	0	4	1	0	0	0	1	0	0	0	0	3	0	0	0	2	0	0	16	0	1715.84	A0AAF6YXN2;P19035;A0A4W2CCP4;A0AAA9SNX5	A0AAF6YXN2	44	59			yes	no	2;3	7.367e-62	61.1327	362.35	2	2	2	2
QIGENLIVPGGVK	QSFYADIYMEDGLIKQIGENLIVPGGVKTI	IKQIGENLIVPGGVKTIEAHSRMVIPGGID	K	Q	I	V	K	T	0	0	1	0	0	1	1	3	0	2	1	1	0	0	1	0	0	0	0	2	0	0	13	0	1322.76	A0A3Q1MQ68;O02675;A0A4W2D7F7;A0A3Q1MFI5;A0AAA9SKM9;A0A4W2IAN7;A0AAA9SHC2;A0A4W2EUU4;A0A4W2GTW0;E1BER6;A0A4W2ESP9;A0AAA9TGB6;A0A4W2D8R5;A0AAA9TEG5;A0A4W2ESS8	A0A3Q1MQ68	32	44			no	no	2	5.1025e-05	4.29222	149.17	1	1	1	1
FWEVISDEHGIDPTGTYHGDSDLQLER	VHLQAGQCGNQIGAKFWEVISDEHGIDPTG	PTGTYHGDSDLQLERINVYYNEATGGKYVP	K	F	W	E	R	I	0	1	0	4	0	1	3	3	2	2	2	0	0	1	1	2	2	1	1	1	0	0	27	0	3115.42	Q3MHM5;A0A4W2E9B9;E1B953;A0A4W2BSG1;A0AAF6YVW8;Q3ZBU7;A0A4W2EPL6	Q3MHM5	20	46			no	no	3;4	2.6686e-155	154.574	374.8	3		1.5	2
WNLLQQQK	KVRHLEQQNKVLETKWNLLQQQKTARSNID	NKVLETKWNLLQQQKTARSNIDNMFESYIN	K	W	N	Q	K	T	0	0	1	0	0	3	0	0	0	0	2	1	0	0	0	0	0	1	0	0	0	0	8	0	1056.57	P05786;F1MU12	P05786	130	137			yes	no	1;2	2.7239e-06	5.56481	225.42	1	1	1	1
AGVLADDHLIEVNGENVEDASHEEVVEK	GVYMTDIKPQGVAMKAGVLADDHLIEVNGE	GENVEDASHEEVVEKVKKSGSRVTFLLVDK	K	A	G	E	K	V	3	0	2	3	0	0	6	2	2	1	2	1	0	0	0	1	0	0	0	5	0	0	28	0	3016.43	Q3T0X8;A0A4W2ETZ4;A0A4W2D6I0;A0A4W2I7P2;A0A4W2IE77	Q3T0X8	171	198			yes	no	4	5.0275e-08	7.29865	89.723		1	0.5
SEDLLDYGPFR	SRNVESYTKLGNPTRSEDLLDYGPFRDIPA	NPTRSEDLLDYGPFRDIPAYSQDTFKVHSE	R	S	E	F	R	D	0	1	0	2	0	0	1	1	0	0	2	0	0	1	1	1	0	0	1	0	0	0	11	0	1310.61	A3KN04;A0AAA9TFB6;F6S0B8;A0A4W2IMA4;A0A4W2BUA0;A0A4W2IM83;A0A4W2H776	A3KN04	196	206			yes	no	2	2.4871e-06	5.60431	171.99	1	1	1
SLLETLQK	LHSLGGDDYLGLFNRSLLETLQKAGFSEKF	YLGLFNRSLLETLQKAGFSEKFLDEIITPV	R	S	L	Q	K	A	0	0	0	0	0	1	1	0	0	0	3	1	0	0	0	1	1	0	0	0	0	0	8	0	930.539	F1N2K1;A0A4W2EP24;A0AAA9TB95;A0A4W2HBC5;A0A4W2EP27;A0A4W2EP03	F1N2K1	201	208			yes	no	2	0.0058898	2.2299	143.94	1	1	1	1
GGAEQFMEETER	FTGCPKAKTCTIILRGGAEQFMEETERSLH	ILRGGAEQFMEETERSLHDAIMIVRRAIKN	R	G	G	E	R	S	1	1	0	0	0	1	4	2	0	0	0	0	1	1	0	0	1	0	0	0	0	0	12	0	1382.58	A0A3Q1MUU9;Q2NKZ1;A0A4W2FDX9;A0AAA9S6V0;A0A4W2FDV4;A0AAA9RYU1;A0A4W2FDU6	A0A3Q1MUU9	362	373			yes	no	2	3.1984e-07	6.49507	175.93	2	2	2	1
ETVITMSGDDHPR	TRHTVDQTRPGAFERETVITMSGDDHPRAF	ERETVITMSGDDHPRAFVLDECQNLMFWTN	R	E	T	P	R	A	0	1	0	2	0	0	1	1	1	1	0	0	1	0	1	1	2	0	0	1	0	0	13	0	1456.66	A0A4W2CPN3;E1BGJ0	A0A4W2CPN3	2323	2335			yes	no	3	0.00021867	3.66021	119.69	2	2	2	2
QNYSTEVEAAVNR	______________________________	IRQNYSTEVEAAVNRLVNMQLRASYTYLSL	R	Q	N	N	R	L	2	1	2	0	0	1	2	0	0	0	0	0	0	0	0	1	1	0	1	2	0	0	13	0	1479.7	A0A4W2DFR9;O46415;A0AAA9TZS7;A0A4W2C7K9;A0AAF6YR53;A0A4W2GNS5;A0A3Q1MF87;A0A4W2EYK2;A0AAA9SVK7;A0AAA9RX32;A0A4W2F9Y5;Q862B3	A0A4W2DFR9	7	19			yes	no	2	1.4857e-07	6.82807	169.58		1	0.5	1
DFTPAELR	SDDDEPPPLPRLKRRDFTPAELRRFDGVQD	LPRLKRRDFTPAELRRFDGVQDPRILMAIN	R	D	F	L	R	R	1	1	0	1	0	0	1	0	0	0	1	0	0	1	1	0	1	0	0	0	0	0	8	0	947.471	G5E5M5;A0A4W2GA68;Q17QC0;A0AAA9S2C4	G5E5M5	107	114			yes	no	2	0.01063	1.97347	127.31	1	1	1	1
VCIVGSGNWGSAIAK	______________________________	VCIVGSGNWGSAIAKIVGGNAAQLAHFDPR	K	V	C	A	K	I	2	0	1	0	1	0	0	3	0	2	0	1	0	0	0	2	0	1	0	2	0	0	15	0	1517.77	Q5EA88;A0A4W2HUU9;A0A4W2ENN1;A0A452DJJ3;A0A4W2HF26;A0A4W2CBY5	Q5EA88	6	20			yes	no	2	0.00096009	3.01769	103.91	1		0.5
ETIQHIGYDDSAK	EITSMAMVDYQRVVRETIQHIGYDDSAKGF	VRETIQHIGYDDSAKGFDFKTCNVLVALEQ	R	E	T	A	K	G	1	0	0	2	0	1	1	1	1	2	0	1	0	0	0	1	1	0	1	0	0	0	13	0	1475.69	G5E5U7;A0A4W2BSY9;Q2KJC6;A0A3Q1NCY0;A0A4W2BQS6	G5E5U7	86	98			yes	no	2;3	7.7993e-83	82.1079	358.65	2	2	2	2
FVGWSPPAPQCK	QEGYTLVGEARISCRFVGWSPPAPQCKALC	SCRFVGWSPPAPQCKALCQKPEISNGKLSV	R	F	V	C	K	A	1	0	0	0	1	1	0	1	0	0	0	1	0	1	3	1	0	1	0	1	0	0	12	0	1372.66	G3N0S9;A0A4W2E482;CON__ENSEMBL:ENSBTAP00000034412;A0A4W2FHS1	G3N0S9	71	82			yes	no	2	0.063929	1.1943	96.331	1		0.5
DGGSTTAGNSSQVSDGAAAILLAR	NTTMEGLAKLKPAFKDGGSTTAGNSSQVSD	SSQVSDGAAAILLARRSKAEELGLPILGVL	K	D	G	A	R	R	5	1	1	2	0	1	0	4	0	1	2	0	0	0	0	4	2	0	0	1	0	0	24	0	2218.08	A0AAA9TCH9;A0A4W2BUH3;Q3ZC41;A0A4W2DU87;A0A4W2GNS8;A0A4W2I8G8	A0AAA9TCH9	225	248			yes	no	2;3	9.2263e-55	54.035	338.89	2	2	2	2
GLVVPVIR	YRDYIDISVAVATPRGLVVPVIRNVETMNY	VAVATPRGLVVPVIRNVETMNYADIERTIS	R	G	L	I	R	N	0	1	0	0	0	0	0	1	0	1	1	0	0	0	1	0	0	0	0	3	0	0	8	0	851.559	F1MEQ3;A0A3Q1LTZ5;A0AAA9S9F8;A0A4W2ER14;P11179;A0A4W2GWM3;A0A3Q1MHE5	F1MEQ3	310	317			yes	no	2	0.0048544	2.31386	150.82	1	1	1	1
VAQVAEITFGQK	EAETERKKALIEAEKVAQVAEITFGQKVME	AEKVAQVAEITFGQKVMEKETEKRISEIED	K	V	A	Q	K	V	2	0	0	0	0	2	1	1	0	1	0	1	0	1	0	0	1	0	0	2	0	0	12	0	1289.7	Q1RMU4;A0AAA9TYU4;A0AAF7ABD1;A0A4W2CD73	Q1RMU4	221	232			yes	no	2;3	1.2089e-31	30.9176	237.29	1	2	1.5	1
ADQIETQQLMR	ALKNHEDKMRVVLNKADQIETQQLMRVYGA	VLNKADQIETQQLMRVYGALMWSLGKIVNT	K	A	D	M	R	V	1	1	0	1	0	3	1	0	0	1	1	0	1	0	0	0	1	0	0	0	0	0	11	0	1331.65	Q5E9R3;A0A4W2BVS7;A0AAF7AFD7;A0AAA9T9K8;A0AAA9S2K2;A5D7E1;F1N6N3;A0A4W2HAK7	A0AAA9S2K2	208	218			no	no	2	6.5536e-05	4.18352	175.91	2	2	2	1
AVAGDASESALLK	AVFQANQDNLPILKRAVAGDASESALLKCI	KRAVAGDASESALLKCIEVCCGSVKEMRER	R	A	V	L	K	C	4	0	0	1	0	0	1	1	0	0	2	1	0	0	0	2	0	0	0	1	0	0	13	0	1230.65	A0A3Q1LUJ8;A0AAA9RYS2;A0A3Q1MFY4;A0A4W2GE32;A0AAA9RXW7;Q08DA1;A0A4W2ET57;F1MI32;A0A3Q1MDM5;A0AAA9RVJ6;A0AAA9T5F0;Q8HYW7	A0A3Q1LUJ8	475	487			yes	no	2	3.1416e-05	4.50285	156.48	1	1	1	1
QVITLLNELK	GAVALGHPLGCTGARQVITLLNELKRRGKR	CTGARQVITLLNELKRRGKRAYGVVSMCIG	R	Q	V	L	K	R	0	0	1	0	0	1	1	0	0	1	3	1	0	0	0	0	1	0	0	1	0	0	10	0	1169.7	A0AAA9TCH9;A0A4W2BUH3;Q3ZC41;A0A4W2DU87;A0A4W2GNS8;A0AAA9SLH6;A0A4W2BRI4;A0A4W2I8G8	A0AAA9TCH9	345	354			yes	no	2	0.00020875	3.68037	200.07	1	1	1	1
LFGAAEVQR	AWQRLKGLALQRQGKLFGAAEVQRFNRDVD	LQRQGKLFGAAEVQRFNRDVDETISWIKEK	K	L	F	Q	R	F	2	1	0	0	0	1	1	1	0	0	1	0	0	1	0	0	0	0	0	1	0	0	9	0	989.529	A0A4W2FYN5;A0A4W2EAW7;A0A3Q1NKL1;A0A3Q1MT78;A0AAA9TJI4;A0A3Q1M8L3;A0AAA9S557;A0AAA9RZC6;A0A3Q1LWG5;A0A4W2HQZ4;A0A4W2CR12;A0A4W2FY45;A0A4W2ELF9;A0A4W2HR21;E1BFB0;A0A4W2CR18;A0A4W2FVW0;A0A4W2HQE0;A0A3Q1LNC8;A0A3Q1N827;A0A4W2HUZ3	A0A4W2FYN5	251	259			yes	no	2	0.0041239	2.38469	119.29	1	1	1	1
LIAPVAEEETR	______________________________	LKEKLIAPVAEEETRIPNNKITVVGVGQVG	K	L	I	T	R	I	2	1	0	0	0	0	3	0	0	1	1	0	0	0	1	0	1	0	0	1	0	0	11	0	1226.65	A0A3Q1M5R4;A0A4W2EZ83;Q5E9B1;B0JYN3	A0A3Q1M5R4	15	25			yes	no	2	8.4336e-07	6.07399	182.76	1	1	1	1
YYGYTGAFR	EKGTGKECVPNSNERYYGYTGAFRCLVERG	PNSNERYYGYTGAFRCLVERGDVAFVKDQT	R	Y	Y	F	R	C	1	1	0	0	0	0	0	2	0	0	0	0	0	1	0	0	1	0	3	0	0	0	9	0	1096.5	A0A4W2DEN7;A0A4W2F0Y8;A0AAA9U1B9;A0A4W2GXB7;A0A4W2F045;A0A4W2DKE0;A0A4W2IEH5;A0A4W2IEI0;CON__Q0IIK2;A0A4W2DZ09;CON__Q29443;G3X6N3;Q29443;A0A4W2GWE4;A0A4W2GZF7;A0A4W2IGP7;A0A4W2GZE5;A0A4W2BT88;B3VTM3;A0AAA9S1J3;A0A4W2DVH4;A0AAA9SUD5;P24627;J7K1V4;B9VPZ5;A5HLY3;A0A4W2BW88;C7FE01;Q6LBN7;Q8MII0	A0A4W2DEN7	540	548			no	no	2	0.0014665	2.83372	178.08		1	0.5	1
LTVASHEEMHNTAPPGQGHR	DKQLSFEEFIMLVARLTVASHEEMHNTAPP	HEEMHNTAPPGQGHRHGPGYGKGGSGSCSG	R	L	T	H	R	H	2	1	1	0	0	1	2	2	3	0	1	0	1	0	2	1	2	0	0	1	0	0	20	0	2168.02	P28783;F1MHS5;A0A4W2DBR4	P28783	86	105			yes	no	3;4;5	1.2954e-37	36.8876	233.49	2	3	2.5	5
AQGDPIPGPQESPK	TNQPNIVQLRDRLCRAQGDPIPGPQESPKI	RAQGDPIPGPQESPKIPYERHQVPKNRPGP	R	A	Q	P	K	I	1	0	0	1	0	2	1	2	0	1	0	1	0	0	4	1	0	0	0	0	0	0	14	0	1419.7	A0A4W2DB31;A0A4W2I7T2;A0A4W2GER6;A0AAA9SZZ0;A0A4W2DR21;A0A4W2GCW3;A0A3Q1N0N9;A0AAA9RXY5;A0A4W2GEW8;A0A4W2ETZ9;A0A4W2GG20;E1BMP2;A0A4W2D6J3;A0AAA9TQT0;A0A4W2GF76;A0A4W2DR39;A0A4W2ETV9;A0A4W2GI68;A0A4W2ETT5;A0A4W2GDM7;A0AAA9S9U0;A0A4W2DB02	A0A4W2DB31	763	776			yes	no	2	0.00060797	3.21612	110.66	1	1	1
FVVVENGEVAR	SRSVSLPADTVVEWKFVVVENGEVARWEEC	VEWKFVVVENGEVARWEECSNRFLETGHED	K	F	V	A	R	W	1	1	1	0	0	0	2	1	0	0	0	0	0	1	0	0	0	0	0	4	0	0	11	0	1217.64	E1BAJ4;A0A4W2D820	E1BAJ4	299	309			yes	no	2	2.5828e-06	5.58791	171.36	1	1	1	1
VVENLQDDFDFNYK	QDVRKRVQDLEQKMKVVENLQDDFDFNYKT	KVVENLQDDFDFNYKTLKSQGDMQDLNGNN	K	V	V	Y	K	T	0	0	2	3	0	1	1	0	0	0	1	1	0	2	0	0	0	0	1	2	0	0	14	0	1744.79	Q32LP6;A0A4W2E9W2;F1MX38;Q704W6	Q32LP6	164	177			yes	no	2	2.2137e-06	5.65488	163.34	1	1	1	1
THLPIDLIPK	GLEQLEKNPSPRVVKTHLPIDLIPKSFWEN	PRVVKTHLPIDLIPKSFWENNCKIIYLARN	K	T	H	P	K	S	0	0	0	1	0	0	0	0	1	2	2	1	0	0	2	0	1	0	0	0	0	0	10	0	1145.68	Q3T0Y3;A0A4W2H272;A0A4W2EWF5;A0A3Q1MTI3	Q3T0Y3	108	117			yes	no	2;3	0.00077729	3.10942	120.31	2	2	2	1
IMNVIGEPIDER	GAPIRIPVGPETLGRIMNVIGEPIDERGPI	LGRIMNVIGEPIDERGPIKTKQFAAIHAEA	R	I	M	E	R	G	0	1	1	1	0	0	2	1	0	3	0	0	1	0	1	0	0	0	0	1	0	0	12	0	1384.7	P00829;A0A4W2EL77;A0A452DII8	P00829	144	155			yes	no	2	5.9618e-08	7.22462	185.96	2	2	2	1
VLNGPEGEGVPDAVVTLNSQIK	IEPVFHVMGFSVTGRVLNGPEGEGVPDAVV	EGVPDAVVTLNSQIKVRTKADGSFRLENIT	R	V	L	I	K	V	1	0	2	1	0	1	2	3	0	1	2	1	0	0	2	1	1	0	0	4	0	0	22	0	2235.17	A0AAA9T2E5;A0AAA9SCA4;A0A4W2HWD1;A0A4W2DR89;F1MF76;A0A4W2HNM5;A0A4W2FYD3;A0A4W2FX01;A0A4W2EAI8;A0A4W2HWA1;A0A4W2FYQ6;A0A4W2CBU0;A0AAA9TTD1;A0AAA9SDD6	A0AAA9T2E5	335	356			yes	no	2;3	1.2666e-13	12.8974	146.2		1	0.5	1
LLTEDIYQPR	KEDNTIHWTRPQKPRLLTEDIYQPRAPSAE	PQKPRLLTEDIYQPRAPSAEVEMTAYVILA	R	L	L	P	R	A	0	1	0	1	0	1	1	0	0	1	2	0	0	0	1	0	1	0	1	0	0	0	10	0	1246.66	A0AAA9SKJ1;Q7SIH1;A0AAA9SLL8;A0A452DI08;CON__ENSEMBL:ENSBTAP00000024146;K4JR81;K4JDS3;K4JBA2;K4JF13;A0A3Q1LMP7	A0AAA9SKJ1	1228	1237			yes	no	2	9.719e-09	8.01238	224.24	1	1	1	1
EAAFGQGTGPIWLNEVK	VCRQLGCGLALEAGKEAAFGQGTGPIWLNE	AFGQGTGPIWLNEVKCKGNESSLWDCPARS	K	E	A	V	K	C	2	0	1	0	0	1	2	3	0	1	1	1	0	1	1	0	1	1	0	1	0	0	17	0	1815.92	A0AAF6Z6S5;A0A4W2CBS4;A0A4W2CSX7;A0A4W2C933;A0AAA9TSI2;A0A4W2E6S9;A0A3Q1LQ59;P85521;A0AAA9TXS7;A0A4W2FTU4;A0A4W2HTY7;A0A4W2HLB4;A0A4W2FTA0	A0AAF6Z6S5	975	991			yes	no	2	0.0017866	2.74797	112.5	1		0.5	1
FCSEAQFECQNHR	EDDCEHGEDETHCNKFCSEAQFECQNHRCI	NKFCSEAQFECQNHRCISKQWLCDGSDDCG	K	F	C	H	R	C	1	1	1	0	2	2	2	0	1	0	0	0	0	2	0	1	0	0	0	0	0	0	13	0	1711.68	A0A4W2CPN3;E1BGJ0	A0A4W2CPN3	2733	2745			yes	no	3	5.003e-10	9.30077	154.36	1	1	1	1
ELMQTPNFR	TTIGSKNQAHGQLLKELMQTPNFRITVVQE	HGQLLKELMQTPNFRITVVQEVDTVEICGA	K	E	L	F	R	I	0	1	1	0	0	1	1	0	0	0	1	0	1	1	1	0	1	0	0	0	0	0	9	0	1134.55	Q5EA88;A0A4W2HUU9;A0A4W2ENN1;A0A452DJJ3	Q5EA88	179	187			yes	no	2	0.012468	1.9042	98.523	2	1	1.5	1
GDLGIEIPAEK	FDEILEASDGIMVARGDLGIEIPAEKVFLA	MVARGDLGIEIPAEKVFLAQKMMIGRCNRA	R	G	D	E	K	V	1	0	0	1	0	0	2	2	0	2	1	1	0	0	1	0	0	0	0	0	0	0	11	0	1140.6	A0AAA9RXQ2;A0A4W2ERW4;A0A4W2D7L8;A0A4W2D7R3;A0A4W2D7R7;A5D984;Q3ZC87;A0A4W2ILU6;A0A4W2ILV6;A0AAA9TJH8;Q1JPG7;A0A4W2FPE0;A0A4W2FMR0;A0A3Q1LZ80;A0AAA9SCU3;A0A4W2FM45	A5D984	295	305			no	no	2	0.0042579	2.3708	102.55		1	0.5	1
DFPLSGYVELR	RILTDYGFEGHPFRKDFPLSGYVELRYDDE	PFRKDFPLSGYVELRYDDEVKRVVAEPVEL	K	D	F	L	R	Y	0	1	0	1	0	0	1	1	0	0	2	0	0	1	1	1	0	0	1	1	0	0	11	0	1294.66	A0A4W2GEH3;P23709;F1MS25;A0A4W2GFI3;A0A4W2EKS6	A0A4W2GEH3	201	211			yes	no	2	0.00028049	3.55208	140.16	1	1	1	1
YDIGDGEAIDGQSLMIK	NQLSKTEISLYLTSKYDIGDGEAIDGQSLM	IGDGEAIDGQSLMIKTKKLIIDVIRNQPGS	K	Y	D	I	K	T	1	0	0	3	0	1	1	3	0	3	1	1	1	0	0	1	0	0	1	0	0	0	17	0	1823.86	A0AAA9TH36;A0AAA9TB05;A0A4W2D6G4;A0AAA9TLU6;A0A4W2DB07;F1MTR1;A0AAA9S1T7;A0A4W2EU56	A0AAA9TH36	1286	1302			yes	no	2	5.647e-05	4.24818	141.58	2	2	2	1
YDGHLPIEVK	DDVFNEKGWNYILEKYDGHLPIEVKAVPEG	YILEKYDGHLPIEVKAVPEGSVIPRGNVLF	K	Y	D	V	K	A	0	0	0	1	0	0	1	1	1	1	1	1	0	0	1	0	0	0	1	1	0	0	10	0	1169.61	A0A4W2F4J5;A0A4W2DIH6;A0A3Q1M241;A0AAA9RTK3;A0A4W2IJT2;F1MJ80;A7E362;A0AAA9SZ76;A0AAA9SXQ5;A0A4W2ILK2;A0AAA9SSU1;C5H4R1	A0A4W2F4J5	108	117			yes	no	3	0.0045112	2.34571	74.962	1	1	1	1
LLADPSGTFGK	TEEWARAHKAEGKVRLLADPSGTFGKETDL	GKVRLLADPSGTFGKETDLLLDDSLLFLFG	R	L	L	G	K	E	1	0	0	1	0	0	0	2	0	0	2	1	0	1	1	1	1	0	0	0	0	0	11	0	1104.58	Q9BGI1;A0A4W2FS86;A0A4W2DPH9	Q9BGI1	154	164			yes	no	2	0.00016362	3.78616	116.3	1	1	1	1
AFITNIPFDVK	GNRFEPYANPTKRYRAFITNIPFDVKWQSL	KRYRAFITNIPFDVKWQSLKDLVKEKVGEV	R	A	F	V	K	W	1	0	1	1	0	0	0	0	0	2	0	1	0	2	1	0	1	0	0	1	0	0	11	0	1263.69	F1MYI2;A0A4W2D3B9;A0A3Q1MJD5;F1MY44	F1MYI2	73	83			yes	no	2	2.3946e-06	5.62077	172.59	1	1	1	1
STNGDTFLGGEDFDQALLR	DISILEIQKGVFEVKSTNGDTFLGGEDFDQ	DTFLGGEDFDQALLRHIVKEFKRETGVDLT	K	S	T	L	R	H	1	1	1	3	0	1	1	3	0	0	3	0	0	2	0	1	2	0	0	0	0	0	19	0	2054.95	A0A4W2FQ02;Q3ZCH0;A0A4W2HQW9;A0A4W2DHF8;A0AAA9SIN5;A0A4W2EYS8;A0AAA9TZP2	A0A4W2FQ02	266	284			yes	no	2	1.556e-43	42.808	267.93	1	1	1	1
IPDQLVILDMK	YDMFEVCFESKGTGRIPDQLVILDMKHGVE	GTGRIPDQLVILDMKHGVEAKNYEEIAKVE	R	I	P	M	K	H	0	0	0	2	0	1	0	0	0	2	2	1	1	0	1	0	0	0	0	1	0	0	11	0	1283.72	Q5E971;A0A4W2GX17;A0A4W2EQS2	Q5E971	117	127			yes	no	2	1.4862e-16	15.8279	245.08	2	2	2	1
LEDDANLER	TFSQYTVVSDVNLAKLEDDANLERVCLLGC	DVNLAKLEDDANLERVCLLGCAFSTGYGAV	K	L	E	E	R	V	1	1	1	2	0	0	2	0	0	0	2	0	0	0	0	0	0	0	0	0	0	0	9	0	1073.5	A0A4W2GFW8;F1MFZ4;A6QPF3;A0A4W2F0T5;A0AAA9TKK4;A0AAA9TM90	A0A4W2GFW8	166	174			yes	no	2	0.0065016	2.18698	106.42		1	0.5	1
AGASIVGVNCHFDPTISLQTVK	LHSVTPGECAVRLVKAGASIVGVNCHFDPT	VNCHFDPTISLQTVKLMKEGLEAAGLKAHL	K	A	G	V	K	L	2	0	1	1	1	1	0	2	1	2	1	1	0	1	1	2	2	0	0	3	0	0	22	0	2313.18	Q5I597;A0A4W2DQI3;A0A452DHV7	Q5I597	208	229			yes	no	2;3	1.2154e-87	86.9153	392.26	1	2	1.5	2
GVLFYGPPGCGK	EHPDKFLKFGMTPSKGVLFYGPPGCGKTLL	PSKGVLFYGPPGCGKTLLAKAIANECQANF	K	G	V	G	K	T	0	0	0	0	1	0	0	4	0	0	1	1	0	1	2	0	0	0	1	1	0	0	12	0	1250.61	A0A4W2EG96;Q3ZBT1;G3X757;A0A4W2CTV6;A0A4W2EB72;A0A3Q1M0U9;A0AAA9T570	A0A4W2EG96	498	509			yes	no	2	0.026447	1.57762	104.06	1	1	1	1
FIVPMLTVDGK	PEEMKQLDALNKNLRFIVPMLTVDGKRVPR	KNLRFIVPMLTVDGKRVPRDAGHPLYPFND	R	F	I	G	K	R	0	0	0	1	0	0	0	1	0	1	1	1	1	1	1	0	1	0	0	2	0	0	11	0	1218.67	Q3ZCJ2;A0A4W2DH38	Q3ZCJ2	298	308			yes	no	2	0.0061228	2.21305	96.89		1	0.5	1
SPLIIFSDCDMK	SAKGIKPVTLELGGKSPLIIFSDCDMKNAV	GGKSPLIIFSDCDMKNAVKGALMANFLTQG	K	S	P	M	K	N	0	0	0	2	1	0	0	0	0	2	1	1	1	1	1	2	0	0	0	0	0	0	12	0	1424.67	Q2KJH9;F1N2L9;A0A4W2I229;A0A4W2DLQ4;A0A4W2DGE9;A0A4W2E109	Q2KJH9	259	270			yes	no	2	0.00018012	3.74444	165.18	2	1	1.5	1
EQYIPNQDFLDSDLLEK	LTEDRGTWYLDQIRREQYIPNQDFLDSDLL	YIPNQDFLDSDLLEKNEYRKIYSFTLEPRT	R	E	Q	E	K	N	0	0	1	3	0	2	2	0	0	1	3	1	0	1	1	1	0	0	1	0	0	0	17	0	2065.98	Q1JPA6;A0A4W2IJX7	Q1JPA6	167	183			yes	no	2	0.00025727	3.58961	133.16	1	1	1	1
TTGSIVCGQDGWSDK	LDYECVDGYENRDGRTTGSIVCGQDGWSDK	TTGSIVCGQDGWSDKAACYERECSIPEMDP	R	T	T	D	K	A	0	0	0	2	1	1	0	3	0	1	0	1	0	0	0	2	2	1	0	1	0	0	15	0	1609.7	A0A4W2FA66;A0A4W2F8F9;A0A4W2HB61;A0A4W2FA61;A0A4W2EDC0;A0A4W2CF47;A0A4W2E4U0;A0A4W2E3V0;A0A4W2CF51;A0A4W2EDB0;A0A4W2CI53	A0A4W2FA66	363	377			no	no	2	2.0812e-12	11.6817	226.73	1	1	1	1
GIDPFSLDALAK	VCGDSDKGFVVINQKGIDPFSLDALAKEGI	NQKGIDPFSLDALAKEGIIALRRAKRRNME	K	G	I	A	K	E	2	0	0	2	0	0	0	1	0	1	2	1	0	1	1	1	0	0	0	0	0	0	12	0	1245.66	A0A4W2C529;Q3MHL7;A0A4W2BQK2;A0A4W2FNC6;Q3T084;A0A4W2BSA1;A0A4W2GDR4;A0AAA9TYQ5;A0A4W2HY76;A0A4W2E7L4;A0AAA9SZY8;A0A4W2DH79;A0A4W2GDU4;A0AAA9U2K4;A0AAA9TDX0;A0A4W2GCN1;F1MP48;A0A4W2C706	A0A4W2C529	296	307			yes	no	2	3.3568e-05	4.47407	123.86	1	1	1	1
DPSGFSPEVQK	LDGTCADSYSFVFARDPSGFSPEVQKIVRQ	VFARDPSGFSPEVQKIVRQRQEELCLARQY	R	D	P	Q	K	I	0	0	0	1	0	1	1	1	0	0	0	1	0	1	2	2	0	0	0	1	0	0	11	0	1189.56	P18902;G1K122;A0A4W2C3B9;Q32L14;A0A4W2IH26;A0A4W2E4L7;A0A3Q1MSW9	P18902	140	150			yes	no	2	5.8221e-50	49.2349	322.72	1	1	1	1
YCDCLTESNLIK	PYSEKSIPLRILYEKYCDCLTESNLIKVRG	YEKYCDCLTESNLIKVRGLLIEPAANSYLL	K	Y	C	I	K	V	0	0	1	1	2	0	1	0	0	1	2	1	0	0	0	1	1	0	1	0	0	0	12	0	1514.67	P51176;A0A4W2EMM8;A0A4W2HLM2;A0A3Q1MI90;A0A140T892	P51176	551	562			yes	no	2	7.5297e-31	30.1232	285.28	1	1	1	1
STGTLLNNAIK	LTWLAQKQKSNGCFRSTGTLLNNAIKGGVD	GCFRSTGTLLNNAIKGGVDDEVTLSAYITI	R	S	T	I	K	G	1	0	2	0	0	0	0	1	0	1	2	1	0	0	0	1	2	0	0	0	0	0	11	0	1130.63	A0AAA9SKJ1;Q7SIH1;A0AAA9SLL8;A0AAA9SFM6;A0A452DI08;CON__ENSEMBL:ENSBTAP00000024146;A0A4W2CTC9;A0A4W2E185;A0A4W2FQM6;A0A4W2HMW5;A0A4W2HM51;A0A4W2FQJ3;A0A4W2FQH1;R9QSM8;K4JR81;K4JDS3	A0AAA9SKJ1	1119	1129			yes	no	2	1.0288e-06	5.98767	181.55	1	1	1	1
YNFFTGCPK	GRCQVFEETQIGGERYNFFTGCPKAKTCTI	QIGGERYNFFTGCPKAKTCTIILRGGAEQF	R	Y	N	P	K	A	0	0	1	0	1	0	0	1	0	0	0	1	0	2	1	0	1	0	1	0	0	0	9	0	1132.5	A0A3Q1MUU9;Q2NKZ1;A0A4W2FDX9;A0AAA9S6V0;A0A4W2FDV4;A0AAA9RYU1;A0A4W2FDU6	A0A3Q1MUU9	344	352			yes	no	2	0.0041133	2.38581	119.41	1	1	1	1
SSIDSEPALVLGPLK	TITTDKMMDVTVTIKSSIDSEPALVLGPLK	SSIDSEPALVLGPLKSVQELRREQQLAEIE	K	S	S	L	K	S	1	0	0	1	0	0	1	1	0	1	3	1	0	0	2	3	0	0	0	1	0	0	15	0	1524.84	A0AAA9T2E5;A0AAA9SCA4;A0A4W2HWD1;A0A4W2DR89;F1MF76;A0A4W2HNM5;A0A4W2FYD3;A0A4W2FX01;A0A4W2EAI8;A0A4W2HWA1;A0A4W2FYQ6;A0A4W2CBU0;A0AAA9TTD1;A0AAA9SDD6	A0AAA9T2E5	686	700			yes	no	2	2.2481e-08	7.64818	178.08	1	1	1	1
YYQTIGNHASYYK	GVTSVHSRFYDLSSKYYQTIGNHASYYKDA	SKYYQTIGNHASYYKDALRFLGCVDIKDLP	K	Y	Y	Y	K	D	1	0	1	0	0	1	0	1	1	1	0	1	0	0	0	1	1	0	4	0	0	0	13	0	1606.74	A0A4W2BTK8;Q5E964;A0A4W2HBA5;A0A4W2E7X9;A0A4W2IMX8;A0A4W2H5A8	A0A4W2BTK8	162	174			yes	no	3	0.0001596	3.79697	99.941	1	1	1	1
TYHVGEQWQK	FKCDPHEATCYDDGKTYHVGEQWQKEYLGA	YDDGKTYHVGEQWQKEYLGAICSCTCFGGQ	K	T	Y	Q	K	E	0	0	0	0	0	2	1	1	1	0	0	1	0	0	0	0	1	1	1	1	0	0	10	0	1274.6	A0A4W2E7Q1;G5E5A8;A0A4W2IDL0;G5E5A9;A0A4W2EGC7;A0A4W2GTC7;G5E5B0;A0A4W2EEN7;A0A4W2IFP6;P07589;A0A4W2E7R6;A0A4W2GVF6;B8Y9S9;A0A3Q1NHX9;B8Y9T0;A0A4W2IIV1;A0A4W2EEQ1;Q71U44;Q862C9	A0A4W2E7Q1	2516	2525			yes	no	2;3	2.7585e-06	5.55933	163.38	2	1	1.5	2
VVGNPFDSR	YAEFVERSVARAKSRVVGNPFDSRTEQGPQ	ARAKSRVVGNPFDSRTEQGPQVDETQFKKV	R	V	V	S	R	T	0	1	1	1	0	0	0	1	0	0	0	0	0	1	1	1	0	0	0	2	0	0	9	0	989.493	P20000;A0A4W2H0D3;A0AAA9RWW9;A0A4W2H287;A0AAA9TGY7;A0A4W2H269	P20000	350	358			yes	no	2	0.0028046	2.55213	138.54	1	1	1	1
VIPLHAPQCGK	ESIGPGVTNFKPGDKVIPLHAPQCGKCKFC	PGDKVIPLHAPQCGKCKFCLSPRTNFCGKL	K	V	I	G	K	C	1	0	0	0	1	1	0	1	1	1	1	1	0	0	2	0	0	0	0	1	0	0	11	0	1218.65	A0A4W2GFW8;A6QPF3	A0A4W2GFW8	91	101			yes	no	2;3	0.0002452	3.61048	141.39	3	3	3	2
HQALQAEIAGHEPR	NRGKDLIGVQNLLKKHQALQAEIAGHEPRI	KHQALQAEIAGHEPRIKAVTQKGNAMVEEG	K	H	Q	P	R	I	3	1	0	0	0	2	2	1	2	1	1	0	0	0	1	0	0	0	0	0	0	0	14	0	1555.79	A0A4W2FYN5;A0A4W2EAW7;A0A3Q1NKL1;A0A3Q1MT78;A0AAA9TJI4;A0A3Q1M8L3;A0AAA9S557;A0AAA9RZC6;A0A3Q1LWG5;A0A4W2HQZ4;A0A4W2CR12;A0A4W2FY45;A0A4W2ELF9;A0A4W2HR21;E1BFB0;A0A4W2CR18;A0A4W2FVW0;A0A4W2HQE0;A0A3Q1LNC8;A0A3Q1N827;A0A4W2HUZ3	A0A4W2FYN5	826	839			yes	no	3	0.00011371	3.9442	127.18	1	1	1	1
TFEHVTSEIGAEEAEEVGVEHLLR	ISVEEVHDDGTPTSKTFEHVTSEIGAEEAE	GAEEAEEVGVEHLLRDIKDTTVGTLSQRIT	K	T	F	L	R	D	2	1	0	0	0	0	7	2	2	1	2	0	0	1	0	1	2	0	0	3	0	0	24	0	2680.3	A1L5B1;Q3ZBD0;A0A4W2GXE5;A0A452DIX4	A1L5B1	154	177			yes	no	4	1.1172e-19	18.9519	127.92	1		0.5
AQFGQPEILIGTIPGAGGTQR	CELAMMCDIIYAGEKAQFGQPEILIGTIPG	EILIGTIPGAGGTQRLTRAVGKSLAMEMVL	K	A	Q	Q	R	L	2	1	0	0	0	3	1	5	0	3	1	0	0	1	2	0	2	0	0	0	0	0	21	0	2110.12	Q58DM8;A0A4W2I9C4;A0A4W2C3B7;A0A4W2GX53;A0A4W2CIV9;A0A4W2CIV4;Q95KZ6;A0A4W2C0R5	Q58DM8	158	178			yes	no	2;3	1.6718e-37	36.7768	297.49	2	2	2	2
LSLTSSDWK	______________________________	______________________________	-	L	S	W	K	S	0	0	0	1	0	0	0	0	0	0	2	1	0	0	0	3	1	1	0	0	0	0	9	0	1035.52	A0AAA9THP6	A0AAA9THP6	1	9			yes	yes	2	0.0044725	2.34945	115.49	1	1	1	1
DLIGVQNLLK	IREKEPIAASTNRGKDLIGVQNLLKKHQAL	TNRGKDLIGVQNLLKKHQALQAEIAGHEPR	K	D	L	L	K	K	0	0	1	1	0	1	0	1	0	1	3	1	0	0	0	0	0	0	0	1	0	0	10	0	1111.66	A0A4W2FYN5;A0A4W2EAW7;A0A3Q1NKL1;A0A3Q1MT78;A0AAA9TJI4;A0A3Q1M8L3;A0AAA9S557;A0AAA9RZC6;A0A3Q1LWG5;A0A4W2HQZ4;A0A4W2CR12;A0A4W2FY45;A0A4W2ELF9;A0A4W2HR21;E1BFB0;A0A4W2CR18;A0A4W2FVW0;A0A4W2HQE0;A0A3Q1LNC8;A0A3Q1N827;A0A4W2HUZ3	A0A4W2FYN5	815	824			yes	no	2	0.0011884	2.92504	146.27		1	0.5	1
SWCPDCVQAEPVVR	TIFAYFSGSKDAEGKSWCPDCVQAEPVVRE	KSWCPDCVQAEPVVREGLKHVGEGCVFIYC	K	S	W	V	R	E	1	1	0	1	2	1	1	0	0	0	0	0	0	0	2	1	0	1	0	3	0	0	14	0	1701.76	Q95M40;A0AAA9T355;A0A4W2CS19;A0AAA9T7N5;A0A4W2HGU2	Q95M40	22	35			yes	no	2	0.00052574	3.27923	124.1	1	1	1	1
ALETHTYFER	SYDGLNISWSRQNGKALETHTYFERHLNDT	RQNGKALETHTYFERHLNDTFSARGEASVC	K	A	L	E	R	H	1	1	0	0	0	0	2	0	1	0	1	0	0	1	0	0	2	0	1	0	0	0	10	0	1265.6	G5E513;CON__Q1RMK2;A0A3Q1M032;A0A3Q1LPI6;G5E5T5;A0A4W2DVR2	G5E513	281	290			yes	no	2;3	9.6953e-13	12.0134	252.29	2	2	2	2
SEIDLLNIR	AGTDEKTLTRIMVSRSEIDLLNIRREFIEK	RIMVSRSEIDLLNIRREFIEKYDKSLHQAI	R	S	E	I	R	R	0	1	1	1	0	0	1	0	0	2	2	0	0	0	0	1	0	0	0	0	0	0	9	0	1071.59	A0AAA9TPT4;A0AAF6Z0Y8;A0A4W2GJ82;A0A4W2F0V1;A0A3Q1N703;A0A3Q1M318;A0AAA9TRL9;A0A4W2I5G8;A0A4W2DKR4;P79134;A0A4W2GIZ9;A0A4W2F1V0;A0AAF7A102;A0A4W2GJ58;A0A4W2F1S6;A0A4W2I5F6;A0AAA9ST69;A0A4W2I5H2;A0A4W2F0W2	P79134	630	638			no	no	2	2.5836e-15	14.5878	250.8	1	1	1	1
LTAVNHDAAIFPGGFGAAK	ESARIARGKITDLAKLTAVNHDAAIFPGGF	NHDAAIFPGGFGAAKNLSTFAVDGGTCKVN	K	L	T	A	K	N	5	0	1	1	0	0	0	3	1	1	1	1	0	2	1	0	1	0	0	1	0	0	19	0	1855.96	Q3T0U3;F6Q0E0;A0A4W2I764;A0A4W2DGZ0;A0A4W2GDI6;A0A4W2F2W5;A0AAA9SB15;A0A3Q1MDT8;A0A4W2HXY9	Q3T0U3	129	147			yes	no	2;3	6.336e-112	111.198	363.83	2	2	2	2
LEVLCTQCR	VVYDISRNPGDRVVKLEVLCTQCRVPSYEP	GDRVVKLEVLCTQCRVPSYEPLRMDKEYKV	K	L	E	C	R	V	0	1	0	0	2	1	1	0	0	0	2	0	0	0	0	0	1	0	0	1	0	0	9	0	1177.56	A0AAA9S781;A0A4W2IRR9;A0A4W2EEM8;Q05927;A0A4W2IR80;A0A4W2CGY0;A0A3Q1MCG3;A0AAA9TL63;A0A4W2ITS8;A0A4W2CKM7	A0AAA9S781	422	430			yes	no	2	0.020997	1.67784	88.948	1		0.5	1
TEPTAQQNLALQLAEK	MASLDQPTQTVVMHRTEPTAQQNLALQLAE	EPTAQQNLALQLAEKLGSLVENNERVFDHK	R	T	E	E	K	L	3	0	1	0	0	3	2	0	0	0	3	1	0	0	1	0	2	0	0	0	0	0	16	0	1753.92	A0A3Q1MA60;Q3SYW6;A0A4W2GPI4;A0A4W2GS01	A0A3Q1MA60	825	840			yes	no	2	6.246e-10	9.2044	183.89	1	1	1	1
IITLAGPTNAIFK	SGARINISEGNCPERIITLAGPTNAIFKAF	ERIITLAGPTNAIFKAFAMIIDKLEEDISS	R	I	I	F	K	A	2	0	1	0	0	0	0	1	0	3	1	1	0	1	1	0	2	0	0	0	0	0	13	0	1357.8	A0A4W2HQ28;Q3SYT9;A0A3Q1LX34;A0AAA9SYQ5;A0AAA9RXW5;A0AAA9SW47;A0A3Q1LPY4;A0A4W2EQ21;F6RMB4;A0A4W2FVC0;A0A4W2CCQ4;A0AAA9SYD5;A0A4W2CZW4;A0A3Q1M0T4;A0A4W2DJI9;A0A3Q1MDS1;A0A4W2HUA0;A0A4W2D4C7;A0A3Q1MU31	A0A4W2HQ28	58	70			yes	no	2	1.2517e-08	7.9025	157.24	1	1	1	1
MLANENFEEYLR	______________________________	YWKMLANENFEEYLRALDVNVALRKIANLL	K	M	L	L	R	A	1	1	2	0	0	0	3	0	0	0	2	0	1	1	0	0	0	0	1	0	0	0	12	0	1527.7	Q58DG0;A0A4W2F1G4;A0A4W2GDR9;P02694;A0A3Q1LU75;A0A452DJ95;A0A4W2EZT1;A0AAA9TMV4;A0AAA9TFY6;A0A4W2H5F1	Q58DG0	11	22			yes	no	2	0.0011184	2.9514	107.79	1		0.5
GGIADALLYR	LRNLLEDNGIPVHLKGGIADALLYRATMIL	PVHLKGGIADALLYRATMILTVGGTAYAMY	K	G	G	Y	R	A	2	1	0	1	0	0	0	2	0	1	2	0	0	0	0	0	0	0	1	0	0	0	10	0	1047.57	A0AAA9T9H4;A0A4W2FXY7;A0A3Q1N6F2;P13184;A0A4W2H5E7;A0A4W2EZ99;A0A411D3F4;A0A4W2DBH6;A0A140T857;A0A4W2FXZ6	A0AAA9T9H4	17	26			yes	no	2	0.00063171	3.19948	154.71	1	1	1	1
LISVEDLWK	HDPTVKHSTFHGEDKLISVEDLWKAWKSSE	FHGEDKLISVEDLWKAWKSSEVYNWTVDEV	K	L	I	W	K	A	0	0	0	1	0	0	1	0	0	1	2	1	0	0	0	1	0	1	0	1	0	0	9	0	1101.61	Q58CP9;B0JYL7;A0A4W2CGL5;G3X721;A0AAA9T986;A0A4W2GV35;A0AAA9SQQ0;A0A4W2CGH6;A0A3Q1M3V5;A0A4W2GV25;A0AAA9T0U2;A0A4W2IE08;A0A3Q1MFU0	Q58CP9	112	120			yes	no	2	0.0043309	2.36342	117.04	1	1	1	1
EQSAAGLQNLGAAER	GRQLPWGRLTAESQREQSAAGLQNLGAAER	EQSAAGLQNLGAAERLRFTELTAQYRTRFG	R	E	Q	E	R	L	4	1	1	0	0	2	2	2	0	0	2	0	0	0	0	1	0	0	0	0	0	0	15	0	1513.75	F1MIY5;A0A4W2HEW2;A0A4W2E4F5;A5PJD0	F1MIY5	87	101			yes	no	2	3.7464e-27	26.4264	246.51	1	1	1	1
LLELDQPPQDDEDPDSPK	VDQLNEQSSEPNIYRLLELDQPPQDDEDPD	LDQPPQDDEDPDSPKRVSFRVKETVCSRTT	R	L	L	P	K	R	0	0	0	5	0	2	2	0	0	0	3	1	0	0	4	1	0	0	0	0	0	0	18	0	2049.94	P22226;A0AAF6YSZ8	P22226	57	74			yes	no	2	8.1241e-18	17.0902	257.76	1	1	1	1
HQAFEAELHANADR	ESYKDPTNIQSKHQKHQAFEAELHANADRI	KHQAFEAELHANADRIRGVIDMGNSLIDRG	K	H	Q	D	R	I	4	1	1	1	0	1	2	0	2	0	1	0	0	1	0	0	0	0	0	0	0	0	14	0	1607.74	A0A4W2FYN5;A0A4W2EAW7;A0A3Q1NKL1;A0A3Q1MT78;A0AAA9TJI4;A0A3Q1M8L3;A0AAA9S557;A0AAA9RZC6;A0A3Q1LWG5;A0A4W2HQZ4;A0A4W2CR12;A0A4W2FY45;A0A4W2ELF9;A0A4W2HR21;E1BFB0;A0A4W2CR18;A0A4W2FVW0;A0A4W2HQE0;A0A3Q1LNC8;A0A3Q1N827;A0A4W2HUZ3	A0A4W2FYN5	1592	1605			yes	no	3	7.5633e-05	4.12129	139.6	1	1	1	1
IVEVLVGK	LTSRGPGTSFEFALKIVEVLVGKEVADQVK	SFEFALKIVEVLVGKEVADQVKAPLVLKD_	K	I	V	G	K	E	0	0	0	0	0	0	1	1	0	1	1	1	0	0	0	0	0	0	0	3	0	0	8	0	855.543	Q5E946;A0A4W2HYH2;A0A4W2EL41;A0AAA9TMN5;A0A4W2EL42	Q5E946	168	175			yes	no	2	0.026998	1.56867	98.418	1	1	1	1
LFQEDNGLPVHLK	TARNRFENRVAEKQKLFQEDNGLPVHLKGG	QKLFQEDNGLPVHLKGGATDNILYRVTMTL	K	L	F	L	K	G	0	0	1	1	0	1	1	1	1	0	3	1	0	1	1	0	0	0	0	1	0	0	13	0	1508.8	P07470;A0A4W2CCH8;A0A4W2FIC4;A0A452DIM9;A0AAA9TJD8	P07470	32	44			yes	no	2;3	2.9054e-06	5.53679	167.12	1	2	1.5	1
QTPALVVLR	LLEDSVLCAIAKKHKQTPALVVLRYQIQRG	IAKKHKQTPALVVLRYQIQRGVVVLAKSYN	K	Q	T	L	R	Y	1	1	0	0	0	1	0	0	0	0	2	0	0	0	1	0	1	0	0	2	0	0	9	0	995.613	Q2TBN0;A0AAA9U0T2;A0AAA9T1T8;A0A4W2CM56;A0A4W2D697	Q2TBN0	250	258			no	no	2	0.010764	1.96803	101.28		1	0.5	1
NPFLAVVTTNR	RLKSYENQKPPFDAKNPFLAVVTTNRKLNQ	FDAKNPFLAVVTTNRKLNQGTERHLMHLEL	K	N	P	N	R	K	1	1	2	0	0	0	0	0	0	0	1	0	0	1	1	0	2	0	0	2	0	0	11	0	1230.67	Q3SYT8;A5D9D3;A0A4W2FEZ6;A0A4W2FF69;A0A4W2BLT3;A0A4W2FF56;A0A3Q1M7U0;A0A3Q1MQF2;A0A3S5ZP34;A0A3Q1MEI8;A0A3Q1MSC4;A0A4W2DKM9;A0A4W2BP66	Q3SYT8	280	290			yes	no	2	1.3513e-05	4.86925	200.11	1	1	1	1
TIGGGDDSFNTFFSETGAGK	LEHGIQPDGQMPSDKTIGGGDDSFNTFFSE	DDSFNTFFSETGAGKHVPRAVFVDLEPTVI	K	T	I	G	K	H	1	0	1	2	0	0	1	5	0	1	0	1	0	3	0	2	3	0	0	0	0	0	20	0	2006.89	A0A452DJ66;A0A4W2GIT0;Q2HJ86;A0A4W2G2D9;F6RP72;A0A4W2EKU9;A0A4W2G178;A0AAA9T2U0;F2Z4K0;A0AAA9SGF1;A0AAA9TF24;A0AAA9T5J0;A0A4W2D5I5;Q32KN8;A0AAA9TBI1;Q862L2;Q862I8;A0A4W2I669;Q3ZCJ7;A0A4W2CX58;F2Z4C1;A0A3Q1M1Z2;A0AAF7A9M6;A0A3Q1LQR2;A0A4W2GBC4;F1MNF8;A0A4W2EMU1;A0A4W2CX79;P81947;A0A4W2I1N7	A0A452DJ66	38	57			no	no	2;3	1.1382e-136	135.944	370.66	2	3	2.5	1
LISEVIGER	VSLIKGVDEGPKGLKLISEVIGERLGIPMS	GPKGLKLISEVIGERLGIPMSVLMGANIAN	K	L	I	E	R	L	0	1	0	0	0	0	2	1	0	2	1	0	0	0	0	1	0	0	0	1	0	0	9	0	1014.57	Q5EA88;A0A4W2HUU9;A0A4W2ENN1;A0A452DJJ3	Q5EA88	131	139			yes	no	2	0.00071953	3.14295	186.3		1	0.5	1
CVYPAIEHGTIVSGFGPK	NGEWSSQPPQCKVVKCVYPAIEHGTIVSGF	PAIEHGTIVSGFGPKYYYKATVVLKCNEGF	K	C	V	P	K	Y	1	0	0	0	1	0	1	3	1	2	0	1	0	1	2	1	1	0	1	2	0	0	18	0	1930.96	F1N4W4;F6K7I8;A0A3Q1M3Z1;F6K7J0;A0A3Q1MT36;F1N4W5;A0AAF6DLL0;A0A3Q1M522;A0A3Q1N570;A0AAA9T5L5;A0A3Q1MGH4;A0A4W2C6M4;A0A060IMT7;F6K7I9;A0A060IHZ1;A0A060IE95;A0A4W2DXS2;A6QNU3;A0A4W2C6L0;F6K7J2;Q6VE48;A0A3Q1LW07;F6K7I7;A0A060INZ0;A0A075TEJ1	F1N4W4	231	248			yes	no	3	0.00092239	3.03509	93.152		1	0.5	1
VAFTGSTEVGHLIQVAAGK	PTAGAAIASHEDVDKVAFTGSTEVGHLIQV	GSTEVGHLIQVAAGKSNLKRVTLELGGKSP	K	V	A	G	K	S	3	0	0	0	0	1	1	3	1	1	1	1	0	1	0	1	2	0	0	3	0	0	19	0	1884.01	P20000;A0A4W2H0D3;A0AAA9RWW9;A0A4W2H287;A0AAA9TGY7;A0A4W2H269	P20000	261	279			yes	no	2;3	1.4424e-126	125.841	372.27		1	0.5	1
YITDVLTEEEACEILR	VDMDPRTLVSCIDFRYITDVLTEEEACEIL	ITDVLTEEEACEILRQSQVGKKEREEQMLA	R	Y	I	L	R	Q	1	1	0	1	1	0	4	0	0	2	2	0	0	0	0	0	2	0	1	1	0	0	16	0	1952.94	A0AAA9TRA1;A0A452DJZ7;Q2KIA9;A0A4W2BSV5;A0AAA9T5N6;A0AAA9S6K6;A0A4W2BSR4	A0AAA9TRA1	154	169			yes	no	2	2.4035e-28	27.6192	241.17	1	1	1	1
TYTLADYLK	VLLTKGNDASTDSRRTYTLADYLKNTFRMK	STDSRRTYTLADYLKNTFRMKFYNLRWVSD	R	T	Y	L	K	N	1	0	0	1	0	0	0	0	0	0	2	1	0	0	0	0	2	0	2	0	0	0	9	0	1086.56	A0A4W2EX30;F1MTV0;P81425;A0AAF6ZJE9;A0A4W2I7D9	A0A4W2EX30	41	49			yes	no	2	0.0043309	2.36342	117.04	1	1	1	1
TLEVEIEPGVR	VCDECPNVKLVNEERTLEVEIEPGVRDGME	NEERTLEVEIEPGVRDGMEYPFIGEGEPHV	R	T	L	V	R	D	0	1	0	0	0	0	3	1	0	1	1	0	0	0	1	0	1	0	0	2	0	0	11	0	1240.67	Q3ZBA6;A0A4W2GS88;A0AAA9SYN7;A0AAF6YKI3	Q3ZBA6	207	217			yes	no	2	3.9132e-05	4.40747	153.24	1		0.5	1
AAVDAGFVPNDLQVGQTGK	YDLADQLHAAVGASRAAVDAGFVPNDLQVG	AGFVPNDLQVGQTGKIVAPELYIAVGISGA	R	A	A	G	K	I	3	0	1	2	0	2	0	3	0	0	1	1	0	1	1	0	1	0	0	3	0	0	19	0	1885.95	A0AAA9TXR4;A0A4W2FPG1;A0A4W2E2E8;A0AAA9S6N5;A0A4W2FMT5;A0A4W2DX26;A0A4W2HH43;A0A4W2C672;F1MWR3;A0A4W2FMA0;A0A4W2DX30;A0AAA9TEF1;A0AAA9TN44	A0AAA9TXR4	146	164			yes	no	2	1.4674e-07	6.83345	134.4	1	1	1	1
IEIESFYEGEDFSETLTR	VEKAKRALSSQHQARIEIESFYEGEDFSET	ESFYEGEDFSETLTRAKFEELNMDLFRSTM	R	I	E	T	R	A	0	1	0	1	0	0	5	1	0	2	1	0	0	2	0	2	2	0	1	0	0	0	18	0	2163.98	A0A4W2EIV7;Q0VCX2	A0A4W2EIV7	308	325			yes	no	2;3	7.4356e-32	31.1287	301.38		2	1	1
VSLDVNHFAPEELTVK	SSGVSEIQQTADRWRVSLDVNHFAPEELTV	SLDVNHFAPEELTVKTKDGVVEITGKHEER	R	V	S	V	K	T	1	0	1	1	0	0	2	0	1	0	2	1	0	1	1	1	1	0	0	3	0	0	16	0	1796.93	Q3T149;E9RHW1;A0A4W2HKG6;A0A1C9EIX6;A0A1C9EIX3;Q58DP7;A0A1B0Z542;A0A4W2BPT1;A0A1B2YKK4;A0AAA9STH1	Q3T149	93	108			yes	no	2;3	3.2392e-86	85.4896	405.15	2	2	2	2
TDPATLTDEEINR	SDIQIRRLRRLGIEKTDPATLTDEEINRFA	EKTDPATLTDEEINRFARLDIDPETITWQR	K	T	D	N	R	F	1	1	1	2	0	0	2	0	0	1	1	0	0	0	1	0	3	0	0	0	0	0	13	0	1473.69	A0AAA9TF88;A0A4W2FA33;A4FUD0;A0A4W2ETG4;A0AAA9S4R0;A0A3Q1M478;A0AAA9SYC7	A0AAA9TF88	494	506			yes	no	2	1.497e-27	26.8248	248.88	1	1	1	1
VAEVTFVPVSK	HDSIRLPLEHLREERVAEVTFVPVSKVNGQ	REERVAEVTFVPVSKVNGQVEAEDILAAVR	R	V	A	S	K	V	1	0	0	0	0	0	1	0	0	0	0	1	0	1	1	1	1	0	0	4	0	0	11	0	1174.66	A0A4W2DCU6;A0AAA9SHY6;A0AAF6YVB5;A2VDS1;A0A4W2DSU2;A0A4W2D872	A0A4W2DCU6	150	160			yes	no	2	0.00014872	3.82763	120.22	1	2	1.5
IFDTSLTR	DTLHIHYSGSLVDGRIFDTSLTRDPLVIEL	GSLVDGRIFDTSLTRDPLVIELGQKQVIPG	R	I	F	T	R	D	0	1	0	1	0	0	0	0	0	1	1	0	0	1	0	1	2	0	0	0	0	0	8	0	951.503	A0A4W2GDR3;A0A4W2I6H4;A0A4W2I384;A0A3Q1M396;A0A4W2CWU9;Q2YDL5;A0A3Q1LI03;A0A4W2EMS4;F1MT51;A0A4W2DGE8	A0A4W2GDR3	235	242			yes	no	2	0.0020838	2.68114	147.34	1	1	1	1
VNAGDQPGADLGPLITPQAK	KKWLPELVERAKKLRVNAGDQPGADLGPLI	QPGADLGPLITPQAKERVCNLIDSGTKEGA	R	V	N	A	K	E	3	0	1	2	0	2	0	3	0	1	2	1	0	0	3	0	1	0	0	1	0	0	20	0	1961.02	A0A4W2IF52;A0AAA9T7S8;A0A3Q1LN22;A0AAA9SDI5;A0A4W2ER77;A0A4W2ER80;Q07536;A0A4W2D6P9	A0A4W2IF52	347	366			yes	no	2;3	2.8639e-59	58.543	282.06	2	2	2	2
ISQTNYIPTQQDVLR	QLNDSASYYLNDLDRISQTNYIPTQQDVLR	ISQTNYIPTQQDVLRTRVKTTGIVETHFTF	R	I	S	L	R	T	0	1	1	1	0	3	0	0	0	2	1	0	0	0	1	1	2	0	1	1	0	0	15	0	1774.92	Q3ZCA7;A0A4W2ERZ0	Q3ZCA7	162	176			yes	no	2	2.1174e-18	17.6742	208.79	1	1	1	1
VGINYQPPTVVPGGDLAK	KRTIQFVDWCPTGFKVGINYQPPTVVPGGD	NYQPPTVVPGGDLAKVQRAVCMLSNTTAIA	K	V	G	A	K	V	1	0	1	1	0	1	0	3	0	1	1	1	0	0	3	0	1	0	1	3	0	0	18	0	1823.98	A0A452DIH7;P81948;A0A4W2GGR2;A0A4W2CN20;A0A452DJ66;A0A4W2GIT0;Q2HJ86;A0A4W2G2D9;F6RP72;A0A4W2EKU9;A0A4W2G178;A0AAA9T2U0;F2Z4K0;A0AAA9SGF1;A0AAA9TF24;A0AAA9T5J0;A0A4W2D5I5;Q32KN8;A0AAA9SVQ8;A0AAF6Z5B2;A0A4W2IGC1;A0AAA9SW63;Q2HJB8;A0A4W2C5H1;A0A4W2HTH6;A0A4W2I669;Q3ZCJ7;A0A4W2CX58;F2Z4C1;A0A3Q1M1Z2;A0AAF7A9M6;A0A3Q1LQR2;A0A4W2GBC4;F1MNF8;A0A4W2EMU1;A0A4W2CX79;A0A4W2I6D4;P81947;A0A4W2I1N7;A0A452DIK7…	A0A452DJ66	350	367			no	no	2;3	1.6103e-05	4.79309	162.65	2	2	2	1
AQFEGIVTDLIR	MDASGPKHLNMKLTRAQFEGIVTDLIRRTI	LTRAQFEGIVTDLIRRTIAPCQKAMQDAEV	R	A	Q	I	R	R	1	1	0	1	0	1	1	1	0	2	1	0	0	1	0	0	1	0	0	1	0	0	12	0	1360.74	A0A4W2FQ02;Q3ZCH0;A0A4W2HQW9;A0A4W2DHF8;A0AAA9SIN5;A0A4W2EYS8;A0AAA9TZP2	A0A4W2FQ02	349	360			yes	no	2	2.2534e-07	6.64716	179.57		1	0.5	1
YSPHLLANSK	VEMKAKDGVVYVEVRYSPHLLANSKVEPIP	YVEVRYSPHLLANSKVEPIPWNQAEGDLTP	R	Y	S	S	K	V	1	0	1	0	0	0	0	0	1	0	2	1	0	0	1	2	0	0	1	0	0	0	10	0	1128.59	A0A4W2FZQ6;A0A3Q1M5M9;P56658;A6H7A2;A0A4W2EGH6;A0AAA9SWQ3;A0AAA9TI96;A0A4W2D5K6;A0A3Q1M5V8;F6RZ88;A0A4W2FXD5;A0A4W2E7X3;A0A4W2HRX5	A0A4W2FZQ6	96	105			yes	no	2;3	0.00042273	3.37394	130.79	1	2	1.5	1
AITIFQER	GTVKAENGKLVINGKAITIFQERDPANIKW	KLVINGKAITIFQERDPANIKWGDAGAEYV	K	A	I	E	R	D	1	1	0	0	0	1	1	0	0	2	0	0	0	1	0	0	1	0	0	0	0	0	8	0	976.534	A0A4W2GEV4;P10096;A0A3Q1M8J9;Q712W6;Q0QES8;Q862P5;Q862K5;Q862S2;Q865L2;Q2QJG6;A0A3Q1LPH5;A0A4W2IHW3	A0A4W2GEV4	71	78			yes	no	2	0.0048182	2.31712	168.45	1	1	1	1
VPPETLANTLAELDR	TMWQKMMFPIFLGQRVPPETLANTLAELDR	VPPETLANTLAELDRCLQLLEDKFLKDQDF	R	V	P	D	R	C	2	1	1	1	0	0	2	0	0	0	3	0	0	0	2	0	2	0	0	1	0	0	15	0	1637.86	Q0VCS8;A0A4W2CQY4;A0A4W2HM43;A0A3S5ZPD5	Q0VCS8	128	142			yes	no	2;3	1.7292e-43	42.7622	283.95	2	2	2	2
EACDQHGPDLYPK	YLNQEDAVHFHRTLKEACDQHGPDLYPKFK	LKEACDQHGPDLYPKFKKWCDDYFFIAHRG	K	E	A	P	K	F	1	0	0	2	1	1	1	1	1	0	1	1	0	0	2	0	0	0	1	0	0	0	13	0	1528.66	E1BKY9;A0A4W2I3U7;A0A4W2GU97;A0A4W2F2L6;A0AAA9TZ69;A0AAA9RZR6	E1BKY9	297	309			yes	no	2;3	3.4999e-05	4.45594	161.93	1	1	1	1
HCDGLHDCSDGSDEQHCEPLCTR	NGFRCPNGTCIPSSKHCDGLHDCSDGSDEQ	SDGSDEQHCEPLCTRFMDFVCKNRQQCLFQ	K	H	C	T	R	F	0	1	0	4	4	1	2	2	3	0	2	0	0	0	1	2	1	0	0	0	0	0	23	0	2784.04	A0A3Q1LMP0;A0A4W2IP41;A0A3Q1MIG6;A0A3Q1MEV7;E1BPZ1;A0A4W2H598;A0A4W2DWU7;A0AAA9TD06	A0A3Q1LMP0	1163	1185			yes	no	4	1.4845e-35	34.8284	221.39	1	1	1	1
ALLNHLDVGVGR	HRYGEGDSLTLQQLKALLNHLDVGVGRGNI	QLKALLNHLDVGVGRGNISQPVQGPRNLST	K	A	L	G	R	G	1	1	1	1	0	0	0	2	1	0	3	0	0	0	0	0	0	0	0	2	0	0	12	0	1262.71	A0A4W2GZB8;A5D7L5;A0AAA9SCC6;A0A4W2IGC3;A0A4W2D8M0;A0A4W2IG18;A0A4W2DTF4;A0AAF6Z5Z8;A0A3Q1LUT0;A0A4W2H014;A0A4W2EVH6	A0A4W2GZB8	62	73			yes	no	2;3	0.0052263	2.28181	104.22	1	1	1	1
YANALLAIK	PTIGFNNLDETYVERYANALLAIKLEALSQ	ETYVERYANALLAIKLEALSQEQDTLSWNE	R	Y	A	I	K	L	3	0	1	0	0	0	0	0	0	1	2	1	0	0	0	0	0	0	1	0	0	0	9	0	975.575	A0AAA9TH36;A0AAA9TB05;A0A4W2D6G4;A0AAA9TLU6;A0A4W2DB07;F1MTR1	A0AAA9TH36	412	420			yes	no	2	0.0045543	2.34158	114.6		1	0.5	1
GTVADFPGFDER	______________________________	VLRGTVADFPGFDERADAETLRKAMKGLGT	R	G	T	E	R	A	1	1	0	2	0	0	1	2	0	0	0	0	0	2	1	0	1	0	0	1	0	0	12	0	1309.59	A0A4W2DP53;A0A4W2IRI4;A1L5B6;F6QVC9;P81287;A0A3Q1MU33;A0A4W2F3M2;A0AAA9TJY2	A0A4W2DP53	7	18			yes	no	2	1.3303e-09	8.87605	196.27	1	1	1	1
DYGVYLEDSGHTLR	INIPLLADLNHQISKDYGVYLEDSGHTLRG	KDYGVYLEDSGHTLRGLFIIDDKGILRQIT	K	D	Y	L	R	G	0	1	0	2	0	0	1	2	1	0	2	0	0	0	0	1	1	0	2	1	0	0	14	0	1623.75	Q9BGI2;A0A4W2ID97;A0A4W2GU25;A0A4W2IAQ8;A0A452DI43;A0A4W2DKR3;A0A3Q1LW10;A0A4W2BLY1;A0A4W2BM14	Q9BGI2	190	203			yes	no	2;3	7.7816e-05	4.10893	139.3	1	1	1	1
SEAHLTELLEEVCDR	NPDGSQSVVEVPYARSEAHLTELLEEVCDR	SEAHLTELLEEVCDRMKEYGEQIDPSTHRK	R	S	E	D	R	M	1	1	0	1	1	0	4	0	1	0	3	0	0	0	0	1	1	0	0	1	0	0	15	0	1799.84	Q1LZ72;A0A4W2HRA6	Q1LZ72	74	88			yes	no	2;3	9.4069e-05	4.02655	95.854	1	1	1
YEIEHCLANK	YAILPDGEVVGDSARYEIEHCLANKVGLNF	GDSARYEIEHCLANKVGLNFSPGQSFPASQ	R	Y	E	N	K	V	1	0	1	0	1	0	2	0	1	1	1	1	0	0	0	0	0	0	1	0	0	0	10	0	1275.59	A0AAA9SKJ1;Q7SIH1;A0AAA9SLL8;A0AAA9SFM6;A0A452DI08;CON__ENSEMBL:ENSBTAP00000024146;R9QSM8;A0AAA9S5E2;K4JBR5	A0AAA9SKJ1	558	567			yes	no	2;3	9.9919e-13	12.0004	218.48	2	2	2	2
EGASILLDGR	QAKERVCNLIDSGTKEGASILLDGRSIKVK	DSGTKEGASILLDGRSIKVKGYENGNFVGP	K	E	G	G	R	S	1	1	0	1	0	0	1	2	0	1	2	0	0	0	0	1	0	0	0	0	0	0	10	0	1029.55	A0A4W2IF52;A0AAA9T7S8;A0A3Q1LN22;A0AAA9SDI5;A0A4W2ER77;A0A4W2ER80;Q07536;F1N7K8;A0A4W2D6P9	A0A4W2IF52	379	388			yes	no	2	2.3117e-08	7.63607	218.73	1	1	1	1
AGDTVIPLYIPQCGECK	AGIVESVGEGVTKLKAGDTVIPLYIPQCGE	DTVIPLYIPQCGECKFCLNPKTNLCQKIRV	K	A	G	C	K	F	1	0	0	1	2	1	1	2	0	2	1	1	0	0	2	0	1	0	1	1	0	0	17	0	1919.91	A0A4W2GFV0;A0A4W2DL77;A0A4W2F0S0;A0A3Q1LSZ6;A0AAA9T918;A0AAA9TRQ2;Q3ZC42;A0A4W2GDT3;A0A4W2F1Q6;A0A4W2I3S0;A0A4W2F1R4	A0A4W2GFV0	118	134			no	no	2	0.0055488	2.2558	106.32		1	0.5	1
LLQTAATAAQQGGQANHPTAAVVTEK	EIARIVARCLWEESRLLQTAATAAQQGGQA	GGQANHPTAAVVTEKQQMLEQHLQDVRKRV	R	L	L	E	K	Q	7	0	1	0	0	4	1	2	1	0	2	1	0	0	1	0	4	0	0	2	0	0	26	0	2575.34	Q32LP6;A0A4W2E9W2;P61635	Q32LP6	115	140			yes	no	3	6.5619e-43	42.183	209.16	1	1	1	1
TVAIHSDVDASSVHVK	IACRVIKTCKKMGIKTVAIHSDVDASSVHV	VAIHSDVDASSVHVKMADEAVCVGPAPTSK	K	T	V	V	K	M	2	0	0	2	0	0	0	0	2	1	0	1	0	0	0	3	1	0	0	4	0	0	16	0	1663.85	A0AAA9SXI2;A0A4W2GV63;A0A4W2DB86;A4FV90;A0A4W2GWS5;A0A3Q1MM69;A0A4W2CS24;A0A4W2GXV5;A0A3Q1LUQ7;A0A4W2CS23;A0A4W2IB10;A0A3Q1N969;A0A4W2CVS2;A0A4W2CVT7;A0A3Q1LTS4;A0A4W2CS13;A0A4W2IEJ9;A0A3Q1LYL5	A0AAA9SXI2	89	104			yes	no	3;4	0.00013012	3.88566	121.32	2	1	1.5	1
LALVTGGEIASTFDHPELVK	GVMAIEHADFVGVERLALVTGGEIASTFDH	GGEIASTFDHPELVKLGSCKLIEEVMIGED	R	L	A	V	K	L	2	0	0	1	0	0	2	2	1	1	3	1	0	1	1	1	2	0	0	2	0	0	20	0	2096.12	A0A3Q1LV18;A0A4W2EHT0;Q3ZBH0;A0A4W2ECF5	A0A3Q1LV18	313	332			yes	no	3	6.8365e-14	13.1652	163.45	1	1	1	1
LSDGVAVLK	TSEYEKEKLNERLAKLSDGVAVLKVGGTSD	NERLAKLSDGVAVLKVGGTSDVEVNEKKDR	K	L	S	L	K	V	1	0	0	1	0	0	0	1	0	0	2	1	0	0	0	1	0	0	0	2	0	0	9	0	900.528	A0A088Q0A9;A0AAA9TBS7;A0A4W2HEM6;A0A4W2F3I7;A0A4W2HHY4;G3N0R5;A0AAA9TJP1;P31081;A0A4W2C7S4;A0A4W2F4P4;F1MUZ9;A0AAA9SVC5;Q7YSF0	A0A088Q0A9	358	366			yes	no	2	0.003121	2.50571	132.08		1	0.5	1
VLVLDDTNHER	QLDEDLAACCRRDFRVLVLDDTNHERERLE	RDFRVLVLDDTNHERERLEQLFELADQYQY	R	V	L	E	R	E	0	1	1	2	0	0	1	0	1	0	2	0	0	0	0	0	1	0	0	2	0	0	11	0	1309.66	P06623;A0AAA9TS26;A0A4W2CHK5	P06623	97	107			yes	no	3	0.00031592	3.50042	109.6	1		0.5	1
NILGGTVFR	FKLKQMWKSPNGTIRNILGGTVFREAIICK	PNGTIRNILGGTVFREAIICKNIPRLVSGW	R	N	I	F	R	E	0	1	1	0	0	0	0	2	0	1	1	0	0	1	0	0	1	0	0	1	0	0	9	0	975.55	Q9XSG3;A0A4W2HA65;A0A140T8A5;A0A4W2HA75;Q0QEQ4;Q04467;A0A4W2C6J7;A0A4W2DYH1	Q9XSG3	101	109			no	no	2	0.00060429	3.21875	155.75	1	1	1	1
ILESGPFVSCVK	HEANKCASFRENVLRILESGPFVSCVKKTS	VLRILESGPFVSCVKKTSHMDCIKAISNNE	R	I	L	V	K	K	0	0	0	0	1	0	1	1	0	1	1	1	0	1	1	2	0	0	0	2	0	0	12	0	1334.69	A0A4W2DEN7;A0A4W2F0Y8;A0AAA9U1B9;A0A4W2GXB7;A0A4W2F045;A0A4W2DKE0;A0A4W2IEH5;A0A4W2IEI0;CON__Q0IIK2;A0A4W2DZ09;CON__Q29443;G3X6N3;Q29443;A0A4W2GWE4;A0A4W2GZF7;A0A4W2IGP7;A0A4W2GZE5	A0A4W2DEN7	48	59			no	no	2	0.0002633	3.57955	134.68	1	1	1	1
EHFQDDVFNEK	VVTKEKIQEAKEVYREHFQDDVFNEKGWNY	EVYREHFQDDVFNEKGWNYILEKYDGHLPI	R	E	H	E	K	G	0	0	1	2	0	1	2	0	1	0	0	1	0	2	0	0	0	0	0	1	0	0	11	0	1406.61	A0A4W2F4J5;A0A4W2DIH6;A0A3Q1M241;A0AAA9RTK3;A0A4W2IJT2;F1MJ80;A7E362;A0AAA9SXQ5;A0A4W2ILK2;A0AAA9SSU1	A0A4W2F4J5	89	99			yes	no	2;3	2.0704e-05	4.68395	190.57	2	1	1.5	1
SGEWACCPAPEAVCCSDHQHCCPK	NVTSCPSSTTCCRLKSGEWACCPAPEAVCC	PEAVCCSDHQHCCPKGYTCVARRHCKRGKQ	K	S	G	P	K	G	3	0	0	1	6	1	2	1	2	0	0	1	0	0	3	2	0	1	0	1	0	0	24	0	2902.08	Q2HJI6;A0A4W2IGJ2;A0A4W2CCG0;E1BHY6;A0AAA9SY49;A0A4W2GZB7;A0A4W2CFU7	Q2HJI6	377	400			yes	no	4	2.8055e-23	22.552	179.42	1	1	1	1
LTVVDTPGYGDAINCR	EASTVEIEERGVKLRLTVVDTPGYGDAINC	TVVDTPGYGDAINCRDCFKTIICYIDEQFE	R	L	T	C	R	D	1	1	1	2	1	0	0	2	0	1	1	0	0	0	1	0	2	0	1	2	0	0	16	0	1749.84	A0A4W2DRS1;A0A4W2GBA5;A0A4W2DBX8;Q2NKY7;A0A4W2D762;A0AAA9T9G8;A0A4W2DBY3	A0A4W2DRS1	69	84			yes	no	2	1.7184e-09	8.76488	221.55	1	1	1	1
FLQEIYNSNSQK	MKYETLISTHESTIRFLQEIYNSNSQKIVN	TIRFLQEIYNSNSQKIVNLRDKVVQLEANC	R	F	L	Q	K	I	0	0	2	0	0	2	1	0	0	1	1	1	0	1	0	2	0	0	1	0	0	0	12	0	1469.72	F6RU06;Q3SZZ9;A0A4W2C156;F1MGU7;A0A4W2CJB3;A0A4W2H4L9	F6RU06	121	132			yes	no	2	6.0361e-17	16.2192	237.29	1	1	1	1
TNEQIHQLVAAYK	IGTDEKCLIEILASRTNEQIHQLVAAYKDA	SRTNEQIHQLVAAYKDAYERDLEADITGDT	R	T	N	Y	K	D	2	0	1	0	0	2	1	0	1	1	1	1	0	0	0	0	1	0	1	1	0	0	13	0	1513.79	A0AAA9TPT4;A0AAF6Z0Y8;A0A4W2GJ82;A0A4W2F0V1;A0A3Q1N703;A0A3Q1M318;P79134;A0A4W2GIZ9;A0A4W2F1V0;A0AAF7A102;A0A4W2GJ58;A0A4W2F1S6;A0A4W2I5F6	P79134	123	135			no	no	2;3	2.8211e-100	99.5496	372.81	2	2	2	2
IFVGGLSPDTPEEK	PKRAKAMKTKEPVKKIFVGGLSPDTPEEKI	KIFVGGLSPDTPEEKIREYFGGFGEVESIE	K	I	F	E	K	I	0	0	0	1	0	0	2	2	0	1	1	1	0	1	2	1	1	0	0	1	0	0	14	0	1487.75	A5D9H5;A0AAA9S5J8;A0A4W2GLM7;A6H6Y0;A0A4W2EU28;A0A4W2EUR2;A0A3Q1M8I4	A5D9H5	184	197			yes	no	2	0.0016702	2.77723	136.49		1	0.5	1
AGALNSNDAFVLK	ASSSGATRAVEVMPKAGALNSNDAFVLKTP	PKAGALNSNDAFVLKTPSAAYLWVGAGASE	K	A	G	L	K	T	3	0	2	1	0	0	0	1	0	0	2	1	0	1	0	1	0	0	0	1	0	0	13	0	1318.69	Q3SX14;A0A4W2H781;A0A3Q1MIW2;A0A4W2IJL1;CON__Q3SX14;A0A4W2IJA9;F1MJH1;A0A4W2CYX2;A0A4W2INW9;A0A4W2ENS5;A0A3Q1MIS1;F1N1I6;A0A4W2DIL5;A0A4W2D3D9	Q3SX14	534	546			yes	no	2	0.00065946	3.18081	138.66	1	1	1	1
IWHHTFYNELR	PIEHGIVTNWDDMEKIWHHTFYNELRVAPE	DMEKIWHHTFYNELRVAPEEHPVLLTEAPL	K	I	W	L	R	V	0	1	1	0	0	0	1	0	2	1	1	0	0	1	0	0	1	1	1	0	0	0	11	0	1514.74	A0A4W2DYQ2;P60712;A0AAA9SMJ2;P63258;A0AAA9RYR7;A0A4W2HSE6;A0AAF6YPG8;A0A4W2C707;A0AAA9SG76;A0A4W2DZW4;A0A3Q1NKP5;A0A4W2E6X5;Q9TTW4;A0A4W2HM79;B5L5X4;Q4VQD8;Q4VQD6;Q3ZC07;A0A4W2HWN1;A0A4W2E0U5;P68138;A0A4W2GZT5;A0A3Q1M558;A4IFM8	A0A4W2DYQ2	85	95			no	no	2;3;4	4.6076e-13	12.3365	208.11	2	3	2.5	3
VLTEIIASR	YELKHALKGAGTDEKVLTEIIASRTPEELR	AGTDEKVLTEIIASRTPEELRAIKQVYEEE	K	V	L	S	R	T	1	1	0	0	0	0	1	0	0	2	1	0	0	0	0	1	1	0	0	1	0	0	9	0	1000.59	A0A4W2DP53;A0A4W2IRI4;A1L5B6;F6QVC9;P81287;A0A3Q1MU33;A0A4W2ILE3;A0A4W2DP45;A0A4W2F3N8;A0A4W2IL93;A0A4W2F4X5;A0A4W2H628;A0A4W2F3N1;A0A4W2ILH5;A0AAA9S9V0;A0AAA9THP8	A0A4W2DP53	109	117			yes	no	2	0.0029375	2.53202	135.83	1	1	1	1
LEILQIHTK	FDREVDIGIPDATGRLEILQIHTKNMKLAD	PDATGRLEILQIHTKNMKLADDVDLEQVAN	R	L	E	T	K	N	0	0	0	0	0	1	1	0	1	2	2	1	0	0	0	0	1	0	0	0	0	0	9	0	1093.65	A0A4W2EG96;Q3ZBT1;G3X757;A0A4W2CTV6;A0A4W2EB72;A0A3Q1M0U9;A0AAA9T570	A0A4W2EG96	363	371			yes	no	2;3	0.00084394	3.07369	171.56	1	2	1.5	2
SLEDALSSDTSGHFK	EIQAINKAYKEDYHKSLEDALSSDTSGHFK	SLEDALSSDTSGHFKRILISLATGNREEGG	K	S	L	F	K	R	1	0	0	2	0	0	1	1	1	0	2	1	0	1	0	4	1	0	0	0	0	0	15	0	1592.73	A0AAA9TPT4;A0AAF6Z0Y8;A0A4W2GJ82;A0A4W2F0V1;A0A3Q1N703;A0A3Q1M318;A0AAA9TRL9;A0A4W2I5G8;A0A4W2DKR4;P79134;A0A4W2GIZ9;A0A4W2F1V0;A0AAF7A102;A0A4W2GJ58;A0A4W2F1S6;A0A4W2I5F6;A0AAA9ST69;A0A4W2I5H2;A0A4W2F0W2	P79134	484	498			no	no	2;3	5.7156e-27	26.2429	245.58	2	2	2	2
HTSLQTTSAGSGSFTDVR	CICTGNGRGEWKCERHTSLQTTSAGSGSFT	LQTTSAGSGSFTDVRTAIYQPQPHPQPPPY	R	H	T	V	R	T	1	1	0	1	0	1	0	2	1	0	1	0	0	1	0	4	4	0	0	1	0	0	18	0	1850.88	A0A4W2E7Q1;G5E5A8;A0A4W2IDL0;G5E5A9;A0A4W2EGC7;A0A4W2GTC7;G5E5B0;A0A4W2EEN7;A0A4W2IFP6;P07589;A0A4W2E7R6;A0A4W2GVF6;B8Y9S9;A0A3Q1NHX9;B8Y9T0;A0A4W2IIV1;A0A4W2EEQ1	A0A4W2E7Q1	397	414			yes	no	3	4.0944e-06	5.38781	116.13		1	0.5	1
HIDCAHAYQNEEEIGQVIR	EALEFTPFAIEVGFRHIDCAHAYQNEEEIG	AHAYQNEEEIGQVIRSKIADGTVKREDIFC	R	H	I	I	R	S	2	1	1	1	1	2	3	1	2	3	0	0	0	0	0	0	0	0	1	1	0	0	19	0	2281.05	A0A4W2HNS1;A0A4W2FP20;A0AAA9SLB5;Q8HZ63;A0A4W2E9C4;F1MT58	F1MT58	48	66			no	no	2;3;4	7.0389e-82	81.1525	340.73	1	2	1.5	3
AFIVLNPEFSSR	AVVSSPDPVRGEVVKAFIVLNPEFSSRDPG	VVKAFIVLNPEFSSRDPGELTKELQQHVKS	K	A	F	S	R	D	1	1	1	0	0	0	1	0	0	1	1	0	0	2	1	2	0	0	0	1	0	0	12	0	1378.72	A0A4W2DVV2;A0A4W2DVV7;Q9BEA2;F1MPP7;A0A4W2G491;A0A4W2HSJ7;A0A4W2DX95	Q9BEA2	513	524			no	no	2	2.1935e-07	6.65886	179.81	1	1	1	1
SINHSLVVGLK	DVVDWIRQDDGSLHKSINHSLVVGLKISTK	SLHKSINHSLVVGLKISTKCVGRDDREDIT	K	S	I	L	K	I	0	0	1	0	0	0	0	1	1	1	2	1	0	0	0	2	0	0	0	2	0	0	11	0	1165.68	P51176;A0A4W2EMM8;A0A4W2HLM2;A0A3Q1MI90;A0A140T892	P51176	415	425			yes	no	2;3	1.6949e-09	8.77086	192.5	1	2	1.5	2
TQLQEQFDNLSATHETSK	EKLQNIYIEEAEKYKTQLQEQFDNLSATHE	QEQFDNLSATHETSKLKIEASHSEKIELLK	K	T	Q	S	K	L	1	0	1	1	0	3	2	0	1	0	2	1	0	1	0	2	3	0	0	0	0	0	18	0	2075.98	A0A4W2FR12;A0A4W2DSI3;A0A4W2E065;A0A4W2FQ82;A0A4W2FR35;A0A4W2CF52;A0A4W2HML1;A0A4W2FPJ9;A0A4W2BZT7;A0A4W2DYE2;A0A4W2FR17;A0A4W2E070;A0A4W2FQW7;A0A4W2BX89	A0A4W2FR12	982	999			yes	no	3	5.0991e-13	12.2925	181.88	1	1	1
TLLFSGQR	DGDNISMANMDGSNRTLLFSGQRGPVGLAI	NMDGSNRTLLFSGQRGPVGLAIDFPESKLY	R	T	L	Q	R	G	0	1	0	0	0	1	0	1	0	0	2	0	0	1	0	1	1	0	0	0	0	0	8	0	920.508	A0A4W2CPN3;E1BGJ0	A0A4W2CPN3	1735	1742			yes	no	2	0.014265	1.84573	114.72	1	1	1	1
APLVCLPVFVSR	SDEDVNKWLHFYEMKAPLVCLPVFVSRDPG	EMKAPLVCLPVFVSRDPGFDLRLEHTHCFS	K	A	P	S	R	D	1	1	0	0	1	0	0	0	0	0	2	0	0	1	2	1	0	0	0	3	0	0	12	0	1356.76	A0A4W2HJ42;A0A4W2BP06;A0AAA9T6I1;Q2HJH3;A0A4W2HMR0;A0A4W2C3A5	A0A4W2HJ42	195	206			yes	no	2	0.00071396	3.14633	117.67	1		0.5	1
AILNYIATK	VPMVEIDGMKLVQTRAILNYIATKYNLYGK	KLVQTRAILNYIATKYNLYGKDMKERALID	R	A	I	T	K	Y	2	0	1	0	0	0	0	0	0	2	1	1	0	0	0	0	1	0	1	0	0	0	9	0	1005.59	Q28035;A0A4W2IH89;A0A4W2BYG6;A0A4W2EDG7;A0A3Q1MEC8;E1BKD8;A0A4W2BYD9;A0A4W2GW57;A0A4W2C0Y9;A5PJE0;A0A4W2BYH5;F1MX44;A0A4W2C102;E1BGC0;A0A4W2GTU9;A0A4W2IC96;A0A4W2IC75;A0A4W2GWA7;A0A4W2GSX2;A0A4W2GTV3;O18879;A0A4W2GRL6;A0A4W2DTD4;A0A140T854	A0A4W2GTV3	70	78			no	no	2	0.0023377	2.63121	148.99	1	1	1	1
LQEEIDATFPNK	FIIYELATHPDVQQKLQEEIDATFPNKAPP	QQKLQEEIDATFPNKAPPTYDVLAQMEYLD	K	L	Q	N	K	A	1	0	1	1	0	1	2	0	0	1	1	1	0	1	1	0	1	0	0	0	0	0	12	0	1403.69	Q3T047;A0A3Q1MFB5;A0A4W2BMU5;A0AAA9S0C7;A0A4W2BNQ3;A0A3Q1LZ03;A0A3Q1LK48;A0A4W2DJF6;A5D9D8;A0A4W2DQS3;A0A4W2FU57;A0A4W2DPW7;A0A4W2HT71;A0A4W2HKY7;A0A4W2FT05;A0A4W2HP66;P79102	Q3T047	331	342			no	no	2	1.6365e-09	8.78608	193.52	1	1	1	1
AENLGEVLR	YYSLPFCQPSKITYKAENLGEVLRGDRIVN	SKITYKAENLGEVLRGDRIVNTPFQVLMNS	K	A	E	L	R	G	1	1	1	0	0	0	2	1	0	0	2	0	0	0	0	0	0	0	0	1	0	0	9	0	999.535	A0A4W2H294;A0A3Q1M445;A5D7E2;A0AAF6YHP1;A0A4W2DE12	A0A4W2H294	73	81			yes	no	2	0.020997	1.67784	88.948	1	1	1
YLAEVACGDDR	ESKVFYLKMKGDYFRYLAEVACGDDRKQTI	DYFRYLAEVACGDDRKQTIDNSQGAYQEAF	R	Y	L	D	R	K	2	1	0	2	1	0	1	1	0	0	1	0	0	0	0	0	0	0	1	1	0	0	11	0	1267.55	Q3SZI4;B0JYM5;A0A4W2GJ13	Q3SZI4	128	138			yes	no	2	0.0052122	2.28298	99.653	1	1	1	1
LFSASELEDPLIGEDTER	YCHYVAGLVGIGLSRLFSASELEDPLIGED	ASELEDPLIGEDTERANSMGLFLQKTNIIR	R	L	F	E	R	A	1	1	0	2	0	0	4	1	0	1	3	0	0	1	1	2	1	0	0	0	0	0	18	0	2019.96	A0A4W2EPA1;Q6IE76;A0A4W2IN57;A0A4W2IIR8;A0AAA9SR30;A0AAA9TVZ3;A0A4W2ILM0;A0A4W2EPA0;A0AAA9SCQ1;A0A4W2ENM4	A0A4W2EPA1	147	164			yes	no	2;3	5.1061e-53	52.2919	323.46	1	2	1.5	1
VTHTGQVYDDGDYR	GARCFGVRTSPTGEKVTHTGQVYDDGDYRK	KVTHTGQVYDDGDYRKVRFVGRQKEVNENF	K	V	T	Y	R	K	0	1	0	3	0	1	0	2	1	0	0	0	0	0	0	0	2	0	2	2	0	0	14	0	1624.71	A0A4W2EDB5;P23934;A8YXY4	A0A4W2EDB5	39	52			yes	no	2;3	2.1695e-06	5.66364	145.61	1	1	1	2
CQVFEETQIGGER	IQTSVNALSSDVLGRCQVFEETQIGGERYN	GRCQVFEETQIGGERYNFFTGCPKAKTCTI	R	C	Q	E	R	Y	0	1	0	0	1	2	3	2	0	1	0	0	0	1	0	0	1	0	0	1	0	0	13	0	1551.7	A0A3Q1MUU9;Q2NKZ1;A0A4W2FDX9;A0AAA9S6V0;A0A4W2FDV4;A0AAA9RYU1;A0A4W2FDU6	A0A3Q1MUU9	331	343			yes	no	2	0.00025345	3.59611	164.64	1	1	1	1
AGPWTPEAAVEHPEAVR	DGGFVFALEKRGYVKAGPWTPEAAVEHPEA	PWTPEAAVEHPEAVRQLHREFLRAGSNVMQ	K	A	G	V	R	Q	4	1	0	0	0	0	3	1	1	0	0	0	0	0	3	0	1	1	0	2	0	0	17	0	1815.89	Q5I597;A0A4W2DQI3;A0A452DHV7	Q5I597	41	57			yes	no	2;3	4.0706e-38	37.3903	316.14	2	2	2	2
EADESLNFEEQILEAAK	AAKKLEQLKPRAKPKEADESLNFEEQILEA	DESLNFEEQILEAAKSIAAATSALVKAASA	K	E	A	A	K	S	3	0	1	1	0	1	5	0	0	1	2	1	0	1	0	1	0	0	0	0	0	0	17	0	1934.91	A0AAA9T339;A0AAA9TQ37;F1MDH3;A0A4W2HB33;A0A3Q1MLQ7;A0AAA9RW41;A0A4W2FC70;A0A4W2D8F2	A0AAA9T339	2301	2317			yes	no	2	4.6565e-15	14.3319	204.85		1	0.5	1
NYQTAPFDSR	______________________________	QAKIKNYQTAPFDSRFPNQNQTRNCWQNYL	K	N	Y	S	R	F	1	1	1	1	0	1	0	0	0	0	0	0	0	1	1	1	1	0	1	0	0	0	10	0	1197.54	P00429;A0A4W2FC30;A0A4W2CFC5;F1N2E5	P00429	11	20			yes	no	2	9.1709e-06	5.03759	190.02	1	1	1	1
STAGDTHLGGEDFDNR	DVSILTIEDGIFEVKSTAGDTHLGGEDFDN	TAGDTHLGGEDFDNRMVNHFIAEFKRKHKK	K	S	T	N	R	M	1	1	1	3	0	0	1	3	1	0	1	0	0	1	0	1	2	0	0	0	0	0	16	0	1690.72	A0A3Q1LMS5;A0A4W2DVC3;A0A4W2FK20;A0A4W2FJT1;P19120;A0AAA9TJ30;A0A4W2FK90;A0AAF6YYH1;A0A4W2FKA8;A0AAA9RT91;A0A3Q1M8L6;A0A4W2D4U4;A7E3Q2;A0A4W2HCS7	A0A3Q1LMS5	230	245			yes	no	2;3	1.3755e-49	48.8615	337.34	1	2	1.5	1
FLDELEDEAK	LAIYGYTFYSVSQERFLDELEDEAKAARAR	VSQERFLDELEDEAKAARARALERASGH__	R	F	L	A	K	A	1	0	0	2	0	0	3	0	0	0	2	1	0	1	0	0	0	0	0	0	0	0	10	0	1207.56	Q3T0E3;A0A4W2IJX8	Q3T0E3	84	93			yes	no	2	0.00181	2.74232	128.36	1	1	1	1
TLDSLLLPTAK	VGYINEAIDEGDPLRTLDSLLLPTAKIKDV	DPLRTLDSLLLPTAKIKDVDPDFARHYQDV	R	T	L	A	K	I	1	0	0	1	0	0	0	0	0	0	4	1	0	0	1	1	2	0	0	0	0	0	11	0	1170.69	A0AAA9TH36;A0AAA9TB05;A0A4W2D6G4;A0AAA9TLU6;A0A4W2DB07;F1MTR1;A0AAA9S1T7;A0A4W2EU56	A0AAA9TH36	472	482			yes	no	2	1.3393e-05	4.87312	163.88	1	1	1	1
ELDSITPEVLPGWK	QYHELVVQAREDFKRELDSITPEVLPGWKG	RELDSITPEVLPGWKGMTDKLSADDLNALI	R	E	L	W	K	G	0	0	0	1	0	0	2	1	0	1	2	1	0	0	2	1	1	1	0	1	0	0	14	0	1582.82	A0A4W2FNU9;A0A4W2E395;A7E3V3;F1MXX0;A0A4W2HQ49;A0A4W2CCG7;A0A3Q1MFE4;A0A4W2CFZ6;A0A4W2HPG7;A0A3Q1LYI6;Q2NL19	A0A4W2FNU9	361	374			yes	no	2	9.8182e-08	7.00797	172.1	1	1	1	1
LHNMIIDLDNVVQK	EVAGAKSHITAAEGKLHNMIIDLDNVVQKV	KLHNMIIDLDNVVQKVQAAQSEAKVVSQYH	K	L	H	Q	K	V	0	0	2	2	0	1	0	0	1	2	2	1	1	0	0	0	0	0	0	2	0	0	14	0	1650.88	A0A4W2FNU9;A0A4W2E395;A7E3V3;F1MXX0;A0A4W2HQ49;A0A4W2CCG7;A0A3Q1MFE4;A0A4W2CFZ6;A0A4W2HPG7;A0A3Q1LYI6;Q2NL19	A0A4W2FNU9	320	333			yes	no	2;3	7.3715e-13	12.1324	205.8	2	2	2	2
FQATTSGPLIR	IREKIWSASKDMLQRFQATTSGPLIRKEYE	MLQRFQATTSGPLIRKEYEARKAFLYEQEK	R	F	Q	I	R	K	1	1	0	0	0	1	0	1	0	1	1	0	0	1	1	1	2	0	0	0	0	0	11	0	1189.65	A0AAA9TH36;A0AAA9TB05;A0A4W2D6G4;A0AAA9TLU6;A0A4W2DB07;F1MTR1	A0AAA9TH36	667	677			yes	no	2	5.0323e-10	9.29823	207.68	1	1	1	1
ITFDDYIACCVK	QAVNSIAKRYSTNGKITFDDYIACCVKLRA	NGKITFDDYIACCVKLRALTDSFRRRDTAQ	K	I	T	V	K	L	1	0	0	2	2	0	0	0	0	2	0	1	0	1	0	0	1	0	1	1	0	0	12	0	1503.67	A0A4W2D803;Q0IIA3;A0A4W2EAK3;A0A3Q1M5A2;F6QQY9;A0A4W2CP00;A0A3Q1M7S5	A0A4W2D803	111	122			yes	no	2	0.0008738	3.05859	126.2	1	1	1	1
VPEANSSWMDTVIR	VNDFIIKASALACLKVPEANSSWMDTVIRQ	KVPEANSSWMDTVIRQNHVVDISVAVSTPA	K	V	P	I	R	Q	1	1	1	1	0	0	1	0	0	1	0	0	1	0	1	2	1	1	0	2	0	0	14	0	1603.77	A0AAA9S734;P11180;A0A4W2GGL3;A0A4W2BWE4;A0AAA9TRR5;A0AAA9TUF2;A0AAA9SUA2;A0A4W2GJK5;A0A4W2BWC4	A0AAA9S734	455	468			yes	no	2	0.00061329	3.21233	131.69	1		0.5	1
SYHLLVR	VHSSPRVALSHMDARSYHLLVRDVSKENAG	ALSHMDARSYHLLVRDVSKENAGYYFCHVA	R	S	Y	V	R	D	0	1	0	0	0	0	0	0	1	0	2	0	0	0	0	1	0	0	1	1	0	0	7	0	886.502	A0A4W2D514;A0A4W2GH06;A0A4W2I8R1;F1MT41;A0A4W2GH27;A0A4W2D9V8	A0A4W2D514	355	361			yes	no	2	0.033212	1.4787	114.94	1	1	1	1
IVGGNAAQLAHFDPR	VCIVGSGNWGSAIAKIVGGNAAQLAHFDPR	IVGGNAAQLAHFDPRVTMWVFEEDIGGRKL	K	I	V	P	R	V	3	1	1	1	0	1	0	2	1	1	1	0	0	1	1	0	0	0	0	1	0	0	15	0	1564.81	Q5EA88;A0A4W2HUU9;A0A4W2ENN1;A0A452DJJ3	Q5EA88	21	35			yes	no	2;3	0.00074439	3.1282	124.6	1	1	1	2
FCECDNFNCDR	VCRKRDNTNEIYSGKFCECDNFNCDRSNGL	YSGKFCECDNFNCDRSNGLICGGNGVCKCR	K	F	C	D	R	S	0	1	2	2	3	0	1	0	0	0	0	0	0	2	0	0	0	0	0	0	0	0	11	0	1535.52	A0A4W2I4E1;A0A4W2E583;P53712;A0A4W2GGV7;A0A452DIS2;A0A4W2GGZ1;A0A140T8D2	A0A4W2I4E1	552	562			yes	no	2	8.9011e-16	15.0506	229.17	1	1	1	1
STLTDSLVCK	NIRNMSVIAHVDHGKSTLTDSLVCKAGIIA	VDHGKSTLTDSLVCKAGIIASARAGETRFT	K	S	T	C	K	A	0	0	0	1	1	0	0	0	0	0	2	1	0	0	0	2	2	0	0	1	0	0	10	0	1122.56	A0A4W2D5W3;Q3SYU2;A0A4W2D5W8;A0A4W2FUU4;A0A4W2FRT9	A0A4W2D5W3	33	42			yes	no	2	0.032461	1.48864	78.149		1	0.5	1
APNSPDMLEIEFK	QAPPGLYTKTQDPAKAPNSPDMLEIEFKKG	AKAPNSPDMLEIEFKKGVPVKVTNVGDGTT	K	A	P	F	K	K	1	0	1	1	0	0	2	0	0	1	1	1	1	1	2	1	0	0	0	0	0	0	13	0	1489.71	A0A4W2HQA2;P14568;A0A4W2CTI6;A0AAF7ATF7;A0A4W2HQ97;A0A4W2EHZ3;A0A4W2FSF1;A0A4W2FQ56;A0AAF6Z809	A0A4W2HQA2	198	210			yes	no	2	1.4327e-16	15.8438	210.93	1	2	1.5	1
LCEAVCPAQAITIEAEPR	LRRYPSGEERCIACKLCEAVCPAQAITIEA	AVCPAQAITIEAEPRADGSRRTTRYDIDMT	K	L	C	P	R	A	4	1	0	0	2	1	3	0	0	2	1	0	0	0	2	0	1	0	0	1	0	0	18	0	2026.98	A0A4W2I8F3;P42028;A0AAF6ZWB7;A0AAA9S8H5;A0A4W2GGT0;A0A4W2GLZ7;A0A452DIK3	A0A4W2I8F3	101	118			yes	no	2;3	1.1846e-12	11.9264	232.37	2	2	2	1
VTGEVLDILSR	ITLVSSGSGAMGAAKVTGEVLDILSRLPES	GAAKVTGEVLDILSRLPESVERLTGVSISQ	K	V	T	S	R	L	0	1	0	1	0	0	1	1	0	1	2	0	0	0	0	1	1	0	0	2	0	0	11	0	1200.67	Q3MHZ0;Q08DN8;A0A4W2HT02	Q3MHZ0	385	395			yes	no	2	1.1489e-05	4.93972	164.66	1	1	1	1
YTTPEDATPEPGEDPR	AGKSKIEDYFPEFARYTTPEDATPEPGEDP	TTPEDATPEPGEDPRVTRAKYFIRDEFLRI	R	Y	T	P	R	V	1	1	0	2	0	0	3	1	0	0	0	0	0	0	4	0	3	0	1	0	0	0	16	0	1773.77	P04896;A0AAF7AP21;A0A4W2GKF0;A0A4W2GPG9;A0A4W2CST8;A0A191UJC7;A0AAA9TCZ2;A0AAA9TK99;A0A4W2I385;A0A4W2CWW3;A0AAF6DLW9	P04896	318	333			yes	no	2	2.7237e-20	19.5648	216.84	1	1	1	1
NFDEILR	KKLKLSILYPATTGRNFDEILRVIISLQLT	LYPATTGRNFDEILRVIISLQLTAEKRVAT	R	N	F	L	R	V	0	1	1	1	0	0	1	0	0	1	1	0	0	1	0	0	0	0	0	0	0	0	7	0	905.461	O77834;A0A4W2CJ87;A0A4W2GH37;A0A4W2CVN2	O77834	156	162			yes	no	2	0.03535	1.45161	111.73		1	0.5
SSLSSAQADFNQLAELDR	LEEIKALREAHDAFRSSLSSAQADFNQLAE	SSAQADFNQLAELDRQIKSFRVASNPYTWF	R	S	S	D	R	Q	3	1	1	2	0	2	1	0	0	0	3	0	0	1	0	4	0	0	0	0	0	0	18	0	1950.93	A0A4W2FYN5;A0A4W2EAW7;A0A3Q1NKL1;A0A3Q1MT78;A0AAA9TJI4;A0A3Q1M8L3;A0AAA9S557;A0AAA9RZC6;A0A3Q1LWG5;A0A4W2HQZ4;A0A4W2CR12;A0A4W2FY45;A0A4W2ELF9;A0A4W2HR21;E1BFB0;A0A4W2CR18;A0A4W2FVW0;A0A4W2HQE0;A0A3Q1LNC8;A0A3Q1N827;A0A4W2HUZ3	A0A4W2FYN5	2138	2155			yes	no	2;3	1.3663e-66	65.8645	301.57	1	2	1.5	1
SALVLESR	______________________________	______________________________	M	S	A	S	R	A	1	1	0	0	0	0	1	0	0	0	2	0	0	0	0	2	0	0	0	1	0	0	8	0	873.492	A0A3Q1M4Y8;A0A3Q1MR89;Q2KIH7;A0A4W2I475	A0A3Q1M4Y8	2	9			yes	no	2	0.0046986	2.32803	113.7	1	1	1	1
MVATALCGTEMK	EVEVAPPKAKEVRIKMVATALCGTEMKMLK	RIKMVATALCGTEMKMLKDKNLQHQHYPII	K	M	V	M	K	M	2	0	0	0	1	0	1	1	0	0	1	1	2	0	0	0	2	0	0	1	0	0	12	0	1310.6	A0A4W2DKN3;Q2KII0;A0A4W2I3H9;A0A4W2DFG8;A0AAA9S8R0;A0A4W2GE42;A0A4W2GE84;A0A4W2DFC7;F1MZN9;A0A3Q1M0E0;A0A4W2GF53;A0A4W2F1P3;A0AAA9RZD4;A0A4W2GG33	A0A4W2DKN3	39	50			yes	no	2	2.537e-17	16.5957	243.65	4	3	3.5	4
LVFDEYLK	QFIYILGNRSKQHLRLVFDEYLKTTGKPIE	RSKQHLRLVFDEYLKTTGKPIEASIRGELS	R	L	V	L	K	T	0	0	0	1	0	0	1	0	0	0	2	1	0	1	0	0	0	0	1	1	0	0	8	0	1025.54	A0AAA9TPT4;A0AAF6Z0Y8;A0A4W2GJ82;A0A4W2F0V1;A0A3Q1N703;A0A3Q1M318;P79134;A0A4W2GIZ9;A0A4W2F1V0;A0AAF7A102;A0A4W2GJ58;A0A4W2F1S6;A0A4W2I5F6	P79134	213	220			no	no	2	0.013641	1.86515	116.88	1	1	1	1
DAGVIAGLNVLR	TVPAYFNDSQRQATKDAGVIAGLNVLRIIN	ATKDAGVIAGLNVLRIINEPTAAAIAYGLD	K	D	A	L	R	I	2	1	1	1	0	0	0	2	0	1	2	0	0	0	0	0	0	0	0	2	0	0	12	0	1196.69	A0A5A4UBP5;A0A4W2G7S8;Q27975;K9ZRL4;Q27965;A0A4W2C164;A0A5A4U7U6;A0A5A4U8C3;A0AAF6YYN3;A0A5A4UAK7;K8FK38;K9ZTI8	A0A5A4UBP5	160	171			no	no	2	2.9775e-07	6.52615	176.78	1	1	1	1
VSHTVEDCLSFK	NRDSNKNTLIIYLDKVSHTVEDCLSFKVHQ	LDKVSHTVEDCLSFKVHQYFNVGLIQPGAV	K	V	S	F	K	V	0	0	0	1	1	0	1	0	1	0	1	1	0	1	0	2	1	0	0	2	0	0	12	0	1420.67	A0A0F6QNP7;Q2UVX4;CON__Q2UVX4;A0A4W2CZN6;A0AAA9TPG5;A0A3Q1MGT0;A0A3Q1M2B2;A0A4W2HFJ5;A0A4W2D3Y9;A0A4W2D441;A0A4W2D411;A0A4W2D408;A0A4W2D406;A0A4W2EPV7;A0A4W2CZQ8	Q2UVX4	1449	1460			no	no	2;3	6.1089e-12	11.214	163.51	1	1	1	1
CEWEYPEGCEQVVTGR	ITCSEDRTWYPEVPKCEWEYPEGCEQVVTG	EWEYPEGCEQVVTGRKLLQCLSRPEEVKLA	K	C	E	G	R	K	0	1	0	0	2	1	4	2	0	0	0	0	0	0	1	0	1	1	1	2	0	0	16	0	1997.82	A0AAF6ZHP5;Q28065;A0AAF6YU71;A0A4W2EK29;CON__Q28065;A0A4W2FHX3;A0A4W2CIV1;A0A4W2CZQ0;A0A4W2HFW8;A5D9D2;A0A4W2EDQ6;A0A4W2FFD5;A0A4W2FFL7;A0A4W2FFK7;A0A4W2HJU4;A0A4W2EDP9;Q1RMN9	A0AAF6ZHP5	554	569			yes	no	2	1.0672e-10	9.97175	187.44	1		0.5	1
HHPEDVEPALR	PREELFVTSKLWNTKHHPEDVEPALRKTLA	WNTKHHPEDVEPALRKTLADLQLEYLDLYL	K	H	H	L	R	K	1	1	0	1	0	0	2	0	2	0	1	0	0	0	2	0	0	0	0	1	0	0	11	0	1298.64	Q3ZCJ2;A0A4W2DH38;A0A4W2FIN1;A0A4W2EYC4	A0A4W2FIN1	86	96			no	no	3	0.0020595	2.68624	79.659	1	1	1	1
GIVEESVTGVHR	HWIYKKYPNMFKKIKGIVEESVTGVHRLYQ	KIKGIVEESVTGVHRLYQLSKAGKLCVPAM	K	G	I	H	R	L	0	1	0	0	0	0	2	2	1	1	0	0	0	0	0	1	1	0	0	3	0	0	12	0	1281.67	A0A4W2EDU6;A0A3Q1MBY7;A0AAF6YIY7;A0A4W2EDV8;A0A3Q1LYW5;A6QLP2;A0A4W2EJA2;A0A4W2I8G6;A0A4W2ERI2;A0A4W2D2U2;A0A4W2GWG1;A0A4W2GSV8;A0A4W2CY00;A5PKK6;A0A4W2GTW6	A0A4W2EDU6	228	239			yes	no	2;3	0.00025128	3.59984	135.43	1	1	1
AAEASGEPQAAASLLAPMDLGEEPLER	REGLAGNGRDPGPGRAAEASGEPQAAASLL	SLLAPMDLGEEPLERAARARPAKDPNTYKV	R	A	A	E	R	A	7	1	0	1	0	1	5	2	0	0	4	0	1	0	3	2	0	0	0	0	0	0	27	0	2722.31	A0A4W2IR88;A0A4W2INI3;A0A4W2DAE9;F1MNS5;A0A4W2CRA7;A0A4W2CV78;A0A4W2IRE3;A0A4W2CR98	A0A4W2IR88	36	62			yes	no	2;3	1.9905e-07	6.70104	98.175	1		0.5	1
IQVWHEEHR	VLEQHKLNKDQWEERIQVWHEEHRGMLRED	DQWEERIQVWHEEHRGMLREDAVLEYLKIA	R	I	Q	H	R	G	0	1	0	0	0	1	2	0	2	1	0	0	0	0	0	0	0	1	0	1	0	0	9	0	1232.61	A0AAA9TIS4;Q2HJ49;A0A4W2FWI7;A0AAA9S4F1	A0AAA9TIS4	170	178			yes	no	3	0.00086796	3.0615	127.3	1	1	1
STVELFK	DNTVYLLVVSHPDVKSTVELFKFQEEEKSL	VVSHPDVKSTVELFKFQEEEKSLLHLKTIK	K	S	T	F	K	F	0	0	0	0	0	0	1	0	0	0	1	1	0	1	0	1	1	0	0	1	0	0	7	0	822.449	A0A4W2EW13;A0AAF6DLT6;A0AAA9TDF9;Q2KIW1;A9UIB1;A0A4W2G067;A0A4W2D9B9;A0A4W2HXR4;A0A4W2DE71;A0A4W2FYV7	A0A4W2EW13	279	285			yes	no	2	0.043227	1.36424	103.02	1	1	1	1
VDLTPYPTISR	DLCLAPQVANADRFKVDLTPYPTISRINKS	DRFKVDLTPYPTISRINKSLLALEAFHVSH	K	V	D	S	R	I	0	1	0	1	0	0	0	0	0	1	1	0	0	0	2	1	2	0	1	1	0	0	11	0	1260.67	A0AAA9RWW2;A0A4W2D5K3;A0AAA9TF10;A0A4W2DKV2;Q2KIM6;A0A4W2EQZ7;A0A3Q1MF01;A0AAA9TXU3;A0AAA9S3M9;A0A4W2EQF4;F6RQK3;A0A3Q1LVX4;A0A3Q1M3V2	A0AAA9RWW2	136	146			yes	no	2	0.0015863	2.79961	117.53	1	1	1	1
TYAICGAIR	AEVDKVTGRFNGQFKTYAICGAIRRMGESD	FNGQFKTYAICGAIRRMGESDDSILRLAKA	K	T	Y	I	R	R	2	1	0	0	1	0	0	1	0	2	0	0	0	0	0	0	1	0	1	0	0	0	9	0	1023.52	Q32PB8;A0A4W2GHM6;A0A4W2ELL9	Q32PB8	52	60			yes	no	2	0.0057599	2.23959	107.32		1	0.5	1
ALLEVLGR	GCGKFYEGTADEMYKALLEVLGRLPADTRV	TADEMYKALLEVLGRLPADTRVYCGHEYTI	K	A	L	G	R	L	1	1	0	0	0	0	1	1	0	0	3	0	0	0	0	0	0	0	0	1	0	0	8	0	869.533	Q3B7M2;A0A4W2INE5;A0A3Q1ND53	Q3B7M2	203	210			yes	no	2	0.0062543	2.20382	130.77	1	1	1	1
TVSYNGILGPECGTK	STPEEHTGRLLLCARTVSYNGILGPECGTK	TVSYNGILGPECGTKDLLSLSLEPYSEKSI	R	T	V	T	K	D	0	0	1	0	1	0	1	3	0	1	1	1	0	0	1	1	2	0	1	1	0	0	15	0	1594.77	P51176;A0A4W2EMM8;A0A4W2HLM2;A0A3Q1MI90;A0A140T892	P51176	513	527			yes	no	2	3.3805e-08	7.47102	172.99	1	1	1	1
TDQAAFDTNIVTVTR	______________________________	TDQAAFDTNIVTVTRFVMEEGRKARGTGEM	M	T	D	T	R	F	2	1	1	2	0	1	0	0	0	1	0	0	0	1	0	0	4	0	0	2	0	0	15	0	1650.82	Q3SZB7;A0A4W2D582;B2KJ42	Q3SZB7	2	16			yes	no	2	3.2725e-53	52.4851	299.2	1	1	1	1
MSTITGPVPR	NLLPSRDIQYLPLIKMSTITGPVPREFKSQ	LPLIKMSTITGPVPREFKSQLQEAPLEWKA	K	M	S	P	R	E	0	1	0	0	0	0	0	1	0	1	0	0	1	0	2	1	2	0	0	1	0	0	10	0	1057.56	A0A3Q1LVV7;P02672;CON__P02672;A5PJE3;A0A4W2DV40;A0A4W2C3T1;F6QND5;A0A4W2CJC3;A0A4W2H221	A0A3Q1LVV7	227	236			yes	no	2	1.7939e-08	7.7462	220.51	1	2	1.5	2
DVLFPGYTHLQR	CELIRTMVDRAEAERDVLFPGYTHLQRAQP	AERDVLFPGYTHLQRAQPIRWSHWILSHAV	R	D	V	Q	R	A	0	1	0	1	0	1	0	1	1	0	2	0	0	1	1	0	1	0	1	1	0	0	12	0	1444.75	A0AAF6Z195;A0A4W2H2L8;Q3SZJ0;A0A4W2BR65;A0A4W2BN24;A0A3Q1MI98;A0AAA9T703;A0AAF6ZSF1;A0A4W2IKA3;A0A4W2BN39;A0A4W2ILV9;A0AAA9TVE6	A0AAF6Z195	152	163			yes	no	2;3	0.00022803	3.64201	117.23	1	1	1	1
TPLPADTPVVK	QRRPRTVRVGLVQNRTPLPADTPVVKQVTA	VQNRTPLPADTPVVKQVTALHRRMEAVVEV	R	T	P	V	K	Q	1	0	0	1	0	0	0	0	0	0	1	1	0	0	3	0	2	0	0	2	0	0	11	0	1136.64	A7MBE8;A0A4W2FWT5;A0A4W2CR29;A0A4W2FXR8;A0A3Q1MFR9	A7MBE8	81	91			yes	no	2	0.0087133	2.05982	89.029		1	0.5	1
TDYNASVSVPDSSGPER	GAVIGKGGKNIKALRTDYNASVSVPDSSGP	YNASVSVPDSSGPERILSISADIETIGEIL	R	T	D	E	R	I	1	1	1	2	0	0	1	1	0	0	0	0	0	0	2	4	1	0	1	2	0	0	17	0	1779.79	A0A4W2ETJ7;A0A3Q1N9S5;A0A4W2GB36;A0AAF6Z995;Q3T0D0;A0A4W2ETK2	A0A4W2ETJ7	70	86			yes	no	2	1.6792e-49	48.7749	276.28	1	1	1	1
WLNENAVEK	IVCNIGHFDVEIDVKWLNENAVEKVNIKPQ	VEIDVKWLNENAVEKVNIKPQVDRYLLKNG	K	W	L	E	K	V	1	0	2	0	0	0	2	0	0	0	1	1	0	0	0	0	0	1	0	1	0	0	9	0	1101.55	Q3MHL4;A0A4W2H2Y9;A0A4W2H2Y4;A0A3Q1LW27	Q3MHL4	310	318			yes	no	2	0.0023997	2.61984	146.81	1	1	1	1
TPAFAESVTEGDVR	PDNMWTREDDVITVKTPAFAESVTEGDVRW	KTPAFAESVTEGDVRWEKAVGDTVAEDEVV	K	T	P	V	R	W	2	1	0	1	0	0	2	1	0	0	0	0	0	1	1	1	2	0	0	2	0	0	14	0	1477.7	F1MEQ3;A0A3Q1LTZ5;A0AAA9S9F8;A0A4W2ER14;P11179;A0A4W2GWM3;A0A3Q1MHE5	F1MEQ3	58	71			yes	no	2;3	1.1135e-121	120.953	388.72	1	2	1.5	1
TCHSFIINEK	HVVAASKAMKMGDWKTCHSFIINEKMNGKV	MGDWKTCHSFIINEKMNGKVWDLFPEADKV	K	T	C	E	K	M	0	0	1	0	1	0	1	0	1	2	0	1	0	1	0	1	1	0	0	0	0	0	10	0	1247.6	A0A3Q1MA60;Q3SYW6;A0A4W2GPI4;A0A4W2GS01	A0A3Q1MA60	729	738			yes	no	3	0.0002582	3.58804	128.81	1	1	1	1
ETVLDIVPTDIHQK	AYVIEKAGGMATTGKETVLDIVPTDIHQKS	KETVLDIVPTDIHQKSPIILGSPEDVTEFL	K	E	T	Q	K	S	0	0	0	2	0	1	1	0	1	2	1	1	0	0	1	0	2	0	0	2	0	0	14	0	1606.86	Q3SZB7;A0A4W2D582	Q3SZB7	301	314			yes	no	2;3	6.4689e-26	25.1892	237.68	2	2	2	2
SAMQEELEAAQIK	GRKNAGDALTMEVLRSAMQEELEAAQIKSS	LRSAMQEELEAAQIKSSVFDLFRTPNLRKR	R	S	A	I	K	S	3	0	0	0	0	2	3	0	0	1	1	1	1	0	0	1	0	0	0	0	0	0	13	0	1446.7	Q2KIV1;A0A4W2DNP4;A0A4W2FN92;A0A4W2BRK8;A0A4W2HNN8;A0A4W2E8P9;A0A4W2BRL1	Q2KIV1	322	334			yes	no	2	3.0227e-22	21.5196	244.27	2	2	2	1
ILMPSLSPTMEEGNIVK	RWFHSTQWLRADPIKILMPSLSPTMEEGNI	MPSLSPTMEEGNIVKWLKKEGEAVSAGDAL	K	I	L	V	K	W	0	0	1	0	0	0	2	1	0	2	2	1	2	0	2	2	1	0	0	1	0	0	17	0	1857.96	A0A4W2CRZ5;P22439;A0A4W2HWC1;A0A3Q1LKL1;A0AAA9SD87;A0A4W2HSG9	A0A4W2CRZ5	59	75			yes	no	2	2.7114e-05	4.56681	127.56	1	1	1	1
YEQGTGCWQGPNR	GSWAGPDHDKFSAMKYEQGTGCWQGPNRST	MKYEQGTGCWQGPNRSTTVRLLCGKETVVT	K	Y	E	N	R	S	0	1	1	0	1	2	1	3	0	0	0	0	0	0	1	0	1	1	1	0	0	0	13	0	1551.65	A0AAF6YSJ2;A0A4W2H7M0;Q28034;A0A4W2H4F9;A0A4W2F408;A0A4W2F562;A0A3Q1MKJ7;A0A3Q1MTB8;A0AAA9RSD3	A0AAF6YSJ2	459	471			yes	no	2	2.0556e-05	4.68706	160.53	1	1	1	1
AQEGPGQAEPPAAAAEER	RLQKLGVQVREEMLRAQEGPGQAEPPAAAA	GPGQAEPPAAAAEERGAGGENEPPAAAPEP	R	A	Q	E	R	G	6	1	0	0	0	2	4	2	0	0	0	0	0	0	3	0	0	0	0	0	0	0	18	0	1777.82	A0AAA9SZY2;A0A4W2C1P0;Q3SZK8;A0A4W2C499	A0AAA9SZY2	113	130			yes	no	2	2.5219e-80	79.5983	311.26	1	1	1	1
ILGADTSVDLEETGR	QKTGTAEVSSILEERILGADTSVDLEETGR	ILGADTSVDLEETGRVLSIGDGIARVHGLR	R	I	L	G	R	V	1	1	0	2	0	0	2	2	0	1	2	0	0	0	0	1	2	0	0	1	0	0	15	0	1574.78	P19483;A0A4W2BT96;A0A4W2CUB5;F1MLB8;A0A4W2HAW6	F1MLB8	59	73			no	no	2	1.6325e-52	51.7871	293.62	4	2	3	2
FTQAGSEVSALLGR	QEGQDVLLFIDNIFRFTQAGSEVSALLGRI	RFTQAGSEVSALLGRIPSAVGYQPTLATDM	R	F	T	G	R	I	2	1	0	0	0	1	1	2	0	0	2	0	0	1	0	2	1	0	0	1	0	0	14	0	1434.75	P00829;A0A4W2EL77;A0A452DII8;Q0QEM9;A0A934P9Y5;A0A6G8I196	P00829	311	324			yes	no	2;3	7.7337e-19	18.1116	260.33	1	2	1.5	1
IEGTPLETVQEK	HGPSKMELPDYKQWKIEGTPLETVQEKLAA	QWKIEGTPLETVQEKLAARGLRDPWGRNEA	K	I	E	E	K	L	0	0	0	0	0	1	3	1	0	1	1	1	0	0	1	0	2	0	0	1	0	0	12	0	1342.7	Q02365;A0AAA9S0W0;A0A4W2E4E5;A0A4W2ITX2	Q02365	24	35			yes	no	2	3.9338e-05	4.40519	152.04	1	1	1	1
VFIEDISK	FEEARKKALKLGAKKVFIEDISKEFVEEFI	LKLGAKKVFIEDISKEFVEEFIWPAIQSSA	K	V	F	S	K	E	0	0	0	1	0	0	1	0	0	2	0	1	0	1	0	1	0	0	0	1	0	0	8	0	949.512	A0A4W2HQA2;P14568;A0A4W2CTI6;A0AAF7ATF7;A0A4W2HQ97;A0A4W2EHZ3;A0A4W2FSF1;A0A4W2FQ56;A0AAF6Z809;F8VAL0;W5VMT5;Q95KX0;F8VAK9	A0A4W2HQA2	41	48			yes	no	2	0.024784	1.60583	100.39	1	1	1	1
INEAVELMK	INLDALITHSLNLDKINEAVELMKTGKCVR	SLNLDKINEAVELMKTGKCVRCVLLL____	K	I	N	M	K	T	1	0	1	0	0	0	2	0	0	1	1	1	1	0	0	0	0	0	0	1	0	0	9	0	1045.55	A0A4W2DKN3;Q2KII0;A0A4W2I3H9;A0A4W2DFG8;A0AAA9S8R0;A0A4W2GE42;A0A4W2GE84;A0A4W2DFC7;F1MZN9;A0A3Q1M0E0;A0A4W2GF53;A0A4W2F1P3	A0A4W2DKN3	354	362			yes	no	2	8.3536e-05	4.07813	166.07	1	1	1	1
EATWVVDVK	GGIFAFKVKDGPGGKEATWVVDVKNGKGSV	DGPGGKEATWVVDVKNGKGSVLPNSDKKAD	K	E	A	V	K	N	1	0	0	1	0	0	1	0	0	0	0	1	0	0	0	0	1	1	0	3	0	0	9	0	1045.54	A0A4W2EZB4;A0AAA9SDZ8;A0A4W2EZA3;F1MV74;A0A4W2HXQ5;A0A4W2G096;A0A4W2DDS2;P07857;A0A4W2HXP8;A0A4W2EZ45;A0A4W2EZA8;A0AAA9TLA7;A0A4W2DIU2;A0A4W2DDJ5;A0AAA9RY23;A0AAA9SI14;A0AAA9S3B8;A0A4W2FZL6;A0A4W2FYY9;A0A4W2G037;A0A4W2G0I9;A0AAA9RZW0;A0A4W2DY32	A0A4W2EZB4	443	451			yes	no	2	0.0047555	2.3228	112.41	1	1	1	1
VVLAEDCWLK	TTLDTYRYSRSQGFRVVLAEDCWLKSLVPL	SQGFRVVLAEDCWLKSLVPLMGEVRQQMGG	R	V	V	L	K	S	1	0	0	1	1	0	1	0	0	0	2	1	0	0	0	0	0	1	0	2	0	0	10	0	1231.63	E1BLC0;A0A4W2HGU4;A0A4W2D495;A0A4W2FL83;A0A4W2CKA6;A0A3Q1N858	E1BLC0	253	262			yes	no	2	0.0024894	2.60391	114.89	1	1	1	1
ATWVEAQQHCER	WLPFQGSCYFFSTLRATWVEAQQHCERSGA	TLRATWVEAQQHCERSGAHLVIVGGLEEQP	R	A	T	E	R	S	2	1	0	0	1	2	2	0	1	0	0	0	0	0	0	0	1	1	0	1	0	0	12	0	1513.67	A0AAA9SFQ5;A0A4W2HI86;A0AAA9S389;E1B7F4;A0AAA9SCH9	A0AAA9SFQ5	181	192			yes	no	3	3.8687e-05	4.41243	143.42	1	1	1	1
VVSALPIQHQDWTGGK	ARTKPREEQFNSTYRVVSALPIQHQDWTGG	VSALPIQHQDWTGGKEFKCKVNIKGLSASI	R	V	V	G	K	E	1	0	0	1	0	2	0	2	1	1	1	1	0	0	1	1	1	1	0	2	0	0	16	0	1734.91	A0A4W2BTP2;A0A4W2BW23;G3N0V0;A0A3Q1N3I9;A0AAA9TVN0;A0AAA9TPF4;A0A4W2FLJ4;A0A4W2FKV8	A0A4W2BTP2	205	220			yes	no	2;3	1.5979e-37	36.7965	295.62	2	1	1.5	2
ILQDGGLQVVEK	RKVLISDSLDPCCRKILQDGGLQVVEKQNL	CRKILQDGGLQVVEKQNLSKEELIAELQDC	K	I	L	E	K	Q	0	0	0	1	0	2	1	2	0	1	2	1	0	0	0	0	0	0	0	2	0	0	12	0	1297.72	Q5EAD2;A0A4W2IBK4;A0A4W2I2L3;A0A4W2GJW5;A0AAA9TDW1;A0A4W2GKK7;A0A4W2D9Z0;A0A4W2DQ85;A0A140T866;A0A4W2D5H1;A0A4W2DAD3;A0AAA9SUA8;A0A4W2GKX2;A0A4W2DAB3;A0A4W2D9Z6	Q5EAD2	22	33			yes	no	2	4.4033e-05	4.35622	150.09	1	1	1	1
HVVPNEVVVQR	SGLKYKKGGVASGFKHVVPNEVVVQRLFQV	SGFKHVVPNEVVVQRLFQVKGRRVVRATEV	K	H	V	Q	R	L	0	1	1	0	0	1	1	0	1	0	0	0	0	0	1	0	0	0	0	5	0	0	11	0	1274.71	Q3SX14;A0A4W2H781;A0A3Q1MIW2;A0A4W2IJL1;CON__Q3SX14;A0A4W2IJA9;F1MJH1;A0A4W2CYX2;A0A4W2INW9;A0A4W2ENS5;A0A3Q1MIS1;F1N1I6;A0A4W2DIL5;A0A4W2D3D9	Q3SX14	127	137			yes	no	2;3	0.00069509	3.15796	123.35	2	1	1.5	2
SHTILLVQPTK	______________________________	______________________________	M	S	H	T	K	R	0	0	0	0	0	1	0	0	1	1	2	1	0	0	1	1	2	0	0	1	0	0	11	0	1235.72	A0A4W2H8X5;A0A3Q1M4Z0;Q3SZC0;A0A4W2F6A4;A0A3Q1MJM9	A0A4W2H8X5	2	12			yes	no	2	9.1989e-10	9.03626	205.18	1	1	1	1
LSQYEEPIHLPGVR	AEDPYKSFGLPSVGRLSQYEEPIHLPGVRV	RLSQYEEPIHLPGVRVDSGIQPGSDISIYY	R	L	S	V	R	V	0	1	0	0	0	1	2	1	1	1	2	0	0	0	2	1	0	0	1	1	0	0	14	0	1636.86	A0AAA9SXI2;A0A4W2GV63;A0A4W2DB86;A4FV90;A0A4W2GWS5;A0A3Q1MM69;A0A4W2CS24;A0A4W2GXV5;A0A3Q1LUQ7;A0A4W2CS23;A0A4W2IB10;A0A3Q1N969;A0A4W2CVS2;A0A4W2CVT7;A0A3Q1LTS4;A0A4W2CS13;A0A4W2IEJ9;A0A3Q1LYL5;A0AAA9RXJ3;A0A4W2GWQ3;A0AAA9S842;A0A4W2ELK7;A0A4W2IK60	A0AAA9SXI2	417	430			yes	no	2;3	1.3076e-12	11.8835	191.79	1	1	1	2
AAVEEGIVLGGGCALLR	NEKKDRVTDALNATRAAVEEGIVLGGGCAL	VEEGIVLGGGCALLRCIPALESITPANEDQ	R	A	A	L	R	C	3	1	0	0	1	0	2	4	0	1	3	0	0	0	0	0	0	0	0	2	0	0	17	0	1683.9	A0A088Q0A9;A0AAA9TBS7;A0A4W2HEM6;A0A4W2F3I7;A0A4W2HHY4;G3N0R5;A0A4W2F4P4;F1MUZ9;A0AAA9SVC5	A0A088Q0A9	391	407			yes	no	2;3	3.4112e-38	37.4671	256.92	1	1	1	2
TQTAIASEDMPNTLTEAEK	QFLRDLDDFQSWLSRTQTAIASEDMPNTLT	IASEDMPNTLTEAEKLLTQHENIKNEIDNY	R	T	Q	E	K	L	3	0	1	1	0	1	3	0	0	1	1	1	1	0	1	1	4	0	0	0	0	0	19	0	2048.96	A0A4W2I3M8;A0A4W2CIN9;A0A3Q1MXU7;A0A4W2GCC3;A0A4W2G8H7;A0A4W2E588;A0A4W2G9F2;A0A4W2CZJ7;A0A4W2G7X1;A0A4W2EB01	A0A4W2I3M8	1068	1086			yes	no	2	1.2521e-12	11.9024	177.84	1		0.5	1
FLDGIYVSEK	LIQQATTVKNKDIRKFLDGIYVSEKGTVQQ	KDIRKFLDGIYVSEKGTVQQADE_______	K	F	L	E	K	G	0	0	0	1	0	0	1	1	0	1	1	1	0	1	0	1	0	0	1	1	0	0	10	0	1169.6	A0A4W2EY56;Q3SYR7;G3N2H8;A0AAA9TUA7;G3MXR3;A0AAA9SWR2;A0A4W2FZG1;G3N0T8;F6PWD5;A0AAA9SL22	A0A4W2EY56	175	184			yes	no	2	0.0017981	2.74519	123.5	1	1	1	1
SQNIITDSSLNAEAIR	EIQGHQPRIDDIFERSQNIITDSSLNAEAI	QNIITDSSLNAEAIRQRLADLKQLWGLLIE	R	S	Q	I	R	Q	2	1	2	1	0	1	1	0	0	3	1	0	0	0	0	3	1	0	0	0	0	0	16	0	1730.88	A0A4W2I3M8;A0A4W2CIN9;A0A3Q1MXU7;A0A4W2GCC3;A0A4W2G8H7;A0A4W2E588;A0A4W2G9F2;A0A4W2CZJ7;A0A4W2G7X1;A0A4W2EB01	A0A4W2I3M8	1535	1550			yes	no	2	7.2081e-10	9.14218	225.33	1	1	1	1
VAPEEHPTLLTEAPLNPK	DMEKIWHHTFYNELRVAPEEHPTLLTEAPL	EEHPTLLTEAPLNPKANREKMTQIMFETFN	R	V	A	P	K	A	2	0	1	0	0	0	3	0	1	0	3	1	0	0	4	0	2	0	0	1	0	0	18	0	1955.04	Q3ZC07;A0A4W2HWN1;A0A4W2E0U5;P68138;A0A4W2GZT5;A0A3Q1M558;A4IFM8;A0AAA9SVI4;A0A4W2EGU7;G8JKX4;P62739;A0A4W2IAF4;A0A4W2IAE7;A5D7J0;A0A4W2CMG1;Q5E9B5;A0A4W2IAA0;Q58DT9;Q862L0	Q3ZC07	98	115			no	no	2;3	3.1601e-111	110.5	357.66	2	2	2	2
LVLEVAQHLGESTVR	PPILNALEVQGRETRLVLEVAQHLGESTVR	LVLEVAQHLGESTVRTIAMDGTEGLVRGQK	R	L	V	V	R	T	1	1	0	0	0	1	2	1	1	0	3	0	0	0	0	1	1	0	0	3	0	0	15	0	1649.91	P00829;A0A4W2EL77;A0A452DII8	P00829	95	109			yes	no	2;3	1.9253e-13	12.7155	247.88	2	2	2	2
GNFNYIEFTR	EEVDELYREAPIDKKGNFNYIEFTRILKHG	PIDKKGNFNYIEFTRILKHGAKDKDD____	K	G	N	T	R	I	0	1	2	0	0	0	1	1	0	1	0	0	0	2	0	0	1	0	1	0	0	0	10	0	1259.59	A4IF97;A0A4W2CAD9;Q5E9E2;A0A4W2BW48;A0A4W2CAD5	A4IF97	151	160			yes	no	2	1.0947e-12	11.9607	196.99	1	2	1.5	1
VTLVEEGFNPAVIK	IQDSIEITGTFKHRKVTLVEEGFNPAVIKD	KVTLVEEGFNPAVIKDALYFLDDKAEMYVP	K	V	T	I	K	D	1	0	1	0	0	0	2	1	0	1	1	1	0	1	1	0	1	0	0	3	0	0	14	0	1514.83	F1MQP2;A0A4W2HTA4;A0A4W2EAR5;A0A4W2FZD6;A0A4W2EFZ2	F1MQP2	523	536			yes	no	2	3.6049e-06	5.44311	123.79	1	1	1	1
LTPLELK	VLERIQWNDGLDQYRLTPLELKQKCKEMDA	NDGLDQYRLTPLELKQKCKEMDADAVFAFQ	R	L	T	L	K	Q	0	0	0	0	0	0	1	0	0	0	3	1	0	0	1	0	1	0	0	0	0	0	7	0	812.501	Q0VC88;A0A4W2GN93;A0AAA9SQ55;F1N085;A0A4W2C7W8;A0A3Q1MH21;A0AAA9SX99	Q0VC88	388	394			yes	no	2	0.023413	1.63054	129.39	1	1	1	1
GMAADPEEYDLADLSSLPEIEK	FANRLSKDAHRYGMRGMAADPEEYDLADLS	EYDLADLSSLPEIEKALAIFCMATYGEGDP	R	G	M	E	K	A	3	0	0	3	0	0	4	1	0	1	3	1	1	0	2	2	0	0	1	0	0	0	22	0	2392.1	Q3SYT8;A5D9D3;A0A4W2FEZ6;A0A4W2FF69;A0A4W2BLT3;A0A4W2FF56;A0A3Q1M7U0;A0A3Q1MQF2;A0A3S5ZP34;A0A3Q1MEI8;A0A3Q1MSC4;A0A4W2DKM9;A0A4W2BP66	Q3SYT8	109	130			yes	no	2;3	3.9076e-120	119.408	367.69	2	2	2	2
STGEAFVQFASQEIAEK	IVPNGITLPVDFQGRSTGEAFVQFASQEIA	GEAFVQFASQEIAEKALKKHKERIGHRYIE	R	S	T	E	K	A	3	0	0	0	0	2	3	1	0	1	0	1	0	2	0	2	1	0	0	1	0	0	17	0	1840.88	A0A3Q1MIM4;A0A4W2F6T4;A0A4W2F6V7;A0A4W2DE08;A0A4W2F8Q6;A0A4W2EWD9;A0A4W2F851;A0A3Q1MIG4;A0A3Q1LU71;A0A4W2HCX7;A0A4W2DDR4;A0A3Q1N348;Q3SZF3;A5D9B4;A0A4W2G120	A0A3Q1MIM4	151	167			no	no	2	1.8517e-28	27.7324	233.31	1	1	1	1
WAALVVPSGEEQR	ELVETRPSGDGTFQKWAALVVPSGEEQRYT	QKWAALVVPSGEEQRYTCRVQHEGLREPLT	K	W	A	Q	R	Y	2	1	0	0	0	1	2	1	0	0	1	0	0	0	1	1	0	1	0	2	0	0	13	0	1440.74	O78030;A0A0S3Q261;H6V5E3;H6V5E2;A0A7S6NJ34;W5XHY5;Q3YJF2;K7QEP0;Q3YFH2;C9EF40;A0A7S6NJ32;A0A173FDF2;A0A7S6NJ48;H6V5F6;A0A173FDM8;H6V5E5;K7QE81	O78030	250	262			no	no	2	6.7066e-06	5.1735	196.27	1	1	1	1
ACQSIYPLHDVFVR	VNKLIPDSIGKDIEKACQSIYPLHDVFVRK	KACQSIYPLHDVFVRKVKMLKKPKFELGKL	K	A	C	V	R	K	1	1	0	1	1	1	0	0	1	1	1	0	0	1	1	1	0	0	1	2	0	0	14	0	1703.85	Q56JV9;A0A4W2C2R0;A0AAA9T9F0;A0A4W2IMQ5	Q56JV9	200	213			yes	no	2;3	5.2034e-12	11.2837	191.26		1	0.5
ALLVTASQCQQPAGNK	QKHAEMVHTGLKLERALLVTASQCQQPAGN	LLVTASQCQQPAGNKLSDLLAPISEQIQEV	R	A	L	N	K	L	3	0	1	0	1	3	0	1	0	0	2	1	0	0	1	1	1	0	0	1	0	0	16	0	1684.86	A0A4W2DE53;A6QLB7;A0A4W2F5D6;Q3SYV4;A0A4W2BTD3;A0A4W2GQX6	A0A4W2DE53	84	99			yes	no	2	3.9606e-100	99.4022	355.96	1	1	1	1
LAQSNGWGVMVSHR	VNQIGSVTESLQACKLAQSNGWGVMVSHRS	KLAQSNGWGVMVSHRSGETEDTFIADLVVG	K	L	A	H	R	S	1	1	1	0	0	1	0	2	1	0	1	0	1	0	0	2	0	1	0	2	0	0	14	0	1540.76	A0A4W2EHD0;A0A4W2GCN4;A0A3Q1MXQ0;A0AAA9S6H6;A0AAA9S783;A0A4W2CSB9;Q9XSJ4;A0AAA9TCS0;A0A4W2CNP1;F1MB08;A0A4W2HV41;A0A3Q1LGA6;A0A4W2CSG1;A0AAA9TJG0;A0A4W2H5P5;A0A3Q1M0V5;A0AAA9T6I5;A0AAF7AFT3;A0A452DI31;A0A4W2IKY8;A0AAA9TF95;A0A4W2CB91;Q3ZC09;A0AAA9TV06;A0A3Q1LMT0;A0A4W2DZ79	A0A4W2EHD0	400	413			yes	no	3	0.0010205	2.99119	108.58	1	1	1	1
HYGGLTGLNK	QMWLPVVRTWRLNERHYGGLTGLNKAETAA	RLNERHYGGLTGLNKAETAAKHGEAQVKIW	R	H	Y	N	K	A	0	0	1	0	0	0	0	3	1	0	2	1	0	0	0	0	1	0	1	0	0	0	10	0	1058.55	Q3SZ62;A0A4W2ISJ4;A0A4W2FWY7;Q862Q0;Q32KV0;F1N2F2;A0A4W2DPQ8;A0A4W2CVX0;A0A3Q1MLW8	Q3SZ62	91	100			yes	no	2	3.9995e-08	7.39799	211.79	1	1	1	1
EEIIPLAAEYDK	EQQKEFQATARKFAREEIIPLAAEYDKTGE	FAREEIIPLAAEYDKTGEYPVPLIKRAWEL	R	E	E	D	K	T	2	0	0	1	0	0	3	0	0	2	1	1	0	0	1	0	0	0	1	0	0	0	12	0	1389.7	Q3SZB4;A0A4W2DHN1;A0AAA9TBT5;A0A4W2F2S2;A0AAA9SG93;A0A4W2GWI0	Q3SZB4	58	69			yes	no	2	0.00029145	3.53544	132.91	1	1	1	1
GCLELIK	ARGDLSNCFIPCTPKGCLELIKETGVQIAG	CFIPCTPKGCLELIKETGVQIAGRHAVVVG	K	G	C	I	K	E	0	0	0	0	1	0	1	1	0	1	2	1	0	0	0	0	0	0	0	0	0	0	7	0	831.452	A0AAA9TF88;A0A4W2FA33;A4FUD0;A0A4W2ETG4;A0AAA9S4R0;A0A3Q1M478;A0AAA9SYC7	A0AAA9TF88	140	146			yes	no	2	0.043227	1.36424	103.02	1	1	1	1
LLEFLGR	FYEDMKENIRKEVMKLLEFLGRKASDELVD	NIRKEVMKLLEFLGRKASDELVDKIIKHTS	K	L	L	G	R	K	0	1	0	0	0	0	1	1	0	0	3	0	0	1	0	0	0	0	0	0	0	0	7	0	846.496	A0A4W2IJT5;A0A4W2H7W3;Q3ZC30;P19217;A0A4W2ILD2;A0A4W2DUJ2	A0A4W2IJT5	207	213			yes	no	2	0.0037608	2.42472	175.94	1	1	1	1
LIVDEAINEDNSVVSLSQPK	DLSTAILKQKNRPNRLIVDEAINEDNSVVS	AINEDNSVVSLSQPKMDELQLFRGDTVLLK	R	L	I	P	K	M	1	0	2	2	0	1	2	0	0	2	2	1	0	0	1	3	0	0	0	3	0	0	20	0	2169.12	A0A4W2EG96;Q3ZBT1;G3X757;A0A4W2CTV6;A0A4W2EB72;A0A3Q1M0U9	A0A4W2EG96	26	45			yes	no	2;3	1.7973e-86	85.7454	317.17	2	2	2	2
IVLLDSSLEYK	DVTHPRMRRYIKNPRIVLLDSSLEYKKGES	KNPRIVLLDSSLEYKKGESQTDIEITREED	R	I	V	Y	K	K	0	0	0	1	0	0	1	0	0	1	3	1	0	0	0	2	0	0	1	1	0	0	11	0	1278.71	A0AAA9T2H6;A0A4W2HSU6;Q3T0K2;A0A4W2DDK7;A0AAA9T4S7;A0A4W2DJW0;Q58DJ8	A0AAA9T2H6	200	210			yes	no	2	0.00036685	3.43551	154.84	1	1	1	1
LDPTQTSFLK	DQAPHEDAVVECNSKLDPTQTSFLKMADSG	ECNSKLDPTQTSFLKMADSGGQPQLTQPGK	K	L	D	L	K	M	0	0	0	1	0	1	0	0	0	0	2	1	0	1	1	1	2	0	0	0	0	0	10	0	1148.61	Q3ZBA8;A0A4W2I728;A0A4W2I7N8;A0AAA9TD16;A0A4W2EPS7;A0AAA9TCR1;A0A4W2GED4;A0A4W2GHT2;F1MTZ1	Q3ZBA8	264	273			yes	no	2	0.0014225	2.84695	128.36	1	1	1	1
AILVDLEPGTMDSVR	SVYYNEATGGKYVPRAILVDLEPGTMDSVR	AILVDLEPGTMDSVRSGPFGQIFRPDNFVF	R	A	I	V	R	S	1	1	0	2	0	0	1	1	0	1	2	0	1	0	1	1	1	0	0	2	0	0	15	0	1614.83	E1BJB1;A0A4W2BPW9;A0A4W2I9R5;Q6B856;A0A4W2DT89;G3X7R7;Q148E2;G3N1W7;A0A4W2I9P6;A0A4W2DVZ1;Q2KJD0;A0A4W2C297;Q2T9S0;A0AAF6YHE7;A0A4W2HLQ2	A0A4W2DVZ1	44	58			no	no	2	4.1242e-08	7.38466	169.65	1	2	1.5	1
SLETSLVPLSDPK	ALLGQRGHALLIDCRSLETSLVPLSDPKLA	CRSLETSLVPLSDPKLAVLITNSNVRHSLG	R	S	L	P	K	L	0	0	0	1	0	0	1	0	0	0	3	1	0	0	2	3	1	0	0	1	0	0	13	0	1384.74	A0AAA9TPL4;A6H768;A0A4W2F5L1;A0A4W2C2S5;A0AAF6Z0N9	A0AAA9TPL4	205	217			yes	no	2	1.0265e-08	7.98864	176.95	1	1	1	1
LNDFASAVR	PEPKIIDAALRACRRLNDFASAVRILEVVK	LRACRRLNDFASAVRILEVVKDKAGPHKEI	R	L	N	V	R	I	2	1	1	1	0	0	0	0	0	0	1	0	0	1	0	1	0	0	0	1	0	0	9	0	991.509	P00426;A0A4W2FHP1;A0AAA9S240;A0A4W2GZU1;A0AAA9S241;A0AAA9TBJ4;A0A4W2CFI7	P00426	101	109			yes	no	2	3.3503e-08	7.47492	212.2		1	0.5	1
LAHEDPDYGLR	TDQGIKNLSVEDAARLAHEDPDYGLRDLFN	DAARLAHEDPDYGLRDLFNAIATGNYPSWT	R	L	A	L	R	D	1	1	0	2	0	0	1	1	1	0	2	0	0	0	1	0	0	0	1	0	0	0	11	0	1284.61	P00432;A0A4W2FX35;A0A4W2EHB0;A0A4W2EFN8;A0A3Q1LKF1;A0A4W2D7H8;A0A4W2FX90;A0A4W2EL43;A0A3Q1MQP3;A0AAA9S491	P00432	253	263			yes	no	2;3	1.6771e-49	48.7754	312.07	1	2	1.5	3
IDNQCPSHLAIQENANTLAR	KKDGADFGKWRAVLKIDNQCPSHLAIQENA	PSHLAIQENANTLARYASICQQNGLVPIVE	K	I	D	A	R	Y	3	1	3	1	1	2	1	0	1	2	2	0	0	0	1	1	1	0	0	0	0	0	20	0	2264.1	Q3T0S5;A5PK73;G3MXL6;A0A4W2ES70;A0A4W2D2Y0;A0A4W2ES65;A0A4W2ERR3	Q3T0S5	154	173			yes	no	2;3	2.7953e-218	217.554	466.92	2	2	2	2
YLTVAAVFR	DAKNMMAACDPRHGRYLTVAAVFRGRMSMK	DPRHGRYLTVAAVFRGRMSMKEVDEQMLNV	R	Y	L	F	R	G	2	1	0	0	0	0	0	0	0	0	1	0	0	1	0	0	1	0	1	2	0	0	9	0	1038.59	A0A4W2DVZ1;Q2KJD0;A0A4W2C297;A0A4W2C068;Q3MHM5;A0A4W2E9B9;E1B953;A0A4W2BSG1;A0AAF6ZEV9;Q2HJ81;A0A4W2E9H1;A0AAF6YVW8;Q3ZBU7;A0A4W2EPL6	Q3MHM5	310	318			no	no	2	1.7138e-06	5.76604	220.25	1	1	1	1
IEVLDNTQQLK	IPRPFSVHYDPYTQRIEVLDNTQQLKILAD	YTQRIEVLDNTQQLKILADSISSEVEILCS	R	I	E	L	K	I	0	0	1	1	0	2	1	0	0	1	2	1	0	0	0	0	1	0	0	1	0	0	11	0	1299.7	A0A3Q1M4Y8;A0A3Q1MR89;Q2KIH7;A0A4W2I475;A0A4W2E188;A0A4W2GG63;A0A4W2DGM3;A0A452DIK4;A0AAF7ABE8	A0A3Q1M4Y8	401	411			yes	no	2	8.4837e-16	15.0714	230.06	1	1	1	1
TILATGELGSLTNVYK	EIRQFRKACGEAHLKTILATGELGSLTNVY	ILATGELGSLTNVYKASMIAMMAGSDFIKT	K	T	I	Y	K	A	1	0	1	0	0	0	1	2	0	1	3	1	0	0	0	1	3	0	1	1	0	0	16	0	1678.91	Q3T0V9;A0A4W2HE22;A0A4W2EY25;A0A4W2FDQ6;A0AAA9S7C9;A0A4W2DCE5;A0A3Q1MHS3	Q3T0V9	189	204			yes	no	2	4.0565e-20	19.3918	211.26	1	1	1	1
LITVDGNICSGK	ILGEKATKKMTEKSKLITVDGNICSGKSKL	KSKLITVDGNICSGKSKLAKEIAEKLGLKH	K	L	I	G	K	S	0	0	1	1	1	0	0	2	0	2	1	1	0	0	0	1	1	0	0	1	0	0	12	0	1275.65	A0AAA9SHT7;Q3SZE6;P34942;G5E543;A0A4W2DSH2;A0A4W2DCG6;A0A3Q1LW79;A0A3Q1LPX6	A0AAA9SHT7	45	56			yes	no	2	0.018425	1.73459	81.865	1		0.5
EALLELK	KQHVQDWAIPREKTKEALLELKAMLEANPK	AIPREKTKEALLELKAMLEANPKVVAHYPV	K	E	A	L	K	A	1	0	0	0	0	0	2	0	0	0	3	1	0	0	0	0	0	0	0	0	0	0	7	0	814.48	Q3ZC33;A0A4W2GPN0;A0AAA9S1F0;A0A4W2GMY6;A0A4W2EUY3;A0A4W2IDV7;A0AAF6ZD32;A0A4W2GMW2;A0A4W2DRS5;Q9TTZ1	Q3ZC33	318	324			yes	no	2	0.0080136	2.09617	149.4		1	0.5	1
HLVGVCYTEDEAK	QVCSSCHSMDYVAYRHLVGVCYTEDEAKAL	YRHLVGVCYTEDEAKALAEEVEVQDGPNED	R	H	L	A	K	A	1	0	0	1	1	0	2	1	1	0	1	1	0	0	0	0	1	0	1	2	0	0	13	0	1519.7	A0A4W2C0V1;P00125;Q7YRA7	A0A4W2C0V1	134	146			yes	no	2;3	8.4354e-12	11.0739	193.21		2	1	2
VDCTQHYELCSGNQVR	LALGLEHSETVKIGKVDCTQHYELCSGNQV	DCTQHYELCSGNQVRGYPTLLWFRDGKKVD	K	V	D	V	R	G	0	1	1	1	2	2	1	1	1	0	1	0	0	0	0	1	1	0	1	2	0	0	16	0	1964.85	A0A4W2ID94;A0A4W2DSN2;A0A3Q1LUG9;A0A4W2GYK5;A0A4W2BS54;A0A4W2H0B7	A0A4W2ID94	250	265			yes	no	3	1.1077e-21	20.9556	226.75	1	1	1	1
VQHEGLQEPLTLK	ALVVPSGEEQKYTCRVQHEGLQEPLTLKWE	CRVQHEGLQEPLTLKWEPPQPSFLTMGIIV	R	V	Q	L	K	W	0	0	0	0	0	2	2	1	1	0	3	1	0	0	1	0	1	0	0	1	0	0	13	0	1490.81	H6V5F7;Q30304;H6V5G1;Q3YJH3;Q3YJF7;A0A7T8G3N2;Q3HWF1;A0A7S6NJ40;Q3YJG7;K7QEC3;H6V5E6;D6C4G0;D6C4G1;K7QEK7;A0A4W2C2X4;Q2KIU1;Q3YJI1;A7E329;Q3YFH1;Q45L77;A0A7S6SPF2;W5XIT5;H6V5E9;A0A0S3Q245	H6V5F7	276	288			no	no	3	0.010363	1.98451	69.261		1	0.5	1
ASSEQAEQPSQPSSAPGSENVVPR	______________________________	SQPSSAPGSENVVPREPLIATAVKFLQNSR	M	A	S	P	R	E	3	1	1	0	0	3	3	1	0	0	0	0	0	0	4	6	0	0	0	2	0	0	24	0	2438.13	A7YW91;A1L567;A0A4W2E9X2;A0A4W2GD83;A0A3Q1MTZ2;A0AAA9S7B4	A7YW91	2	25			yes	no	3	4.9073e-05	4.30916	84.327	1		0.5	1
VFVVGVGMTK	______________________________	PLRNRVFVVGVGMTKFTKPGVENRDYPDLA	R	V	F	T	K	F	0	0	0	0	0	0	0	2	0	0	0	1	1	1	0	0	1	0	0	4	0	0	10	0	1035.58	A0A4W2EZB4;A0AAA9SDZ8;A0A4W2EZA3;F1MV74;A0A4W2HXQ5;A0A4W2G096;A0A4W2DDS2;P07857;A0A4W2HXP8;A0A4W2EZ45;A0A4W2EZA8;A0A4W2DIU2;A0A4W2DDJ5;A0AAA9RY23;A0AAA9SI14;A0AAA9S3B8;A0A4W2FZL6;A0A4W2FYY9;A0A4W2G037;A0A4W2G0I9;A0AAA9RZW0;A0A4W2G2U0	A0A4W2EZB4	14	23			yes	no	2	0.001908	2.71942	122.13	2	1	1.5
LLDAVDTYIPVPTR	LEQRDPELGLKSVQKLLDAVDTYIPVPTRD	KLLDAVDTYIPVPTRDLEKPFLLPVESVYS	K	L	L	T	R	D	1	1	0	2	0	0	0	0	0	1	2	0	0	0	2	0	2	0	1	2	0	0	14	0	1571.86	A0A4W2BSX9;P49410;A0AAF6Z672;A0A4W2I843;A0AAA9T2K2	A0A4W2BSX9	204	217			yes	no	2	2.6029e-26	25.5845	244.01		1	0.5	1
STLDTDYQMTK	QVNYSLNTDDPLIFKSTLDTDYQMTKNEMG	LIFKSTLDTDYQMTKNEMGFTEEEFKRLNI	K	S	T	T	K	N	0	0	0	2	0	1	0	0	0	0	1	1	1	0	0	1	3	0	1	0	0	0	11	0	1301.58	A0A4W2FZQ6;A0A3Q1M5M9;P56658;A6H7A2;A0A4W2EGH6;A0AAA9SWQ3;A0AAA9TI96;A0A4W2D5K6;A0A3Q1M5V8;F6RZ88;A0A4W2FXD5;A0A4W2E7X3;A0A4W2HRX5	A0A4W2FZQ6	296	306			yes	no	2	0.0002056	3.68698	142.43	1	2	1.5	1
FASEIAGVDDLGTTGR	KTIMTRCIQCTRCIRFASEIAGVDDLGTTG	ASEIAGVDDLGTTGRGNDMQVGTYIEKMFM	R	F	A	G	R	G	2	1	0	2	0	0	1	3	0	1	1	0	0	1	0	1	2	0	0	1	0	0	16	0	1607.78	A0AAA9TSL9;A0A4W2CM15;P15690;A0A4W2CI92;A0A4W2CI97;A0A4W2D2C2;A0A4W2IRJ6;A0A4W2IU10	A0AAA9TSL9	149	164			yes	no	2	2.0261e-05	4.69334	177.83	1	1	1	1
DFNHINVELSLLGK	GRTVIVKGPRGTLRRDFNHINVELSLLGKK	RDFNHINVELSLLGKKKKRLRVDKWWGNRK	R	D	F	G	K	K	0	0	2	1	0	0	1	1	1	1	3	1	0	1	0	1	0	0	0	1	0	0	14	0	1597.85	A0A4W2EY56;Q3SYR7;G3N2H8;A0AAA9TUA7;G3MXR3;A0AAA9SWR2;A0A4W2EHL4;A0A4W2EQH3;A0A4W2HAW5;A0A4W2FZG1;Q9BEH4;Q862F0;A0A4W2GUP0;G3MYL1;A0A4W2HXG2;A0A3Q1ME53	A0A4W2EY56	37	50			yes	no	3	1.4145e-05	4.8494	150.05		1	0.5
SGWTPAPTCIEITCDPPR	AGFEYGQRGDTICTKSGWTPAPTCIEITCD	TPAPTCIEITCDPPRIPNGVYRPELSKYRG	K	S	G	P	R	I	1	1	0	1	2	0	1	1	0	2	0	0	0	0	4	1	3	1	0	0	0	0	18	0	2056.93	A0A4W2FA66;A0A4W2F8F9;A0A4W2HB61;A0A4W2FA61;A0A4W2CD71;A0A4W2CD63;A0A4W2EJK6;A0A4W2CGP7;A0A4W2CG28;A0A4W2CGM6;A0A4W2EC10;A0A4W2CX43;A0A4W2E9G9	A0A4W2FA66	72	89			no	no	2	1.6028e-05	4.79512	113.35	1		0.5	1
DVEIHGVTIPK	RMFPIAGRLERVCKKDVEIHGVTIPKGTTV	VCKKDVEIHGVTIPKGTTVLVPLFVLHNNP	K	D	V	P	K	G	0	0	0	1	0	0	1	1	1	2	0	1	0	0	1	0	1	0	0	2	0	0	11	0	1206.66	P79102;Q29RV2	P79102	380	390			no	no	2;3	8.5167e-07	6.06973	182.71	2	2	2	1
NFDDAIAEGVTFIK	EPAADQGTVLALTERNFDDAIAEGVTFIKF	RNFDDAIAEGVTFIKFYAPWCGHCKDLAPT	R	N	F	I	K	F	2	0	1	2	0	0	1	1	0	2	0	1	0	2	0	0	1	0	0	1	0	0	14	0	1538.76	A0A4W2ID94;A0A4W2DSN2;A0A3Q1LUG9;A0A4W2GYK5;F1MKS3;A0A4W2BS54;A0A4W2H0B7	A0A4W2ID94	336	349			yes	no	2	0.00021012	3.67753	168.02	1	1	1	1
FLEEHPGGEEVLR	STWLILHYKVYDLTKFLEEHPGGEEVLREQ	TKFLEEHPGGEEVLREQAGGDATENFEDVG	K	F	L	L	R	E	0	1	0	0	0	0	4	2	1	0	2	0	0	1	1	0	0	0	0	1	0	0	13	0	1510.74	A0A4W2I6Q0;A0A452DIG0;P00171;A0A4W2GNP8;A0AAA9SBS1;A0AAA9T6V6;A0A4W2I6S1;A0AAA9SHW5	A0A4W2I6Q0	40	52			yes	no	2;3	1.5717e-16	15.8036	257.09	2	2	2	2
DFSLEQLR	GEESPAASLPRMKKRDFSLEQLRQYDGSRN	LPRMKKRDFSLEQLRQYDGSRNPRILLAVN	R	D	F	L	R	Q	0	1	0	1	0	1	1	0	0	0	2	0	0	1	0	1	0	0	0	0	0	0	8	0	1006.51	A5PJQ6;F6QJJ8;A0A4W2BXE9	A5PJQ6	102	109			yes	no	2	0.0041371	2.3833	176.65	1	1	1	1
SEEDVGSLIEYEFR	QVYFGGTVVGEQAMKSEEDVGSLIEYEFRV	KSEEDVGSLIEYEFRVINLGKPLKNLGTAT	K	S	E	F	R	V	0	1	0	1	0	0	4	1	0	1	1	0	0	1	0	2	0	0	1	1	0	0	14	0	1671.76	A0A4W2DD07;A0A4W2DT05;A0AAA9SAT9;A0A4W2DDA9;A0AAA9T5S8;A0A4W2H048;A0A3Q1M8K4;A0A4W2EVD6;E1BFQ6;A0A4W2DD16;A0A4W2H323;A0A4W2H355;A0A4W2INQ0;A0A4W2H204;A0A4W2DCY6	A0A4W2DD07	792	805			yes	no	2	0.00040915	3.38812	132.17	1	1	1	1
INFDDNAEFR	FGETPEGQVVCFDAKINFDDNAEFRQKDIF	CFDAKINFDDNAEFRQKDIFAMDDKSENEP	K	I	N	F	R	Q	1	1	2	2	0	0	1	0	0	1	0	0	0	2	0	0	0	0	0	0	0	0	10	0	1239.55	A0AAA9T4H8;A0AAF6YU28;A0A4W2IMA0;Q3MHX5;A0AAA9RX18;A0A4W2IQ77;A0AAA9TV37;A0AAA9SPV9;A5D9G3;A0A4W2IQ89;A0A4W2IM82;A0A4W2IM91;A0A4W2IM95;A0A4W2BPF2;A0A4W2ITC7;A0A4W2BPG3;A0A4W2BQ58;A0A4W2C3P5;A0A4W2E5D5;A0A4W2BM09;A0A4W2BM33	A0AAA9T4H8	336	345			yes	no	2	0.00015926	3.79789	173.37		1	0.5	1
LVVISDPHVK	NPKRMQDLLRSKKRKLVVISDPHVKVDPNY	SKKRKLVVISDPHVKVDPNYSVYAKAKEQG	K	L	V	V	K	V	0	0	0	1	0	0	0	0	1	1	1	1	0	0	1	1	0	0	0	3	0	0	10	0	1105.65	A0A4W2DEB2;E1BKJ4;A0A4W2CYW1;A0A3Q1LZZ4;A0AAA9TXD9;A0AAA9RXE5;A0A4W2DEB6	A0A4W2DEB2	369	378			yes	no	2;3	0.0018592	2.73067	122.74	1	2	1.5	2
FGNEVVPVTITVK	LNSYTRSKAAWEAGRFGNEVVPVTITVKGK	GRFGNEVVPVTITVKGKPDVVVKEDEEYKR	R	F	G	V	K	G	0	0	1	0	0	0	1	1	0	1	0	1	0	1	1	0	2	0	0	4	0	0	13	0	1401.79	A0AAA9SER9;A0A4W2I3I1;Q29RZ0;A0A4W2GDN1;A0AAF6YY96;A0A4W2DYG1;A0AAA9T850;A0AAA9THN8	A0AAA9SER9	195	207			yes	no	2	9.9568e-06	5.00188	164.48	1	1	1	1
DLLHPSPEEEK	______________________________	PLAKDLLHPSPEEEKRKHKKKRLVQSPNSY	K	D	L	E	K	R	0	0	0	1	0	0	3	0	1	0	2	1	0	0	2	1	0	0	0	0	0	0	11	0	1292.62	Q2KHT7;A0A4W2HGT2;E1B7A8;A0A4W2F0R8	Q2KHT7	6	16			yes	no	2;3	6.8889e-10	9.16185	207.34	1	1	1	2
LSILYPATTGR	TARVVFIFGPDKKLKLSILYPATTGRNFDE	KKLKLSILYPATTGRNFDEILRVIISLQLT	K	L	S	G	R	N	1	1	0	0	0	0	0	1	0	1	2	0	0	0	1	1	2	0	1	0	0	0	11	0	1190.67	O77834;A0A4W2CJ87;A0A4W2GH37;A0A4W2CVN2	O77834	145	155			yes	no	2	0.0088105	2.055	111.61	1	1	1	1
VVEEAPSIFLDSETR	WLNERECSIQRRNQKVVEEAPSIFLDSETR	VVEEAPSIFLDSETRRAMGEQAVALAKAVN	K	V	V	T	R	R	1	1	0	1	0	0	3	0	0	1	1	0	0	1	1	2	1	0	0	2	0	0	15	0	1690.84	A0AAA9SXI2;A0A4W2GV63;A0A4W2DB86;A4FV90;A0A4W2GWS5;A0A3Q1MM69;A0A4W2CS24;A0A4W2GXV5;A0A3Q1LUQ7;A0A4W2CS23;A0A4W2IB10;A0A3Q1N969;A0A4W2CVS2;A0A4W2CVT7;A0A3Q1LTS4;A0A4W2CS13;A0A4W2IEJ9;A0A3Q1LYL5;A0AAA9RXJ3;A0A4W2GWQ3;A0AAA9S842;A0A4W2ELK7;A0A4W2IK60	A0AAA9SXI2	299	313			yes	no	2;3	0.00026463	3.57736	150.09	1	2	1.5	1
GHALLIDCR	PCGIMDQLIALLGQRGHALLIDCRSLETSL	ALLGQRGHALLIDCRSLETSLVPLSDPKLA	R	G	H	C	R	S	1	1	0	1	1	0	0	1	1	1	2	0	0	0	0	0	0	0	0	0	0	0	9	0	1053.54	A0AAA9TPL4;A6H768;A0A4W2F5L1;A0A4W2C2S5;A0AAF6Z0N9	A0AAA9TPL4	196	204			yes	no	2;3	0.0043309	2.36342	117.04	2	2	2	2
IPLSQEEITLR	TDLVEWQLRIAAGEKIPLSQEEITLRGHAF	AGEKIPLSQEEITLRGHAFEARIYAEDPNN	K	I	P	L	R	G	0	1	0	0	0	1	2	0	0	2	2	0	0	0	1	1	1	0	0	0	0	0	11	0	1297.72	A0A4W2EST0;A0A3Q1LW23;A0A3Q1LY56;A0A4W2DPH4;A0A3Q1LRD6;E1BGC1;A0A4W2GD86;A0A4W2D4Q8;A0A4W2HX52;A0A4W2D969;A0A3Q1MLC6;A0AAA9TKT4;A0A4W2ET05	A0A4W2EST0	368	378			yes	no	2	0.00050858	3.29364	132.25	1	1	1	1
SVSLPADTVVEWK	TYIPLQCSRDGFWSRSVSLPADTVVEWKFV	SRSVSLPADTVVEWKFVVVENGEVARWEEC	R	S	V	W	K	F	1	0	0	1	0	0	1	0	0	0	1	1	0	0	1	2	1	1	0	3	0	0	13	0	1429.75	E1BAJ4;A0A4W2D820	E1BAJ4	286	298			yes	no	2	0.00047138	3.32663	149.96	1	1	1	1
GHFGPINSVAFHPDGK	RFFHLAFEEEFGRVKGHFGPINSVAFHPDG	HFGPINSVAFHPDGKSYSSGGEDGYVRIHY	K	G	H	G	K	S	1	0	1	1	0	0	0	3	2	1	0	1	0	2	2	1	0	0	0	1	0	0	16	0	1678.82	A0AAA9SHA0;A0AAA9U0C5;A0AAA9TYL2;Q5E966;A0A4W2HJP6;A0AAF6ZTU5;A0AAA9T5Y1;A0AAA9RZX4;A0AAA9TNT3;A0AAA9SK82	A0AAA9SHA0	139	154			yes	no	3	0.0055068	2.2591	71.781		1	0.5	1
FLDEIITPVMR	RSLLETLQKAGFSEKFLDEIITPVMRVNYG	FSEKFLDEIITPVMRVNYGQTTNINGFVGA	K	F	L	M	R	V	0	1	0	1	0	0	1	0	0	2	1	0	1	1	1	0	1	0	0	1	0	0	11	0	1332.71	F1N2K1;A0A4W2EP24;A0AAA9TB95;A0A4W2HBC5;A0A4W2EP27;A0A4W2EP03	F1N2K1	215	225			yes	no	2	8.727e-09	8.05914	199.89	1	2	1.5	1
NCIDITGVR	RLTVMTDLEDKNEWKNCIDITGVRLPTGYY	DKNEWKNCIDITGVRLPTGYYFGASAGTGD	K	N	C	V	R	L	0	1	1	1	1	0	0	1	0	2	0	0	0	0	0	0	1	0	0	1	0	0	9	0	1046.52	A6QP36;A0A4W2GUE1;A0A4W2D603	A6QP36	241	249			yes	no	2	0.0023556	2.6279	159.46	1	1	1	1
SLPEETVDHIVQR	DSKREIQKILEFIGRSLPEETVDHIVQRTS	GRSLPEETVDHIVQRTSFKEMKKNPMTNYS	R	S	L	Q	R	T	0	1	0	1	0	1	2	0	1	1	1	0	0	0	1	1	1	0	0	2	0	0	13	0	1521.78	A0A4W2IED0;P50227;A0A4W2I9Q7	A0A4W2IED0	214	226			yes	no	2;3	5.9649e-22	21.2244	277.1	2	2	2	2
EQGVLSFWR	KQYKGIIDCVVRIPKEQGVLSFWRGNLANV	VVRIPKEQGVLSFWRGNLANVIRYFPTQAL	K	E	Q	W	R	G	0	1	0	0	0	1	1	1	0	0	1	0	0	1	0	1	0	1	0	1	0	0	9	0	1120.57	A0A3Q1MF55;Q8SQH5;A0A4W2I2H6;A0AAF6ZRR6;A0A3Q1MWD4;A0A3Q1MP50;A0A4W2HKB1;A0AAF6ZPU3;P32007;A0A3Q1LTX1;A0A4W2HPH7	A0A3Q1MF55	64	72			no	no	2	0.004519	2.34496	114.99	1		0.5	1
DIQYLPLIK	KQLEQVIAINLLPSRDIQYLPLIKMSTITG	NLLPSRDIQYLPLIKMSTITGPVPREFKSQ	R	D	I	I	K	M	0	0	0	1	0	1	0	0	0	2	2	1	0	0	1	0	0	0	1	0	0	0	9	0	1101.64	A0A3Q1LVV7;P02672;CON__P02672;A5PJE3;A0A4W2DV40;A0A4W2C3T1;F6QND5;A0A4W2CJC3;A0A4W2H221	A0A3Q1LVV7	218	226			yes	no	1;2	0.0045838	2.33877	140.35	1	1	1	1
MVLETFGGDGHAR	APLEWKALLEMQQTKMVLETFGGDGHARGD	TKMVLETFGGDGHARGDSVSQGTGLAPGSP	K	M	V	A	R	G	1	1	0	1	0	0	1	3	1	0	1	0	1	1	0	0	1	0	0	1	0	0	13	0	1388.65	A0A3Q1LVV7;P02672;CON__P02672;A5PJE3;A0A4W2DV40;A0A4W2C3T1;F6QND5;A0A4W2CJC3;A0A4W2H221	A0A3Q1LVV7	260	272			yes	no	2;3	7.3393e-12	11.1343	194.54	3	3	3	3
HSGPNSADTANDGFVR	EVFKSHRTEMDWVLKHSGPNSADTANDGFV	SGPNSADTANDGFVRLRGLPFGCTKEEIIQ	K	H	S	V	R	L	2	1	2	2	0	0	0	2	1	0	0	0	0	1	1	2	1	0	0	1	0	0	16	0	1643.73	A0A4W2GTV7;Q5E9J1;A0A4W2E1B9	A0A4W2GTV7	99	114			yes	no	2;3	5.9614e-21	20.2247	220.27	1	1	1	2
EPAPEAPGESQQHELDSR	KRILTWAQRAQLEQREPAPEAPGESQQHEL	PEAPGESQQHELDSRILKLQAMKEKLVKSI	R	E	P	S	R	I	2	1	0	1	0	2	4	1	1	0	1	0	0	0	3	2	0	0	0	0	0	0	18	0	1975.89	E1B8Z4;A0A4W2FYB4;A0A4W2CP05	E1B8Z4	131	148			yes	no	3	2.6978e-08	7.56899	144.68	1	1	1	1
VQELAHELATAK	TLASVQELLIQQQQKVQELAHELATAKVLV	QQKVQELAHELATAKVLVPDPPAPPGSSCS	K	V	Q	A	K	V	3	0	0	0	0	1	2	0	1	0	2	1	0	0	0	0	1	0	0	1	0	0	12	0	1308.7	A7YW91;A1L567;A0A4W2E9X2;A0A4W2GD83;A0A3Q1MTZ2;A0AAA9TSN1;A0A4W2I3A8;A0AAA9S740;F6REH4;E1BFW8;A0A3Q1M4B1	A7YW91	184	195			yes	no	2;3	2.8243e-07	6.54909	206.36	2	1	1.5	2
LGFMSAFVK	RARHKDAFLKKHNLKLGFMSAFVKASAFAL	KKHNLKLGFMSAFVKASAFALQEQPVVNAV	K	L	G	V	K	A	1	0	0	0	0	0	0	1	0	0	1	1	1	2	0	1	0	0	0	1	0	0	9	0	998.526	F1MEQ3;A0A3Q1LTZ5;A0AAA9S9F8;A0A4W2ER14;P11179;A0A4W2GWM3;A0A3Q1MHE5	F1MEQ3	262	270			yes	no	2	0.0041239	2.38469	119.29	2	2	2	1
IVEYDSPEELLK	EGGDNLRVMVLDSGKIVEYDSPEELLKNPG	SGKIVEYDSPEELLKNPGPFYFMAQEAGIE	K	I	V	L	K	N	0	0	0	1	0	0	3	0	0	1	2	1	0	0	1	1	0	0	1	1	0	0	12	0	1433.73	A0A4W2FHB8;F1MIP7;A0A4W2FH77;A0A4W2E1B2;A0A3Q1NLJ8	A0A4W2FHB8	1420	1431			yes	no	2	0.0015769	2.8022	106.4		1	0.5	1
IEDYFPEFAR	KQDLLAEKVLAGKSKIEDYFPEFARYTTPE	AGKSKIEDYFPEFARYTTPEDATPEPGEDP	K	I	E	A	R	Y	1	1	0	1	0	0	2	0	0	1	0	0	0	2	1	0	0	0	1	0	0	0	10	0	1285.6	P04896;A0AAF7AP21;A0A4W2GKF0;A0A4W2GPG9;A0A4W2CST8;A0A191UJC7;A0AAA9TCZ2;A0AAA9TK99;A0A4W2I385;A0A4W2CWW3;A0AAF6DLW9	P04896	308	317			yes	no	2	0.0057135	2.2431	102.62	1	1	1	1
GIVGSFEELCR	VVPDVETLGTWAQKRGIVGSFEELCRNKDV	AQKRGIVGSFEELCRNKDVKKGILEDMVRL	R	G	I	C	R	N	0	1	0	0	1	0	2	2	0	1	1	0	0	1	0	1	0	0	0	1	0	0	11	0	1265.61	A0AAA9TPD6;A0A3Q1LVU8;A0A3Q1NM08;A0A4W2BYB6;A0A4W2FYL2;A0A4W2HWL3;A0A4W2C0T6;A0A4W2C1F8;A0A4W2EDC3;Q0VCZ8;A0A4W2EDB2;A0A4W2FXD3;A0A3Q1LWT4;A0A3Q1MCR6;A0A4W2G0P1;A0A4W2BY92;A0A3Q1M3G1;A0AAA9RXX3;A0A4W2FYD2;A0A4W2FYI3;A0A3S5ZPL3;A0A4W2HWW0	A0AAA9TPD6	687	697			no	no	2	8.9739e-09	8.04702	198.65	1	1	1
IMDPNIVGSEHYDVAR	LGIYPAVDPLDSTSRIMDPNIVGSEHYDVA	MDPNIVGSEHYDVARGVQKILQDYKSLQDI	R	I	M	A	R	G	1	1	1	2	0	0	1	1	1	2	0	0	1	0	1	1	0	0	1	2	0	0	16	0	1814.86	P00829;A0A4W2EL77;A0A452DII8;Q0QEM9	P00829	407	422			yes	no	2;3	6.5189e-28	27.1858	286.53	2	2	2	4
VPGAWTEACGQK	QPAEAIHNWIRGNDKVPGAWTEACGQKLTF	NDKVPGAWTEACGQKLTFFNSTLSTAGLEP	K	V	P	Q	K	L	2	0	0	0	1	1	1	2	0	0	0	1	0	0	1	0	1	1	0	1	0	0	12	0	1302.6	E1BMG9;A7YY67;A0A4W2C7P9;A0A4W2FME8;A0A4W2DTP5;A0AAA9TMN4;A0A4W2BQN1;A0A4W2FJZ7;A0A4W2HFQ9;A0AAA9SRD2;A0A4W2BST2;A0A4W2HLW9	E1BMG9	230	241			yes	no	2	0.00050862	3.29361	123.86	1		0.5	1
AADYAAQAAQLR	EGITVYSTQFGGYAKAADYAAQAAQLRSAL	YAKAADYAAQAAQLRSALESTAKYQTDFYF	K	A	A	L	R	S	6	1	0	1	0	2	0	0	0	0	1	0	0	0	0	0	0	0	1	0	0	0	12	0	1247.63	Q148C9;A0A4W2DBI2;A0AAF6YP18	Q148C9	141	152			yes	no	2	2.0133e-11	10.6961	179.1	1	1	1	1
AGTGVDNVDLEAATR	SDIINAAEKLQVVGRAGTGVDNVDLEAATR	AGTGVDNVDLEAATRKGILVMNTPNGNSLS	R	A	G	T	R	K	3	1	1	2	0	0	1	2	0	0	1	0	0	0	0	0	2	0	0	2	0	0	15	0	1487.72	Q5EAD2;A0A4W2IBK4;A0A4W2I2L3;A0A4W2GJW5;A0AAA9TDW1;A0A4W2GKK7;A0A4W2D9Z0;A0A4W2DQ85;A0A140T866;A0A4W2D5H1;A0A4W2DAD3;A0AAA9SUA8;A0A4W2GKX2;A0A4W2DAB3;A0A4W2D9Z6	Q5EAD2	76	90			yes	no	2	5.0039e-77	76.3007	337.99	1	1	1	1
LAIGEGQQHQLGGAK	YSMKKTTMKIIPLNRLAIGEGQQHQLGGAK	LAIGEGQQHQLGGAKQAGDV__________	R	L	A	A	K	Q	2	0	0	0	0	3	1	4	1	1	2	1	0	0	0	0	0	0	0	0	0	0	15	0	1505.8	F6RU06;Q3SZZ9;A0A4W2C156;F1MGU7;A0A4W2CJB3;P12799	F6RU06	404	418			yes	no	2;3	1.5573e-52	51.8076	294.29	2	2	2	2
TVIIEQSWGSPK	LLADAVAVTMGPKGRTVIIEQSWGSPKVTK	KGRTVIIEQSWGSPKVTKDGVTVAKSIDLK	R	T	V	P	K	V	0	0	0	0	0	1	1	1	0	2	0	1	0	0	1	2	1	1	0	1	0	0	12	0	1343.71	A0A088Q0A9;A0AAA9TBS7;A0A4W2HEM6;A0A4W2F3I7;A0A4W2HHY4;G3N0R5;F1MUZ9;A0AAA9SVC5;Q3T179;A0A4W2FEX9	A0A088Q0A9	22	33			yes	no	2	1.4747e-12	11.8313	210.08	1	1	1
TPILLHDHDER	RAVGVPALGFSPMNRTPILLHDHDERLHEA	PMNRTPILLHDHDERLHEAVFLRGVDIYTR	R	T	P	E	R	L	0	1	0	2	0	0	1	0	2	1	2	0	0	0	1	0	1	0	0	0	0	0	11	0	1344.68	A0AAA9TRT9;A0A4W2DIW7;A0AAA9SXR9;A0A4W2BMY4;Q3T0V2;A0A4W2FE75;F6REA4;A0A4W2BJR6;A0AAA9TH33;A0A4W2FBW9;A0AAA9S2B5;F1MR63;A0A4W2DJ67	A0AAA9TRT9	296	306			yes	no	2;3	0.00015036	3.82287	116.54	1	1	1	1
AAVTAFWGK	______________________________	LTAEEKAAVTAFWGKVKVDEVGGEALGRLL	K	A	A	G	K	V	3	0	0	0	0	0	0	1	0	0	0	1	0	1	0	0	1	1	0	1	0	0	9	0	949.502	A0A4W2E6G0;CON__P02070;D4QBB4;P02070;A0A4W2I8J7;A0A4W2GM01;A0AAA9TYE5;A0A4W2CKL8;A0A3Q1MGU4;A0A4W2E6G6	A0A4W2E6G0	8	16			yes	no	2	0.003525	2.45284	125.81	1	1	1	1
DIVQFVPFR	GDDVRVSSRGRYAERDIVQFVPFRDYVDRS	GRYAERDIVQFVPFRDYVDRSGNQVLSMAR	R	D	I	F	R	D	0	1	0	1	0	1	0	0	0	1	0	0	0	2	1	0	0	0	0	2	0	0	9	0	1119.61	A0A3Q1MYU0;E1BID8;A0A4W2C2E7;A5D784;A0AAA9TGH9;A0A4W2GUB9;A0A4W2DF06;A0A3Q1MGA0;A0A4W2GZH7;A0A4W2E294;A0A4W2DKB6;A0A4W2DEZ5;A0A4W2CE57;A0A4W2F0I7;A0A3Q1M6K0;A0A4W2HI52;A0A4W2H361;A0AAA9U0H7;A0A4W2CI11;A0A4W2HI72;A0AAA9RYH5;Q2KHY1;A0A4W2IDA4;A0A4W2F1H5;A0A4W2F0K5;F6RFV3;F1MRS5;A5PK35;A0A3Q1M552;A5PJY9;A0A4W2CUH4;A1L523;A0AAA9TF27;F1MLJ3;F1MS45;A0A4W2G3R3;F1MZS0;A0A4W2C711;A0A4W2FLY3;A0A4W2H1R2;A0A…	A0A3Q1MYU0	402	410			yes	no	2	0.0037643	2.42432	143.89	1	1	1	1
LGAPQQPGPGPPPPHSR	QREAEYFELPELVRRLGAPQQPGPGPPPPH	APQQPGPGPPPPHSRRGVQKEGSLGDDLLP	R	L	G	S	R	R	1	1	0	0	0	2	0	3	1	0	1	0	0	0	7	1	0	0	0	0	0	0	17	0	1688.87	A0A4W2F4N5;A0AAA9SG32;G3N3D4	A0A4W2F4N5	128	144			yes	no	3	0.0017762	2.75051	67.994	1	1	1	1
VVAGVANALAHR	FGKEFTPVLQADFQKVVAGVANALAHRYH_	FQKVVAGVANALAHRYH_____________	K	V	V	H	R	Y	4	1	1	0	0	0	0	1	1	0	1	0	0	0	0	0	0	0	0	3	0	0	12	0	1176.67	A0A4W2E6G0;CON__P02070;D4QBB4;P02070;D4QBB3;A0A4W2IAW6;A0A4W2ECA6	A0A4W2E6G0	132	143			yes	no	2;3	7.2947e-13	12.137	219.25	2	2	2	2
AVLVDLEPGTMDSVR	NVYYNEATGGKYVPRAVLVDLEPGTMDSVR	AVLVDLEPGTMDSVRSGPFGQIFRPDNFVF	R	A	V	V	R	S	1	1	0	2	0	0	1	1	0	0	2	0	1	0	1	1	1	0	0	3	0	0	15	0	1600.81	Q3MHM5;A0A4W2E9B9;A0AAF6YVW8;Q3ZBU7;A0A4W2EPL6	Q3MHM5	63	77			no	no	2;3	1.999e-08	7.69919	179.19	2	3	2.5	2
VHIEIGPDGR	ENDIYNFFSPLNPVRVHIEIGPDGRVTGEA	LNPVRVHIEIGPDGRVTGEADVEFATHEEA	R	V	H	G	R	V	0	1	0	1	0	0	1	2	1	2	0	0	0	0	1	0	0	0	0	1	0	0	10	0	1091.57	A0A4W2GTV7;Q5E9J1;A0A4W2E1B9;E1BMP6;A0A4W2ECL2;A0A3Q1MIM4;A0A4W2F6T4;A0A4W2F6V7;A0A4W2DE08;A0A4W2F8Q6;A0A4W2EWD9;A0A4W2F851;A0A3Q1MIG4;A0A3Q1LU71;A0A4W2HCX7;A0A4W2DDR4;A0A3Q1N348;Q3SZF3;A5D9B4;A0A4W2G120	A0A4W2GTV7	317	326			no	no	2;3	0.00024459	3.61156	141.48	2	2	2	2
LAVEALSSLDGDLAGR	CPPHCSRGERRAIEKLAVEALSSLDGDLAG	AVEALSSLDGDLAGRYYALKSMTEAEQQQL	K	L	A	G	R	Y	3	1	0	2	0	0	1	2	0	0	4	0	0	0	0	2	0	0	0	1	0	0	16	0	1585.83	A0A4W2C4Q9;Q5EA61;A0A4W2FT21;A0AAA9SUZ5;A0AAF6ZIA4	A0A4W2C4Q9	156	171			yes	no	2	0.00013856	3.85836	138.24		1	0.5	1
LIDDMVAQAMK	YKSEFEAQNIWYEHRLIDDMVAQAMKSEGG	YEHRLIDDMVAQAMKSEGGFIWACKNYDGD	R	L	I	M	K	S	2	0	0	2	0	1	0	0	0	1	1	1	2	0	0	0	0	0	0	1	0	0	11	0	1233.61	Q9XSG3;A0A4W2HA65;A0A140T8A5;A0A4W2HA75;Q0QEQ4	Q9XSG3	250	260			yes	no	2	0.043732	1.3592	83.998	1		0.5	1
QADLYISEGLHPR	DGTTSNVLIIGELLKQADLYISEGLHPRII	LKQADLYISEGLHPRIITEGFEAAKEKALQ	K	Q	A	P	R	I	1	1	0	1	0	1	1	1	1	1	2	0	0	0	1	1	0	0	1	0	0	0	13	0	1497.76	A0A4W2C529;Q3MHL7;A0A4W2BQK2;F1MGX0;Q3T084;A0A4W2BSA1;A0A4W2GDR4;A0AAA9TYQ5;A0A4W2HY76;A0A4W2E7L4;A0AAA9SZY8;A0A4W2GDU4;A0A4W2BS92;A0A4W2I2X8;A0AAA9TA85;F1MQ35;Q17QX5;A0AAA9TDX0	A0A4W2C529	105	117			yes	no	3	0.00013771	3.86103	129.37		1	0.5	1
LYDAYELK	GKFEKLIVALMKPSRLYDAYELKHALKGAG	ALMKPSRLYDAYELKHALKGAGTDEKVLTE	R	L	Y	L	K	H	1	0	0	1	0	0	1	0	0	0	2	1	0	0	0	0	0	0	2	0	0	0	8	0	1013.51	A0A4W2DP53;A0A4W2IRI4;A1L5B6;F6QVC9;P81287;A0A3Q1MU33;A0A4W2ILE3;A0A4W2DP45;A0A4W2F3N8;A0A4W2IL93;A0A4W2F4X5;A0A4W2H628;A0A4W2F3N1;A0A4W2ILH5;A0AAA9S9V0;A0AAA9THP8	A0A4W2DP53	90	97			yes	no	2	0.012126	1.91628	122.13	1	1	1	1
SVIDYQTHFR	TQMESACVSIHEALKSVIDYQTHFRLREAQ	HEALKSVIDYQTHFRLREAQGRSRAEDLNT	K	S	V	F	R	L	0	1	0	1	0	1	0	0	1	1	0	0	0	1	0	1	1	0	1	1	0	0	10	0	1264.62	A0A4W2GDS7;A4IFT6;A0AAA9T3B1	A0A4W2GDS7	161	170			yes	no	2;3	2.7926e-06	5.55399	199.7	2	2	2	2
VLISDSLDPCCR	______________________________	LRKVLISDSLDPCCRKILQDGGLQVVEKQN	K	V	L	C	R	K	0	1	0	2	2	0	0	0	0	1	2	0	0	0	1	2	0	0	0	1	0	0	12	0	1433.66	Q5EAD2;A0A4W2IBK4;A0A4W2I2L3;A0A4W2GJW5;A0AAA9TDW1;A0A4W2GKK7;A0A4W2D9Z0;A0A4W2DQ85;A0A140T866;A0A4W2D5H1;A0A4W2DAD3;A0AAA9SUA8;A0A4W2GKX2;A0A4W2DAB3;A0A4W2D9Z6	Q5EAD2	9	20			yes	no	2	6.4327e-10	9.19161	202.44	1	1	1	1
WVEQEGPEYWDQNTR	FDSDAGDPRVEPRARWVEQEGPEYWDQNTR	WVEQEGPEYWDQNTRNAKGTAQTFRANLNT	R	W	V	T	R	N	0	1	1	1	0	2	3	1	0	0	0	0	0	0	1	0	1	2	1	1	0	0	15	0	1935.84	H6V5F7;O46768;G9HQZ6;O46752;A0A2D3UXS0;A0A2D3UMH9;G9HR01	H6V5F7	66	80			no	no	2	1.2046e-12	11.9192	231.83	1		0.5	1
GTTVVTSLSSVLHDEK	AVTRDIKFRNYLIPKGTTVVTSLSSVLHDE	TTVVTSLSSVLHDEKEFPNPKVFDPAHFLD	K	G	T	E	K	E	0	0	0	1	0	0	1	1	1	0	2	1	0	0	0	3	3	0	0	3	0	0	16	0	1671.87	Q1JQD1;A0A4W2GZW1;A0A4W2DVL4;F1MEU8;F1MRH2;A0A4W2H2Q7	Q1JQD1	384	399			yes	no	2;3	8.7044e-21	20.0603	274	2	2	2	2
LLLFSDGNSQGATPAAIEK	TRFYREASSNAAKKRLLLFSDGNSQGATPA	SDGNSQGATPAAIEKAVQEAQRAGVEIFAV	R	L	L	E	K	A	3	0	1	1	0	1	1	2	0	1	3	1	0	1	1	2	1	0	0	0	0	0	19	0	1931	A0A4W2DH74;E1BI98;A0A4W2G827	A0A4W2DH74	936	954			yes	no	2	0.0036867	2.43336	101.42	1		0.5
VNPLGGAVALGHPLGCTGAR	QAVYCVEKLKLPLEKVNPLGGAVALGHPLG	GAVALGHPLGCTGARQVITLLNELKRRGKR	K	V	N	A	R	Q	3	1	1	0	1	0	0	5	1	0	3	0	0	0	2	0	1	0	0	2	0	0	20	0	1916.01	A0AAA9TCH9;A0A4W2BUH3;Q3ZC41;A0A4W2DU87;A0A4W2GNS8;A0AAA9SLH6;A0A4W2BRI4;A0A4W2I8G8	A0AAA9TCH9	325	344			yes	no	2;3	5.1147e-08	7.29118	121.63	1	1	1	1
LVVLGSGGVGK	______________________________	REYKLVVLGSGGVGKSALTVQFVQGIFVEK	K	L	V	G	K	S	0	0	0	0	0	0	0	4	0	0	2	1	0	0	0	1	0	0	0	3	0	0	11	0	984.597	A0AAA9SJ82;A0A4W2DBX5;A0AAA9TU52;A0A4W2HFX9;A0A4W2FBG8;A0AAF6Z0F2;A0A4W2CSM1;P61223;A0AAA9SVR8;A0A4W2HC21;A0AAA9TMK0;A0A4W2CWF1;A0AAA9T0L1;A0A4W2EBW6	A0AAA9SJ82	6	16			no	no	2	0.001168	2.93256	122.13	1	1	1	1
GSAADSEDSPAIEAIR	VLIFGVPSRVPKDERGSAADSEDSPAIEAI	SAADSEDSPAIEAIRLLRKNFPSLLVACDV	R	G	S	I	R	L	4	1	0	2	0	0	2	1	0	2	0	0	0	0	1	3	0	0	0	0	0	0	16	0	1587.74	Q58DK5;Q2KIL3;A0A4W2FH17;A0A4W2FID6	Q58DK5	91	106			yes	no	2	2.3552e-61	60.628	295.32	1	1	1	1
TIYTPGSTVLYR	LISLQSGYLFIQTDKTIYTPGSTVLYRVFT	TDKTIYTPGSTVLYRVFTVDHKLLPVGQTV	K	T	I	Y	R	V	0	1	0	0	0	0	0	1	0	1	1	0	0	0	1	1	3	0	2	1	0	0	12	0	1369.72	A0A0F6QNP7;Q2UVX4;CON__Q2UVX4;A0A4W2CZN6;A0AAA9TPG5;A0A3Q1MGT0;A0A3Q1M2B2;A0A4W2HFJ5;A0A3Q1MHV6;A0A4W2D3Y9;A0A4W2D441;A0A4W2D411;A0A4W2D408;A0A4W2EPI5;A0A4W2D406;A0A4W2EPV7;A0A4W2CZQ8	Q2UVX4	136	147			no	no	2	0.00082254	3.08484	114.4	1	1	1	1
ILIVGGGVAGLASAGAAK	FTGQITAAGKVPPAKILIVGGGVAGLASAG	VGGGVAGLASAGAAKSMGAIVRGFDTRAAA	K	I	L	A	K	S	5	0	0	0	0	0	0	5	0	2	2	1	0	0	0	1	0	0	0	2	0	0	18	0	1523.9	A0AAA9RTC5;A0A4W2HHB8;P11024;A0A4W2HDX3	A0AAA9RTC5	230	247			yes	no	2	7.6398e-06	5.11692	121.28	1	1	1	1
NMVPQQALVIR	YYQEAKSSKIMESFKNMVPQQALVIRNGEK	ESFKNMVPQQALVIRNGEKMSINAEEVVVG	K	N	M	I	R	N	1	1	1	0	0	2	0	0	0	1	1	0	1	0	1	0	0	0	0	2	0	0	11	0	1267.71	A0A3Q1LUJ8;A0AAA9RYS2;A0A3Q1MFY4;A0A4W2GE32;A0AAA9RXW7;Q08DA1;A0A4W2ET57;F1MI32;A0A3Q1MDM5;A0AAA9RVJ6;A0AAA9T5F0;Q8HYW6;A0A4W2HUS8;A0A4W2G8E3;A0A3Q1N346;F1MR06	A0A3Q1LUJ8	192	202			no	no	2	0.0069773	2.15631	115.49	1	1	1	1
SCAEFLTQSK	KYTAQVDAEEKEDVKSCAEFLTQSKTRIQE	KEDVKSCAEFLTQSKTRIQEYEKELEKMRN	K	S	C	S	K	T	1	0	0	0	1	1	1	0	0	0	1	1	0	1	0	2	1	0	0	0	0	0	10	0	1169.54	P13620;A0A4W2F4K2;A0AAA9SB50;A0A4W2H8K0	P13620	100	109			yes	no	2	8.2071e-09	8.08581	224.86	1	1	1	1
ADLTEYLSR	QSVEGPSENVRKLSRADLTEYLSRHYKAPR	VRKLSRADLTEYLSRHYKAPRMVLAAAGGL	R	A	D	S	R	H	1	1	0	1	0	0	1	0	0	0	2	0	0	0	0	1	1	0	1	0	0	0	9	0	1066.53	P31800;A0A4W2DXS9;A0A4W2I344;G1K1X0;Q3MI02	P31800	214	222			yes	no	2	0.00040687	3.39054	193.41	1	1	1	1
DLASVQALLR	IKEKEQLMASDDFGRDLASVQALLRKHEGL	DDFGRDLASVQALLRKHEGLERDLAALEDK	R	D	L	L	R	K	2	1	0	1	0	1	0	0	0	0	3	0	0	0	0	1	0	0	0	1	0	0	10	0	1084.62	A0A4W2FYN5;A0A4W2EAW7;A0A3Q1NKL1;A0A3Q1MT78;A0AAA9TJI4;A0A3Q1M8L3;A0AAA9S557;A0AAA9RZC6;A0A3Q1LWG5;A0A4W2HQZ4;A0A4W2CR12;A0A4W2FY45;A0A4W2ELF9;A0A4W2HR21;E1BFB0;A0A4W2CR18;A0A4W2FVW0;A0A4W2HQE0;A0A3Q1LNC8;A0A3Q1N827;A0A4W2HUZ3	A0A4W2FYN5	286	295			yes	no	2	0.0014218	2.84716	128.38		1	0.5	1
MTNGFSGADLTEICQR	KSPVAKDVDLEFLAKMTNGFSGADLTEICQ	TNGFSGADLTEICQRACKLAIRESIESEIR	K	M	T	Q	R	A	1	1	1	1	1	1	1	2	0	1	1	0	1	1	0	1	2	0	0	0	0	0	16	0	1798.8	A0A4W2EG96;Q3ZBT1;G3X757;A0A4W2CTV6;A0A4W2EB72;A0A3Q1M0U9;A0AAA9T570	A0A4W2EG96	663	678			yes	no	2	6.7075e-49	48.1734	335.25	2	2	2	1
AASEQPQAGELLAK	______________________________	MAASEQPQAGELLAKARRAFLEEFGAEPEL	M	A	A	A	K	A	4	0	0	0	0	2	2	1	0	0	2	1	0	0	1	1	0	0	0	0	0	0	14	0	1411.73	A0AAA9TPL4;A6H768;A0A4W2F5L1;A0A4W2C2S5	A0AAA9TPL4	2	15			yes	no	2	7.5114e-09	8.12428	184.36	1	1	1	1
HSVNNPYSQFQK	TTLEHFAKIGWKNHKHSVNNPYSQFQKEYS	NHKHSVNNPYSQFQKEYSLDEVMTSRKIFD	K	H	S	Q	K	E	0	0	2	0	0	2	0	0	1	0	0	1	0	1	1	2	0	0	1	1	0	0	12	0	1447.68	A0A4W2EZB4;A0AAA9SDZ8;A0A4W2EZA3;F1MV74;A0A4W2HXQ5;A0A4W2G096;A0A4W2DDS2;P07857;A0A4W2HXP8;A0A4W2EZ45;A0A4W2EZA8;A0AAA9TLA7;A0A4W2DDJ5;A0AAA9SI14;A0AAA9S3B8;A0A4W2FZL6;A0A4W2FYY9;A0A4W2G037;A0AAA9RZW0;A0A4W2G2U0	A0A4W2EZB4	166	177			yes	no	2;3	1.9593e-39	38.7079	350.8	2	2	2	2
IIAVDINK	GLSVIMGCKAAGAARIIAVDINKDKFARAK	KAAGAARIIAVDINKDKFARAKQVGATECI	R	I	I	N	K	D	1	0	1	1	0	0	0	0	0	3	0	1	0	0	0	0	0	0	0	1	0	0	8	0	884.533	A0A4W2DKN3;Q2KII0;A0A4W2I3H9;A0A4W2DFG8;A0AAA9S8R0;A0A4W2GE42;A0A4W2GE84;A0A4W2DFC7;F1MZN9;A0A3Q1M0E0;A0A4W2GF53;A0A4W2F1P3;A0AAA9RZD4;A0A4W2GG33;A0AAA9SS81;A0A3Q1M857;A0A4W2F0V7;A0A3Q1MRL0;A0A4W2DLB3;A0A4W2DFI6;Q2T9S5;A0A3Q1MNW6;A0A3Q1MMQ3;F1MZP8;A0A4W2HZJ9;A0A4W2I3Y1	A0AAA9SS81	226	233			no	no	2	0.0043139	2.36513	175.75	1	1	1	1
FNPEWYK	DPQMNANFALKNKEKFNPEWYKGEPIWLTA	FALKNKEKFNPEWYKGEPIWLTAKYQGLKT	K	F	N	Y	K	G	0	0	1	0	0	0	1	0	0	0	0	1	0	1	1	0	0	1	1	0	0	0	7	0	982.455	A0A4W2IR88;A0A4W2INI3;A0A4W2DAE9;F1MNS5;A0A4W2CRA7;A0A4W2CV78;A0AAA9SCY1	A0A4W2IR88	296	302			yes	no	2	0.03345	1.4756	114.59	1	1	1	1
SLHDAIMIVR	ILRGGAEQFMEETERSLHDAIMIVRRAIKN	EETERSLHDAIMIVRRAIKNDSVVAGGGAI	R	S	L	V	R	R	1	1	0	1	0	0	0	0	1	2	1	0	1	0	0	1	0	0	0	1	0	0	10	0	1153.63	A0A3Q1MUU9;Q2NKZ1;A0A4W2FDX9;A0AAA9S6V0;A0A4W2FDV4;A0AAA9RYU1;A0A4W2FDU6	A0A3Q1MUU9	374	383			yes	no	3	0.00031154	3.50649	115.82	1	1	1	1
VDQSILTGESVSVIK	PADIRLTSIKSTTLRVDQSILTGESVSVIK	VDQSILTGESVSVIKHTDPVPDPRAVNQDK	R	V	D	I	K	H	0	0	0	1	0	1	1	1	0	2	1	1	0	0	0	3	1	0	0	3	0	0	15	0	1573.86	A0AAA9SIU9;A0A4W2CBY4;A0A3Q1LWF3;A0A4W2GHP6;A0AAA9T933;A0A3Q1M9U0;A0A3Q1N8S4;A0AAA9TVL8;A0AAA9RTE7;A0A4W2IA03;A0A4W2BTY0;A0AAA9S1L8;Q0VCY0;A0A4W2GJB8;A0A4W2BQW8;A0AAA9TF47;A0AAA9SEQ7	A0AAA9SIU9	175	189			yes	no	2	2.114e-06	5.6749	149.26	1	1	1	1
LLPLELEK	SSFGELQYCLSDKPKLLPLELEKTAVQEYT	CLSDKPKLLPLELEKTAVQEYTITEFQPLY	K	L	L	E	K	T	0	0	0	0	0	0	2	0	0	0	4	1	0	0	1	0	0	0	0	0	0	0	8	0	953.58	A0A3Q1M4Y8;A0A3Q1MR89;Q2KIH7;A0A4W2I475;A0A4W2E188;A0A4W2GG63;A0A4W2DGM3;A0A452DIK4;A0AAF7ABE8	A0A3Q1M4Y8	344	351			yes	no	2	0.023781	1.62377	101.28	1		0.5	1
IIHEDGYSEEECR	GAGESGKSTIVKQMKIIHEDGYSEEECRQY	MKIIHEDGYSEEECRQYRAVVYSNTIQSIM	K	I	I	C	R	Q	0	1	0	1	1	0	4	1	1	2	0	0	0	0	0	1	0	0	1	0	0	0	13	0	1635.68	F6RQC9;A7MBH9;A0A4W2FH13;A0AAA9SWY8;A0A4W2HE82	F6RQC9	136	148			yes	no	2;3	2.8874e-22	21.5395	198.57	1	1	1	2
LAPDYDALDVANK	NTLIRPDGEKKAYVRLAPDYDALDVANKIG	VRLAPDYDALDVANKIGII___________	R	L	A	N	K	I	3	0	1	3	0	0	0	0	0	0	2	1	0	0	1	0	0	0	1	1	0	0	13	0	1403.69	A0A4W2GZL4;A0A4W2BMQ4;A0A4W2IAQ4;A0AAA9T6K1;A0A452DJM0;A0A4W2GGW9;A0A4W2HY98;A0A4W2EUV0;A0A4W2GV51;Q24JY1;A0A4W2G1J2;A0AAA9T1N2;E1BII3;A0A4W2DQR9;A0AAA9TBY3;A0AAA9TG89;A0A4W2DBC9;S5G966;A0AAA9T879;E1B983;A0A4W2D350;A0A4W2DMF3;E1BED6	A0A4W2GZL4	655	667			yes	no	2	6.0551e-14	13.2179	201.61	1	1	1	1
EADLVFISVNTPTK	GKNLFFSTNIDDAIKEADLVFISVNTPTKT	KEADLVFISVNTPTKTYGMGKGRAADLKYI	K	E	A	T	K	T	1	0	1	1	0	0	1	0	0	1	1	1	0	1	1	1	2	0	0	2	0	0	14	0	1532.81	P12378;A0A4W2HRS3	P12378	81	94			yes	no	2	2.6592e-26	25.5752	243.91	1	1	1	1
EVDDLEQWIAER	RGKLDERHRLFQLNREVDDLEQWIAEREVV	LNREVDDLEQWIAEREVVAGSHELGQDYEH	R	E	V	E	R	E	1	1	0	2	0	1	3	0	0	1	1	0	0	0	0	0	0	1	0	1	0	0	12	0	1501.7	A0A4W2I3M8;A0A4W2CIN9;A0A3Q1MXU7;A0A4W2G8H7;A0A4W2E588;A0A4W2G9F2;A0A4W2CZJ7;A0A4W2G7X1;A0A4W2EB01	A0A4W2I3M8	1692	1703			yes	no	2	0.0002877	3.54106	163.65	1		0.5
AEAGDNLGALVR	TVVTGIEMFHKSLDRAEAGDNLGALVRGLK	LDRAEAGDNLGALVRGLKREDLRRGLVMAK	R	A	E	V	R	G	3	1	1	1	0	0	1	2	0	0	2	0	0	0	0	0	0	0	0	1	0	0	12	0	1184.61	A0A4W2BSX9;P49410;A0AAF6Z672;A0A4W2I843;A0AAA9T2K2	A0A4W2BSX9	281	292			yes	no	2	4.1314e-05	4.3839	151.22	1		0.5	1
HILLAVANDEELNQLLK	GNAARDNKKGRVTPRHILLAVANDEELNQL	LLAVANDEELNQLLKGVTIASGGVLPNIHP	R	H	I	L	K	G	2	0	2	1	0	1	2	0	1	1	5	1	0	0	0	0	0	0	0	1	0	0	17	0	1932.07	A0A4W2EXA8;A0A4W2DVU3;A0A4W2DBD3;A0AAA9TLZ5;Q2HJ65;A0A3Q1LZ47;A0AAA9T2Q5;A0AAA9TQP9;A0AAF6DLJ4;A0A4W2EY32;A0A4W2DBA1;A0AAA9SED6;A0AAA9S051;A0AAA9S2S3;A0AAA9TBE8;A0AAA9SX49;A0AAA9T1J6;A0A4W2I0F8;Q1LZ92	A0A4W2EXA8	80	96			yes	no	2;3	6.6122e-50	49.1797	273.17	1		0.5
TLIQNCGASTIR	WPYRAVAQALEVIPRTLIQNCGASTIRLLT	IPRTLIQNCGASTIRLLTSLRAKHTQENCE	R	T	L	I	R	L	1	1	1	0	1	1	0	1	0	2	1	0	0	0	0	1	2	0	0	0	0	0	12	0	1332.68	A0AAA9T2H6;A0A4W2HSU6;Q3T0K2;A0A4W2DDK7;A0AAA9T4S7;A0A4W2DJW0	A0AAA9T2H6	412	423			yes	no	2	1.2396e-13	12.9067	226.71	1	1	1	1
FHHTFSTEIAK	QLYQDAANSLREDYKFHHTFSTEIAKFLKV	EDYKFHHTFSTEIAKFLKVSLGKLVVMQPE	K	F	H	A	K	F	1	0	0	0	0	0	1	0	2	1	0	1	0	2	0	1	2	0	0	0	0	0	11	0	1316.65	A0A3Q1M3Q7;Q29RV1;F1MEN8;A0A4W2HMU7;A0A4W2EST2	A0A3Q1M3Q7	329	339			yes	no	2;3	2.719e-10	9.56559	207.29	1	1	1	1
VQVDEDDFVHIR	EFKSQLVAGKNYFIKVQVDEDDFVHIRVFE	FIKVQVDEDDFVHIRVFESLPHENKPVALT	K	V	Q	I	R	V	0	1	0	3	0	1	1	0	1	1	0	0	0	1	0	0	0	0	0	3	0	0	12	0	1470.71	A0A140T831;A0A4W2I804;A0A4W2GFY3;A0AAA9SFS1;A0A4W2DGM0;A0A4W2I809;F6R4G4;A0A4W2F1R0;A0A4W2GIX0;A0A4W2I3V2;P35478;A6QPZ0;A0A4W2F1T6;A0A4W2I3E7;P25417;A0A4W2F1R5;A0A4W2DLY9	A0A140T831	57	68			yes	no	3	2.5544e-06	5.59271	140.31	1	1	1	1
LFQECCPQSTDR	AKIKELRENTQTTIKLFQECCPQSTDRVVL	TIKLFQECCPQSTDRVVLIGGKPDRVVECI	K	L	F	D	R	V	0	1	0	1	2	2	1	0	0	0	1	0	0	1	1	1	1	0	0	0	0	0	12	0	1539.64	A0A4W2ETJ7;A0A3Q1N9S5;A0A4W2GB36;A0AAF6Z995;Q3T0D0;A0A4W2ETK2	A0A4W2ETJ7	156	167			yes	no	2	6.3251e-17	16.1989	236.77	1	1	1	1
AYLPVNESFGFTADLR	FEETQVAGTPMFVVKAYLPVNESFGFTADL	YLPVNESFGFTADLRSNTGGQAFPQCVFDH	K	A	Y	L	R	S	2	1	1	1	0	0	1	1	0	0	2	0	0	2	1	1	1	0	1	1	0	0	16	0	1798.89	A0A4W2D5W3;Q3SYU2;A0A4W2D5W8	A0A4W2D5W3	770	785			yes	no	2;3	9.1468e-16	15.0387	205.46		2	1	1
GYDVIAQAQSGTGK	KPSAIQQRAILPCIKGYDVIAQAQSGTGKT	KGYDVIAQAQSGTGKTATFAISILQQIELD	K	G	Y	G	K	T	2	0	0	1	0	2	0	3	0	1	0	1	0	0	0	1	1	0	1	1	0	0	14	0	1393.68	A0A4W2C8Y2;Q3SZ54;A0A4W2CPR2;A0AAA9RTW7;A0AAA9TXV0;A0A4W2C689;A0A4W2GVU1;A0A4W2GR44;A0A4W2D321;A0A3Q1M0L3;A0A4W2ESE4;A0A4W2ERR5;Q3SZ65;A0A4W2D7N9;A0AAF6Z0U5;A0A4W2GQX3	A0A4W2C8Y2	53	66			no	no	2	8.4151e-06	5.07494	194.5	1	1	1	1
FIEDHLLPDEEFR	______________________________	DKFIEDHLLPDEEFRMQVKEAIDIICTFLK	K	F	I	F	R	M	0	1	0	2	0	0	3	0	1	1	2	0	0	2	1	0	0	0	0	0	0	0	13	0	1658.79	F1MV66;Q3T0B0;A0A4W2IBC8;A0A4W2EHR1;Q5MYT8	F1MV66	14	26			yes	no	2;3	1.0133e-07	6.99426	175.49		1	0.5	1
NVETMNYADIER	VAVATPRGLVVPVIRNVETMNYADIERTIS	VIRNVETMNYADIERTISELGEKARKNELA	R	N	V	E	R	T	1	1	2	1	0	0	2	0	0	1	0	0	1	0	0	0	1	0	1	1	0	0	12	0	1453.65	F1MEQ3;A0A3Q1LTZ5;A0AAA9S9F8;A0A4W2ER14;P11179;A0A4W2GWM3;A0A3Q1MHE5	F1MEQ3	318	329			yes	no	2	2.0079e-39	38.6973	292.1	2	2	2	2
HQAQIDHYLGLANK	LALISLFSVPVIYERHQAQIDHYLGLANKN	RHQAQIDHYLGLANKNVKDAMAKIQAKIPG	R	H	Q	N	K	N	2	0	1	1	0	2	0	1	2	1	2	1	0	0	0	0	0	0	1	0	0	0	14	0	1606.82	Q7YRW9;A0A4W2CFF5;A0AAA9SR34;Q1RMR8;A0A4W2CZB0;A0AAA9SES1;A0A4W2EK12;A7YVI6;A0AAA9T0I6;A0A4W2GBB0;A0AAA9T6F1;A0A4W2EAV6;F1N405	Q7YRW9	165	178			yes	no	2;3;4	3.4114e-43	42.4671	326.79	1	3	2	2
AVAEAAVVGHPHPVK	LLSTAEVESALVEHKAVAEAAVVGHPHPVK	AVAEAAVVGHPHPVKGECLYCFVTLCDGHI	K	A	V	V	K	G	4	0	0	0	0	0	1	1	2	0	0	1	0	0	2	0	0	0	0	4	0	0	15	0	1480.82	Q19RL8;A0A4W2H6M0;A7YWF1;A0A4W2H4B5;A0A4W2H7K6;F6PR38;A0A3Q1MB37	Q19RL8	266	280			yes	no	3;4	9.9325e-05	4.00294	112.15	1		0.5
ITQQAIVAQNAAVQAVTAHANILK	SLAKSLEDALSQTARITQQAIVAQNAAVQA	NAAVQAVTAHANILKAAMDDSEIAGDKKSA	R	I	T	L	K	A	7	0	2	0	0	4	0	0	1	3	1	1	0	0	0	0	2	0	0	3	0	0	24	0	2472.38	A0A4W2FNU9;A0A4W2E395;A7E3V3;F1MXX0;A0A4W2HQ49;A0A4W2CCG7;A0A3Q1MFE4;A0A4W2CFZ6;A0A4W2HPG7;A0A3Q1LYI6;Q2NL19	A0A4W2FNU9	223	246			yes	no	3	1.4268e-54	53.8456	251.02	1	1	1	1
VVDLLVIK	VREMFKKNAHITDPRVVDLLVIKGKMELEE	AHITDPRVVDLLVIKGKMELEETIKVWKQR	R	V	V	I	K	G	0	0	0	1	0	0	0	0	0	1	2	1	0	0	0	0	0	0	0	3	0	0	8	0	897.59	Q02366;A0A4W2F8A2;A0A452DIB4	Q02366	78	85			yes	no	2	0.020463	1.68903	95.352		1	0.5	1
GTGEMTQLLNSLCTAVK	VTVTRFVMEEGRKARGTGEMTQLLNSLCTA	GEMTQLLNSLCTAVKAISTAVRKAGIAHLY	R	G	T	V	K	A	1	0	1	0	1	1	1	2	0	0	3	1	1	0	0	1	3	0	0	1	0	0	17	0	1821.9	Q3SZB7;A0A4W2D582;B2KJ42;O77657	Q3SZB7	27	43			yes	no	2	2.0373e-21	20.6909	225.79	1	1	1	1
SAPAATPIFAPGENCSPAWR	______________________________	TPIFAPGENCSPAWRAAPAAYDASDTHLQI	M	S	A	W	R	A	5	1	1	0	1	0	1	1	0	1	0	0	0	1	4	2	1	1	0	0	0	0	20	0	2098.99	Q2TBQ3;A0A4W2D7S2;A0A4W2HG08	Q2TBQ3	2	21			yes	no	2	6.358e-12	11.1967	146.37	1		0.5	1
DLLHPSLDEEK	______________________________	PLARDLLHPSLDEEKKKHKKKRLVQSPNSY	R	D	L	E	K	K	0	0	0	2	0	0	2	0	1	0	3	1	0	0	1	1	0	0	0	0	0	0	11	0	1294.64	Q3T0B7;A0A4W2GKU7;A0AAF6YYB6;A0A4W2GHT5;A0A4W2ELM7;A0AAA9SL48	Q3T0B7	6	16			yes	no	2;3	4.315e-05	4.36502	150.1	1	1	1	2
SSFFVNGLTLGGQK	NITPAEVGILVGKDRSSFFVNGLTLGGQKC	RSSFFVNGLTLGGQKCSVIRDSLLQDGEFT	R	S	S	Q	K	C	0	0	1	0	0	1	0	3	0	0	2	1	0	2	0	2	1	0	0	1	0	0	14	0	1453.76	P02584;CON__P02584;A0A4W2IHQ6;A0A4W2H5I8;E1BHJ0;A0A4W2FUU2	P02584	57	70			yes	no	2	4.413e-09	8.35527	230.61	1	1	1	1
HIEIQVLGDK	GDDRLLIEKFIDNPRHIEIQVLGDKHGNAL	IDNPRHIEIQVLGDKHGNALWLNERECSIQ	R	H	I	D	K	H	0	0	0	1	0	1	1	1	1	2	1	1	0	0	0	0	0	0	0	1	0	0	10	0	1150.63	A0AAA9SXI2;A0A4W2GV63;A0A4W2DB86;A4FV90;A0A4W2GWS5;A0A3Q1MM69;A0A4W2CS24;A0A4W2GXV5;A0A3Q1LUQ7;A0A4W2CS23;A0A4W2IB10;A0A3Q1N969;A0A4W2CVS2;A0A4W2CVT7;A0A3Q1LTS4;A0A4W2CS13;A0A4W2IEJ9;A0A3Q1LYL5;A0AAA9RXJ3;A0A4W2GWQ3;A0AAA9S842;A0A4W2ELK7;A0A4W2IK60	A0AAA9SXI2	269	278			yes	no	2	0.0004056	3.3919	178.08	1	1	1	1
TEQGPQVDETQFK	ARAKSRVVGNPFDSRTEQGPQVDETQFKKV	SRTEQGPQVDETQFKKVLGYIKSGKEEGAK	R	T	E	F	K	K	0	0	0	1	0	3	2	1	0	0	0	1	0	1	1	0	2	0	0	1	0	0	13	0	1505.7	P20000;A0A4W2H0D3;A0AAA9RWW9;A0A4W2H287;A0AAA9TGY7;A0A4W2H269	P20000	359	371			yes	no	2	1.367e-68	67.8642	329.85	1	1	1	1
EVDEQMLNVQNK	YLTVAAVFRGRMSMKEVDEQMLNVQNKNSS	SMKEVDEQMLNVQNKNSSYFVEWIPNNVKT	K	E	V	N	K	N	0	0	2	1	0	2	2	0	0	0	1	1	1	0	0	0	0	0	0	2	0	0	12	0	1445.68	E1BJB1;A0A4W2BPW9;A0A4W2I9R5;Q6B856;A0A4W2DT89;A0A452DI48;A0A4W2GWJ2;A0A4W2DVZ1;Q2KJD0;A0A4W2C297;A0A4W2C068;Q3MHM5;A0A4W2E9B9;E1B953;A0A4W2BSG1	Q3MHM5	325	336			no	no	2	5.8131e-51	50.2356	323.6	2	2	2	2
LITPAVVSER	DKAAYDKLCKVPSYKLITPAVVSERLKIHG	VPSYKLITPAVVSERLKIHGSLARAALQEL	K	L	I	E	R	L	1	1	0	0	0	0	1	0	0	1	1	0	0	0	1	1	1	0	0	2	0	0	10	0	1083.63	A0A4W2F5Q9;A0A0A0MPA4;Q56JX5;A0A4W2EYV4;A0A4W2DYR9;A0A3Q1MTI8	A0A4W2F5Q9	65	74			yes	no	2	0.0015781	2.80187	126.24	1	1	1	1
TPVEPEVAIHR	______________________________	DTGKTPVEPEVAIHRIRITLTSRNVKSLEK	K	T	P	H	R	I	1	1	0	0	0	0	2	0	1	1	0	0	0	0	2	0	1	0	0	2	0	0	11	0	1246.67	Q3ZBH8;A0A4W2I9J4;A0A4W2I9K8;A0AAA9S089;A0A4W2D158;A0A4W2EIZ7;A0A3Q1MN57;A0A4W2D3P1	Q3ZBH8	9	19			yes	no	2;3	1.9486e-17	16.7103	207.29	1	1	1	2
LEAYHTQTTPLVEYYSK	LIRRSDDNKKALKIRLEAYHTQTTPLVEYY	AYHTQTTPLVEYYSKRGIHSAIDASQTPDV	R	L	E	S	K	R	1	0	0	0	0	1	2	0	1	0	2	1	0	0	1	1	3	0	3	1	0	0	17	0	2042	A0AAA9TLU8;A0A4W2FTR3;A0A4W2CVV3;P08166;A0A4W2FUK5;A0AAA9S7A1;A0A4W2EIQ0	A0AAA9TLU8	189	205			yes	no	3	1.1805e-06	5.92793	145.91	1	1	1	1
GYFIQPTVFSDVTDDMR	EGAKLECGGGPWGNKGYFIQPTVFSDVTDD	FIQPTVFSDVTDDMRIAKEEIFGPVQQIMK	K	G	Y	M	R	I	0	1	0	3	0	1	0	1	0	1	0	0	1	2	1	1	2	0	1	2	0	0	17	0	1989.91	P48644;A0A4W2ECC5;A0A4W2FVQ1;A0A4W2FUC7	P48644	379	395			yes	no	2;3	6.3768e-15	14.1954	221.8	1	2	1.5	1
LYTLVLTDPDAPSR	NRPTSITWDGLDPGKLYTLVLTDPDAPSRK	KLYTLVLTDPDAPSRKDPKYREWHHFLVVN	K	L	Y	S	R	K	1	1	0	2	0	0	0	0	0	0	3	0	0	0	2	1	2	0	1	1	0	0	14	0	1559.82	P13696;A0A4W2C8I6;A0AAF6Z4S4;P30086	P13696	63	76	PEBP1	Phosphatidylethanolamine-binding protein 1;Hippocampal cholinergic neurostimulating peptide	yes	no	2	4.4909e-05	4.34767	174.1	1	1	1	1
GDLSNCFIPCTPK	DVDGLNSISAGKLARGDLSNCFIPCTPKGC	ARGDLSNCFIPCTPKGCLELIKETGVQIAG	R	G	D	P	K	G	0	0	1	1	2	0	0	1	0	1	1	1	0	1	2	1	1	0	0	0	0	0	13	0	1507.68	A0AAA9TF88;A0A4W2FA33;A4FUD0;A0A4W2ETG4;A0AAA9S4R0;A0A3Q1M478;A0AAA9SYC7	A0AAA9TF88	127	139			yes	no	2	6.5845e-12	11.1815	233.54	1	1	1	1
VGAIPANALDDGQWSQGLISAAR	KAASAAQRELVAQGKVGAIPANALDDGQWS	LDDGQWSQGLISAARMVAAATNNLCEAANA	K	V	G	A	R	M	5	1	1	2	0	2	0	3	0	2	2	0	0	0	1	2	0	1	0	1	0	0	23	0	2309.18	A0AAA9T339;A0AAA9TQ37;F1MDH3;A0A4W2HB33;A0A3Q1MLQ7;A0AAA9RW41;A0A4W2FC70;A0A4W2D8F2	A0AAA9T339	2343	2365			yes	no	2;3	1.7488e-06	5.75726	130.39	1		0.5	1
VVASGFDFANGISMSPDR	LAWSNVVYYSPDDVRVVASGFDFANGISMS	SGFDFANGISMSPDRKYVYIAELLAHKIHV	R	V	V	D	R	K	2	1	1	2	0	0	0	2	0	1	0	0	1	2	1	3	0	0	0	2	0	0	18	0	1868.87	A0A4W2EW13;A0AAF6DLT6;A0AAA9TDF9;Q2KIW1;A9UIB1;A0A4W2G067;A0A4W2D9B9;A0A4W2HXR4;A0A4W2DE71;A0A4W2FYV7	A0A4W2EW13	355	372			yes	no	2	2.7353e-07	6.563	166.38	1	1	1	1
LLPEYPGVPLDVQEEK	ESDAFFPEIDFEKYKLLPEYPGVPLDVQEE	LPEYPGVPLDVQEEKGIKYKFEVYEKNN__	K	L	L	E	K	G	0	0	0	1	0	1	3	1	0	0	3	1	0	0	3	0	0	0	1	2	0	0	16	0	1824.95	P00376;A0A4W2DHZ5;A0A140T872	P00376	159	174			yes	no	2	9.7275e-05	4.012	159.77	1	1	1	1
LSYGFLSPPQLHK	LSPVHKCSFYKNNAKLSYGFLSPPQLHKGS	AKLSYGFLSPPQLHKGSSQVYSEALLTTNI	K	L	S	H	K	G	0	0	0	0	0	1	0	1	1	0	3	1	0	1	2	2	0	0	1	0	0	0	13	0	1485.8	A0A4W2IR88;A0A4W2IRE3	A0A4W2IR88	734	746			yes	no	3	0.00010419	3.98217	109	1	1	1	1
ELGSECGIEFDEEK	SVLVAASSDIGDPLRELGSECGIEFDEEKT	RELGSECGIEFDEEKTAVIDHHNYDVSDLG	R	E	L	E	K	T	0	0	0	1	1	0	5	2	0	1	1	1	0	1	0	1	0	0	0	0	0	0	14	0	1640.69	Q9TS10;A6QPY0;F1N632;A0A4W2H646;A0A4W2EXL1;A0AAA9TUK9;A0A4W2H7B1	Q9TS10	123	136			yes	no	2	3.6984e-12	11.432	196.16	1		0.5	1
ELTPSLLDVK	KRSKNILYMASETIKELTPSLLDVKNLPVG	SETIKELTPSLLDVKNLPVGDGKPKAIDPE	K	E	L	V	K	N	0	0	0	1	0	0	1	0	0	0	3	1	0	0	1	1	1	0	0	1	0	0	10	0	1113.63	Q2KIR7;A0A4W2GXZ4;A0A4W2GY02;A0A4W2D2I9;A0A3Q1MPE2;A0A4W2CLS5;F1MTZ7;A0A4W2GXL3;A0A4W2IG41;A0A4W2GW53	Q2KIR7	141	150			no	no	2	0.0011254	2.94869	138.4	1	1	1	1
HCVMGVTEAHVDQK	PHAGTAEVIKALGAKHCVMGVTEAHVDQKN	KHCVMGVTEAHVDQKNKVVTTPAFMCDTAL	K	H	C	Q	K	N	1	0	0	1	1	1	1	1	2	0	0	1	1	0	0	0	1	0	0	3	0	0	14	0	1609.73	Q3T0U3;F6Q0E0;A0A4W2I764;A0A4W2DGZ0;A0A4W2GDI6;A0A4W2F2W5;A0A4W2F2W0	Q3T0U3	226	239			yes	no	2;3;4	2.6129e-91	90.5829	303.04	2	3	2.5	3
LHAVNAEESSVLR	MRISKQIIRNREKEKLHAVNAEESSVLRER	EKLHAVNAEESSVLRERWQSDECMNAIASF	K	L	H	L	R	E	2	1	1	0	0	0	2	0	1	0	2	0	0	0	0	2	0	0	0	2	0	0	13	0	1423.74	A0A4W2C6R5;A0AAA9TFI4;F1MWY9;A0AAA9ST36	A0A4W2C6R5	359	371			yes	no	2;3	9.6507e-22	21.0154	235.49	2	2	2	2
FYEAFSK	ELFSELAEDKENYKKFYEAFSKNLKLGIHE	EDKENYKKFYEAFSKNLKLGIHEDSTNRRR	K	F	Y	S	K	N	1	0	0	0	0	0	1	0	0	0	0	1	0	2	0	1	0	0	1	0	0	0	7	0	890.417	A0AAA9SQM8;G5E507;A0AAA9TAX9;A0A4W2ILU5;Q76LV1;Q865A1	A0AAA9SQM8	429	435			yes	no	2	0.038199	1.41795	107.67		1	0.5	1
NQVALNPQNTVFDAK	VAFTDTERLIGDAAKNQVALNPQNTVFDAK	NQVALNPQNTVFDAKRLIGRKFGDPVVQSD	K	N	Q	A	K	R	2	0	3	1	0	2	0	0	0	0	1	1	0	1	1	0	1	0	0	2	0	0	15	0	1657.84	A0A5A4UBP5;A0A4W2G7S8;Q27975;K9ZRL4;Q27965;A0A4W2C164;A0A5A4U7U6;A0A5A4U8C3;A0AAF6YYN3;A0A5A4UAK7;K8FK38;K9ZRQ6;K9ZU00	A0A5A4UBP5	57	71			yes	no	2	4.5629e-28	27.3408	248.05	1	1	1	1
YVVVTGITPTPLGEGK	LLSALERLKHQPDGKYVVVTGITPTPLGEG	VVVTGITPTPLGEGKSTTTIGLVQALGTHL	K	Y	V	G	K	S	0	0	0	0	0	0	1	3	0	1	1	1	0	0	2	0	3	0	1	3	0	0	16	0	1629.9	A0AAA9TF88;A0A4W2FA33;A4FUD0;A0A4W2ETG4;A0AAA9S4R0;A0A3Q1M478;A0AAA9SYC7	A0AAA9TF88	360	375			yes	no	2	6.6724e-10	9.17572	220.23	1	1	1	1
LFAYPDTHR	PPGIEPSPDKMLQGRLFAYPDTHRHRLGPN	KMLQGRLFAYPDTHRHRLGPNYLQIPVNCP	R	L	F	H	R	H	1	1	0	1	0	0	0	0	1	0	1	0	0	1	1	0	1	0	1	0	0	0	9	0	1118.55	P00432;A0A4W2FX35;A0A4W2EHB0;A0A4W2EFN8;A0A3Q1LKF1;A0A4W2D7H8;A0A4W2FX90;A0A4W2EL43;A0A3Q1MQP3;A0AAA9S491	P00432	355	363			yes	no	2;3	8.204e-05	4.08597	190.08	2	2	2	2
VHLGDVISIQPCPDVK	DEKIRMNRVVRNNLRVHLGDVISIQPCPDV	HLGDVISIQPCPDVKYGKRIHVLPIDDTVE	R	V	H	V	K	Y	0	0	0	2	1	1	0	1	1	2	1	1	0	0	2	1	0	0	0	3	0	0	16	0	1775.92	A0A4W2EG96;Q3ZBT1;G3X757;A0A4W2CTV6;A0A4W2EB72;A0A3Q1M0U9	A0A4W2EG96	94	109			yes	no	2;3	7.1861e-38	37.1435	312.34	1	2	1.5	2
IWTNIDNDGSK	LVLLSAQGGFGAGSRIWTNIDNDGSKTRLT	AGSRIWTNIDNDGSKTRLTCALNHSATEIV	R	I	W	S	K	T	0	0	2	2	0	0	0	1	0	2	0	1	0	0	0	1	1	1	0	0	0	0	11	0	1261.59	Q3ZBX0;F6RFP6;A0A4W2IGB9;A0AAA9SSZ2;A0A4W2IJI0;A0A4W2DCQ5	Q3ZBX0	26	36			yes	no	2	6.1065e-05	4.21421	147.78	1	1	1	1
QLLDQVEQIQK	IAAKDKLTELQLRARQLLDQVEQIQKEQDY	LRARQLLDQVEQIQKEQDYQRYREERFRLI	R	Q	L	Q	K	E	0	0	0	1	0	4	1	0	0	1	2	1	0	0	0	0	0	0	0	1	0	0	11	0	1340.73	F1N6C2;A0A4W2CQ27;A4FV10	F1N6C2	162	172			yes	no	2	3.2897e-23	22.4828	312.66	1	1	1	1
AGMIFYR	HVVSTTTHKTLRGCRAGMIFYRKGVAVALK	HKTLRGCRAGMIFYRKGVAVALKQAMTPEF	R	A	G	Y	R	K	1	1	0	0	0	0	0	1	0	1	0	0	1	1	0	0	0	0	1	0	0	0	7	0	856.427	A0AAA9TCG0;A0A4W2C2E3;A0A4W2CKN2;A0A140T896;A0A4W2FS25;Q5E9P9;A0A3Q1LKF4	A0AAA9TCG0	264	270			yes	no	2	0.020906	1.67973	132.48	2	1	1.5	1
SDGTWFR	IKSCDRPVFEKARVKSDGTWFRLNDRLDYE	VFEKARVKSDGTWFRLNDRLDYECVDGYEN	K	S	D	F	R	L	0	1	0	1	0	0	0	1	0	0	0	0	0	1	0	1	1	1	0	0	0	0	7	0	867.388	A0A4W2EDC0;A0A4W2CF47;A0A4W2E4U0;A0A4W2E3V0;A0A4W2CF51;A0A4W2EDB0;A0A4W2CI53	A0A4W2EDC0	215	221			no	no	2	0.02415	1.61708	128.48	1		0.5	1
NFSDVHPEYGSR	HLKDAQLFIQKKAVKNFSDVHPEYGSRIQA	AVKNFSDVHPEYGSRIQALLDKYNEEKPKN	K	N	F	S	R	I	0	1	1	1	0	0	1	1	1	0	0	0	0	1	1	2	0	0	1	1	0	0	12	0	1406.62	P00432;A0A4W2FX35;A0A4W2EHB0;A0A4W2EFN8;A0A3Q1LKF1;A0A4W2D7H8	P00432	481	492			yes	no	2;3	6.2911e-17	16.2013	287.94	2	2	2	2
NPPGFAFVEFEDPR	AFGYYGPLRSVWVARNPPGFAFVEFEDPRD	RNPPGFAFVEFEDPRDAADAVRELDGRTLC	R	N	P	P	R	D	1	1	1	1	0	0	2	1	0	0	0	0	0	3	3	0	0	0	0	1	0	0	14	0	1620.76	A0A4W2E085;A0A4W2E078;A0A4W2HPZ3;Q3SZR8;A0AAA9SK06;A0A4W2GVT4;A0A3Q1MDR9;A0A4W2E7S0;Q3T106;A0A4W2EDQ7;A0AAF6ZBD7	A0A4W2E085	44	57			yes	no	2	3.5873e-28	27.4452	248.21	1	1	1	1
AITIAGVPQSVTECVK	QVQVAGDMLPNSTERAITIAGVPQSVTECV	ITIAGVPQSVTECVKQICLVMLETLSQSPQ	R	A	I	V	K	Q	2	0	0	0	1	1	1	1	0	2	0	1	0	0	1	1	2	0	0	3	0	0	16	0	1671.89	A0A4W2HBH6;A0A452DKH0;Q5E9A3	A0A4W2HBH6	145	160			yes	no	2	7.5563e-14	13.1217	188.29		1	0.5	1
NLLHVTDTGVGMTR	GNEELTVKIKCDKEKNLLHVTDTGVGMTRE	KNLLHVTDTGVGMTREELVKNLGTIAKSGT	K	N	L	T	R	E	0	1	1	1	0	0	0	2	1	0	2	0	1	0	0	0	3	0	0	2	0	0	14	0	1512.77	A0A4W2I142;Q95M18;A0A4W2DMG8;A0A4W2F2S0;A0A4W2IA49	A0A4W2I142	143	156			yes	no	2;3	0.00016917	3.77168	102.64	2	2	2	2
LGIYDADGDGDFDVDDAK	AKDFRYNLSEVLQGKLGIYDADGDGDFDVD	YDADGDGDFDVDDAKVLLGLKEKPAPKPTV	K	L	G	A	K	V	2	0	0	7	0	0	0	3	0	1	1	1	0	1	0	0	0	0	1	1	0	0	18	0	1899.8	A0A4W2I9C8;A0A4W2EKE0;A0A4W2I6L2;A0AAA9RSP8;A0A4W2CKZ9;A0A4W2GII8;A0A4W2CL09;Q28056;A0AAA9TMU8;A0A4W2D1U6;A0A4W2D1T6;A0A4W2GKB4;A0AAA9S198;A0A4W2GNC3;A0A4W2GK61;A0A3Q1M7J2;Q29RR2	A0A4W2I9C8	105	122			yes	no	2	5.3675e-17	16.2702	233.37		1	0.5	1
AVTEGAHAVEEPSIC	DSISRASQTMAKCVKAVTEGAHAVEEPSIC	AVTEGAHAVEEPSIC_______________	K	A	V	I	C	-	3	0	0	0	1	0	3	1	1	1	0	0	0	0	1	1	1	0	0	2	0	0	15	0	1568.71	A0AAA9TSL9;A0A4W2CM15;P15690;A0A4W2CI92;A0A4W2CI97;A0A4W2D2C2;A0A4W2IRJ6;A0A4W2IU10	A0AAA9TSL9	677	691			yes	no	2	2.7934e-35	34.5539	261.16	1	1	1	1
INVYYNEATGGK	PTGTYHGDSDLQLERINVYYNEATGGKYVP	LERINVYYNEATGGKYVPRAVLVDLEPGTM	R	I	N	G	K	Y	1	0	2	0	0	0	1	2	0	1	0	1	0	0	0	0	1	0	2	1	0	0	12	0	1327.64	Q3MHM5;A0A4W2E9B9	Q3MHM5	47	58			yes	no	2	7.839e-12	11.1057	226.09	1	1	1	1
EILNISGPPLK	SAGENFNKLVSGKLREILNISGPPLKAGKT	GKLREILNISGPPLKAGKTRTFYGLHEDFP	R	E	I	L	K	A	0	0	1	0	0	0	1	1	0	2	2	1	0	0	2	1	0	0	0	0	0	0	11	0	1179.69	P00727;A0A4W2HW44	P00727	69	79			yes	no	2	2.8759e-06	5.54123	169.44	1	1	1	1
IEWLESHQDADIEDFK	SSEDKETMEKAVEEKIEWLESHQDADIEDF	EWLESHQDADIEDFKAKKKELEEIVQPIIS	K	I	E	F	K	A	1	0	0	3	0	1	3	0	1	2	1	1	0	1	0	1	0	1	0	0	0	0	16	0	1973.9	A0A4W2EIV7;Q0VCX2	A0A4W2EIV7	603	618			yes	no	2;3	8.2842e-73	72.0817	367.23	2	2	2	2
VLHGSTVASVYK	AEEPKVTVVYAEDGKVLHGSTVASVYKGKM	DGKVLHGSTVASVYKGKMLVGTVFQKALYC	K	V	L	Y	K	G	1	0	0	0	0	0	0	1	1	0	1	1	0	0	0	2	1	0	1	3	0	0	12	0	1259.69	A0A4W2EW13;A0AAF6DLT6;A0AAA9TDF9;Q2KIW1;A9UIB1;A0A4W2G067;A0A4W2D9B9;A0A4W2HXR4	A0A4W2EW13	467	478			yes	no	2;3	6.7561e-13	12.1703	265.31	2	2	2	2
ALIAGGGAPEIELALR	IHDALCVIRCLVKKRALIAGGGAPEIELAL	LIAGGGAPEIELALRLTEYSRTLSELRNRH	R	A	L	L	R	L	4	1	0	0	0	0	2	3	0	2	3	0	0	0	1	0	0	0	0	0	0	0	16	0	1549.88	A0A4W2HBK9;F1N0E5;A0A4W2FDF0;A0A4W2CAI2;Q2T9X2;A0AAA9T857	A0A4W2HBK9	426	441			yes	no	2	2.1758e-06	5.66238	152.85		1	0.5
LEAEINTYR	RQTQEYEALLNVKVKLEAEINTYRRLLEDG	LNVKVKLEAEINTYRRLLEDGEDFSLGDAL	K	L	E	Y	R	R	1	1	1	0	0	0	2	0	0	1	1	0	0	0	0	0	1	0	1	0	0	0	9	0	1107.56	F6S1Q0;A0A4W2D3Q5;A6H7D3;A6QP90;A0A4W2CHE4	F6S1Q0	365	373			yes	no	2	0.0038352	2.41621	122.44		1	0.5
FEELNMDLFR	FYEGEDFSETLTRAKFEELNMDLFRSTMKP	LTRAKFEELNMDLFRSTMKPVQKVLEDSDL	K	F	E	F	R	S	0	1	1	1	0	0	2	0	0	0	2	0	1	2	0	0	0	0	0	0	0	0	10	0	1312.61	A0A4W2EIV7;Q0VCX2	A0A4W2EIV7	328	337			yes	no	2	2.5148e-06	5.5995	203.29	2	2	2	1
CLIEILASR	KEIKDAISGIGTDEKCLIEILASRTNEQIH	IGTDEKCLIEILASRTNEQIHQLVAAYKDA	K	C	L	S	R	T	1	1	0	0	1	0	1	0	0	2	2	0	0	0	0	1	0	0	0	0	0	0	9	0	1073.59	A0AAA9TPT4;A0AAF6Z0Y8;A0A4W2GJ82;A0A4W2F0V1;A0A3Q1N703;A0A3Q1M318;P79134;A0A4W2GIZ9;A0A4W2F1V0;A0AAF7A102;A0A4W2GJ58;A0A4W2F1S6;A0A4W2I5F6	P79134	114	122			no	no	2	0.002482	2.6052	145.13	1	1	1	1
SELDMLDIR	LGTRDNTLIRIMVSRSELDMLDIREIFRTK	RIMVSRSELDMLDIREIFRTKYEKSLYSMI	R	S	E	I	R	E	0	1	0	2	0	0	1	0	0	1	2	0	1	0	0	1	0	0	0	0	0	0	9	0	1090.53	A0AAA9TPT4;A0AAF6Z0Y8;A0A4W2GJ82;A0A4W2F0V1;A0A3Q1N703;A0A3Q1M318;P79134;A0A4W2GIZ9;A0A4W2F1V0;A0AAF7A102;A0A4W2GJ58;A0A4W2F1S6;A0A4W2I5F6	P79134	282	290			no	no	2	5.3285e-10	9.2734	236.21	2	2	2	2
IPLSDGNSIPIIGLGTYSEPK	______________________________	NSIPIIGLGTYSEPKSTPKGTCATSVKIAI	R	I	P	P	K	S	0	0	1	1	0	0	1	3	0	4	2	1	0	0	3	3	1	0	1	0	0	0	21	0	2170.15	A0AAA9SVK4;A0A4W2INX8;E1BBT0;A0A4W2CW27;A0AAA9TTL6	A0AAA9SVK4	10	30			yes	no	2	6.2395e-29	28.2049	218.43	1		0.5	1
QALLNSAVDHGSDEVK	QTIIAGWREATKAARQALLNSAVDHGSDEV	ALLNSAVDHGSDEVKFRQDLMNIAGTTLSS	R	Q	A	V	K	F	2	0	1	2	0	1	1	1	1	0	2	1	0	0	0	2	0	0	0	2	0	0	16	0	1681.83	A0A3Q1LV18;A0A4W2EHT0;Q3ZBH0;A0A4W2ECF5	A0A3Q1LV18	129	144			yes	no	3	6.41e-07	6.19314	119.92	1	1	1
HHCPSTPIILVGTK	ASYENVRAKWFPEVRHHCPSTPIILVGTKL	RHHCPSTPIILVGTKLDLRDDKDTIEKLKE	R	H	H	T	K	L	0	0	0	0	1	0	0	1	2	2	1	1	0	0	2	1	2	0	0	1	0	0	14	0	1558.83	Q9TU25;B0JYN9;A0A4W2DZ92;A0A3Q1M2K9;A0AAA9S6B1;A0A4W2F158;A0A4W2GZ52;A0A4W2IL59	Q9TU25	103	116			yes	no	3	0.013452	1.87121	65.472		1	0.5
LWEEQQAISK	EAEKPEEAAKDQHRRLWEEQQAISKEQRER	DQHRRLWEEQQAISKEQRERELAASAFQEL	R	L	W	S	K	E	1	0	0	0	0	2	2	0	0	1	1	1	0	0	0	1	0	1	0	0	0	0	10	0	1230.62	A0AAF6YSJ2;A0A4W2H7M0;Q28034;A0A4W2H4F9;A0A4W2F408;A0A4W2F562;A0A3Q1MKJ7;A0A3Q1MTB8;A0AAA9RSD3	A0AAF6YSJ2	196	205			yes	no	2	0.0011338	2.94546	138.11	1	1	1	1
HSGNITFDEIVNIAR	LKEPPRDRKKQKNIKHSGNITFDEIVNIAR	HSGNITFDEIVNIARQMRHRSLARELSGTI	K	H	S	A	R	Q	1	1	2	1	0	0	1	1	1	3	0	0	0	1	0	1	1	0	0	1	0	0	15	0	1684.85	A0AAA9SAL8;A0A4W2G267;P61284;A0A4W2DB58;A0AAF6YQW5;A0AAA9S8I1;A0A4W2HV39;Q862L6;A0AAA9S5E4	A0AAA9SAL8	88	102			yes	no	2;3	7.2611e-35	34.139	249.75		1	0.5	1
HFSGLSGTYDEDAVPTLSPCR	AGGLEHRQLLDLAQKHFSGLSGTYDEDAVP	GTYDEDAVPTLSPCRFTGSQICHREDGLPL	K	H	F	C	R	F	1	1	0	2	1	0	1	2	1	0	2	0	0	1	2	3	2	0	1	1	0	0	21	0	2308.04	P31800;A0A4W2DXS9;A0A4W2I344;G1K1X0;Q3MI02	P31800	249	269			yes	no	2;3	1.9801e-294	293.703	522.07	1	2	1.5	2
ECSIPEMDPYLNAYPR	CGQDGWSDKAACYERECSIPEMDPYLNAYP	CSIPEMDPYLNAYPRKETYKVGDVLKFSCS	R	E	C	P	R	K	1	1	1	1	1	0	2	0	0	1	1	0	1	0	3	1	0	0	2	0	0	0	16	0	1953.86	A0A4W2FA66;A0A4W2HB61;A0A4W2FA61;F1MC45;A0A4W2E4X9;G3X7F3;E1BFN5;A0AAA9T839;F1MW79;A0A4W2EDC0;A0A4W2CF47;A0A4W2E4U0;A0A4W2E3V0;A0A4W2CF51;A0A4W2EDB0	A0A4W2FA66	384	399			no	no	2	4.47e-06	5.34969	147.62	1	1	1
QLSSGVSEIQQTADR	AAAIEGPAYNRALSRQLSSGVSEIQQTADR	QLSSGVSEIQQTADRWRVSLDVNHFAPEEL	R	Q	L	D	R	W	1	1	0	1	0	3	1	1	0	1	1	0	0	0	0	3	1	0	0	1	0	0	15	0	1617.8	Q3T149;E9RHW1;A0A4W2HKG6;A0A1C9EIX6;A0A1C9EIX3;Q58DP7;A0A1B0Z542;A0A4W2BPT1;A0A1B2YKK4;A0AAA9STH1	Q3T149	76	90			yes	no	2;3	3.3582e-122	121.474	391.17	2	2	2	1
TILPAAAQDVYYR	QRQPDSGVSSVRSFKTILPAAAQDVYYRDE	FKTILPAAAQDVYYRDEIGNVSTSHLLILD	K	T	I	Y	R	D	3	1	0	1	0	1	0	0	0	1	1	0	0	0	1	0	1	0	2	1	0	0	13	0	1479.77	A3KN04;A0AAA9TFB6;F6S0B8;A0A4W2IMA4;A0A4W2BUA0;A0A4W2IM83;A0A4W2H776	A3KN04	284	296			yes	no	2	0.00042494	3.37167	157.78	1	1	1	1
VPDFSDYR	LNVPASVRYSHTDIKVPDFSDYRRPEVLDS	YSHTDIKVPDFSDYRRPEVLDSTKSSKESS	K	V	P	Y	R	R	0	1	0	2	0	0	0	0	0	0	0	0	0	1	1	1	0	0	1	1	0	0	8	0	997.451	P13272;A0AAF6ZNJ0;A0A4W2BU38;A0A4W2BX22	P13272	85	92			yes	no	2	0.0087493	2.05803	133.9	1	1	1	1
LQGIVSWGSGCAQK	SCQGDSGGPVVCSGKLQGIVSWGSGCAQKN	KLQGIVSWGSGCAQKNKPGVYTKVCNYVSW	K	L	Q	Q	K	N	1	0	0	0	1	2	0	3	0	1	1	1	0	0	0	2	0	1	0	1	0	0	14	0	1489.73	A0AAA9S633;P00760;A0A4W2FD21;A0AAA9SES5;A0A4W2HI70	A0AAA9S633	200	213			yes	no	2;3	5.9043e-18	17.2288	248.5	1	1	1	1
ALPAAAIEGPAYNR	WSQWLSHSGWPGYVRALPAAAIEGPAYNRA	RALPAAAIEGPAYNRALSRQLSSGVSEIQQ	R	A	L	N	R	A	5	1	1	0	0	0	1	1	0	1	1	0	0	0	2	0	0	0	1	0	0	0	14	0	1412.74	Q3T149;E9RHW1;A0A4W2HKG6;A0A1C9EIX6;A0A1C9EIX3;Q58DP7;A0A1B0Z542;A0A4W2BPT1;A0A1B2YKK4;A0AAA9STH1	Q3T149	58	71			yes	no	2;3	1.2922e-34	33.8887	256.91	1	2	1.5	2
AVCLAAQSIR	VPAWSCQMICGSGLKAVCLAAQSIRIGDSS	GSGLKAVCLAAQSIRIGDSSIVVAGGMENM	K	A	V	I	R	I	3	1	0	0	1	1	0	0	0	1	1	0	0	0	0	1	0	0	0	1	0	0	10	0	1087.58	Q1JPB6;Q17QI3;A0A4W2FYG3;A0A4W2DGI9;A0A4W2G007;A0A3Q1MUM9	Q1JPB6	98	107			yes	no	2	0.0027428	2.56181	111.74		1	0.5	1
TFYQIGDSWEK	WKCDPVDQCQDSETRTFYQIGDSWEKYLQG	SETRTFYQIGDSWEKYLQGVRYQCYCYGRG	R	T	F	E	K	Y	0	0	0	1	0	1	1	1	0	1	0	1	0	1	0	1	1	1	1	0	0	0	11	0	1372.63	A0A4W2E7Q1;G5E5A8;A0A4W2IDL0;G5E5A9;A0A4W2EGC7;A0A4W2GTC7;G5E5B0;A0A4W2EEN7;A0A4W2IFP6;P07589;A0A4W2E7R6;A0A4W2GVF6;B8Y9S9;A0A3Q1NHX9;B8Y9T0;A0A4W2IIV1;A0A4W2EEQ1	A0A4W2E7Q1	692	702			yes	no	2	0.0078468	2.10531	91.658	1		0.5	1
LCENIAGHLK	RTFYLKVLNEEQRKRLCENIAGHLKDAQLF	EQRKRLCENIAGHLKDAQLFIQKKAVKNFS	R	L	C	L	K	D	1	0	1	0	1	0	1	1	1	1	2	1	0	0	0	0	0	0	0	0	0	0	10	0	1153.59	P00432;A0A4W2FX35;A0A4W2EHB0;A0A4W2EFN8;A0A3Q1LKF1;A0A4W2D7H8;A0A4W2FX90;A0A4W2EL43	P00432	459	468			yes	no	2;3	0.00036967	3.43219	154.81	2	2	2	2
HIDCAHAYQNEEQIGQAIR	DALEFTPFAIEVGFRHIDCAHAYQNEEQIG	AHAYQNEEQIGQAIRSKMADGTVKREDIFC	R	H	I	I	R	S	3	1	1	1	1	3	2	1	2	3	0	0	0	0	0	0	0	0	1	0	0	0	19	0	2252.04	Q8HZ62;Q3ZBG2;G3X7B0;A0A4W2HNQ0;A0A4W2CQT0;A0A4W2HMZ3	Q8HZ62	48	66			yes	no	3;4	2.5648e-13	12.5909	181.41	1	2	1.5	2
IYGADNIELLPEAQHK	LKLPVEDKIRIIAQKIYGADNIELLPEAQH	YGADNIELLPEAQHKAEVYTKQGFGNLPIC	K	I	Y	H	K	A	2	0	1	1	0	1	2	1	1	2	2	1	0	0	1	0	0	0	1	0	0	0	16	0	1809.93	A0AAA9TF88;A0A4W2FA33;A4FUD0;A0A4W2ETG4;A0AAA9S4R0;A0A3Q1M478;A0AAA9SYC7	A0AAA9TF88	822	837			yes	no	2;3	7.0198e-21	20.1537	186.16		1	0.5	2
VCNYVSWIK	GSGCAQKNKPGVYTKVCNYVSWIKQTIASN	PGVYTKVCNYVSWIKQTIASN_________	K	V	C	I	K	Q	0	0	1	0	1	0	0	0	0	1	0	1	0	0	0	1	0	1	1	2	0	0	9	0	1167.57	A0AAA9S633;P00760;A0A4W2FD21;A0AAA9SES5;A0A4W2HI70;A0A4W2HEW4	A0AAA9S633	222	230			yes	no	2	0.0026653	2.57425	141.39	1	1	1	1
INPDGSQSVVEVPYAR	AQVDPKKTIQMGSFRINPDGSQSVVEVPYA	NPDGSQSVVEVPYARSEAHLTELLEEVCDR	R	I	N	A	R	S	1	1	1	1	0	1	1	1	0	1	0	0	0	0	2	2	0	0	1	3	0	0	16	0	1729.86	Q1LZ72;A0A4W2HRA6	Q1LZ72	58	73			yes	no	2	1.6328e-05	4.78707	185.2	1	1	1	1
AGIVQDTWHK	SEGEAQRLMEILADKAGIVQDTWHKATQKG	ILADKAGIVQDTWHKATQKGDPVVILKRQL	K	A	G	H	K	A	1	0	0	1	0	1	0	1	1	1	0	1	0	0	0	0	1	1	0	1	0	0	10	0	1153.59	A0A4W2FEJ3;A0A4W2FCC4;A0A4W2HDS5;A0A4W2CKM0;A0AAA9SRN3;A0AAA9TMZ4;A0AAA9S0L7;A0AAA9SIW4;A0A3Q1LHT7;A0AAA9RXD6;A0AAA9SF38;A0A4W2CP74;A0AAA9S5D2;A0AAA9U0D2;A0A4W2CKI6;F1MDC1	A0A4W2FEJ3	860	869			yes	no	3	0.028196	1.54981	54.419	1		0.5
VLTDYYASLEK	GENPPDGFMAPKAWKVLTDYYASLEKNN__	KAWKVLTDYYASLEKNN_____________	K	V	L	E	K	N	1	0	0	1	0	0	1	0	0	0	2	1	0	0	0	1	1	0	2	1	0	0	11	0	1300.66	Q0VC88;A0A4W2GN93;A0AAA9SQ55;F1N085;A0A4W2C7W8;A0A3Q1MH21;A0AAA9SX99	Q0VC88	603	613			yes	no	2	0.0005777	3.2383	129.85		1	0.5	1
FVQSCTQAIIPSYVPLVK	FFDDLDSPSKEEVFRFVQSCTQAIIPSYVP	SCTQAIIPSYVPLVKKHCNDSFTPQEKLWQ	R	F	V	V	K	K	1	0	0	0	1	2	0	0	0	2	1	1	0	1	2	2	1	0	1	3	0	0	18	0	2049.1	E1BKY9;A0A4W2I3U7;A0A4W2GU97;A0A4W2F2L6;A0AAA9TZ69;A0AAA9RZR6	E1BKY9	348	365			yes	no	2;3	3.2643e-09	8.48621	209.11	1	2	1.5	1
FQDGVLEPDFPR	CQGKTYLFKGSQYWRFQDGVLEPDFPRNIS	YWRFQDGVLEPDFPRNISDGFGGIPDDVDA	R	F	Q	P	R	N	0	1	0	2	0	1	1	1	0	0	1	0	0	2	2	0	0	0	0	1	0	0	12	0	1418.68	Q3ZBS7;A0A4W2G7W9;A0A4W2E672;CON__Q3ZBS7;A0A4W2BR93	Q3ZBS7	226	237			yes	no	2	0.00011505	3.93911	143.96	1	1	1	1
SAGGAPVPPPPNPAMSFPAPR	______________________________	VPPPPNPAMSFPAPRVTLPAGPDILRTYSG	M	S	A	P	R	V	4	1	1	0	0	0	0	2	0	0	0	0	1	1	8	2	0	0	0	1	0	0	21	0	2014.01	A2VE13;A0A4W2G421;A0A4W2E7L7;A0AAA9TDP3;A0A4W2G2D2	A2VE13	2	22			yes	no	2;3	2.0755e-22	21.6829	196.33	1	1	1	1
ATISNDGATILK	GPRGMDKLIVDGRGKATISNDGATILKLLD	RGKATISNDGATILKLLDVVHPAAKTLVDI	K	A	T	L	K	L	2	0	1	1	0	0	0	1	0	2	1	1	0	0	0	1	2	0	0	0	0	0	12	0	1202.65	A0A3Q1MUU9;Q2NKZ1;A0A4W2FDX9	A0A3Q1MUU9	42	53			yes	no	2	2.7197e-07	6.56548	177.78	1	1	1	1
DHINLPGFSGENPLR	GLNPNFEVGDIMLIRDHINLPGFSGENPLR	DHINLPGFSGENPLRGPNEERFGVRFPAMS	R	D	H	L	R	G	0	1	2	1	0	0	1	2	1	1	2	0	0	1	2	1	0	0	0	0	0	0	15	0	1664.83	P55859;A0A452DJA8;Q687I9;A0A4W2D207;A0A4W2GCZ0;A0A4W2GFV2;A0A4W2I4U7;A0A4W2CXL4;A0A4W2I202;A0A4W2GC32;A0A4W2GCZ7;A0A4W2GG24;A0A4W2D1Y7;G3X8C8;A0A4W2GAX9;A0AAA9TPI6	P55859	134	148			yes	no	2;3	2.997e-05	4.52331	154.28	1	1	1	2
AVLEALGSCLNNK	RVGLELIASENFASRAVLEALGSCLNNKYS	SRAVLEALGSCLNNKYSEGYPGQRYYGGTE	R	A	V	N	K	Y	2	0	2	0	1	0	1	1	0	0	3	1	0	0	0	1	0	0	0	1	0	0	13	0	1387.71	A0AAA9TCG0;A0A4W2C2E3;A0A4W2CKN2;A0A140T896;A0A4W2FS25;Q5E9P9;A0A3Q1LKF4	A0AAA9TCG0	60	72			yes	no	2;3	5.9594e-22	21.2248	240.38	1	2	1.5	2
EDILNYLEK	LSEVIGSGKDGRILKEDILNYLEKQTGAIL	DGRILKEDILNYLEKQTGAILPPSPKAEIM	K	E	D	E	K	Q	0	0	1	1	0	0	2	0	0	1	2	1	0	0	0	0	0	0	1	0	0	0	9	0	1135.58	A0AAA9TTM6;A0A3Q1MED4;P11181;A0A4W2FG17;A0A4W2D542;A0AAA9S054;A0AAA9RVY9	A0AAA9TTM6	176	184			yes	no	2	0.0038278	2.41705	122.52		1	0.5	1
SLNILTAFQK	EKNKMSDGKKEELQKSLNILTAFQKKGGEK	EELQKSLNILTAFQKKGGEKEEL_______	K	S	L	Q	K	K	1	0	1	0	0	1	0	0	0	1	2	1	0	1	0	1	1	0	0	0	0	0	10	0	1133.64	A0A4W2H1I5;P81623	A0A4W2H1I5	241	250			yes	no	2	0.0088152	2.05477	96.331		1	0.5	1
IQHHTLLASPVR	KIHKPKICPQPEEHRIQHHTLLASPVRAEM	EHRIQHHTLLASPVRAEMGRNRDFVHFDDT	R	I	Q	V	R	A	1	1	0	0	0	1	0	0	2	1	2	0	0	0	1	1	1	0	0	1	0	0	12	0	1370.78	A0AAA9SKJ1;Q7SIH1;A0AAA9SLL8;A0AAA9SFM6;A0A452DI08;A0A4W2CTC9;A0A4W2E185;A0A4W2FQM6;A0A4W2HMW5;A0A4W2HM51;A0A4W2FQJ3;R9QSM8;A0AAA9S5E2;K4JBR5;K4JF16;K4JDT2	A0AAA9SKJ1	699	710			yes	no	2;3	1.7952e-17	16.7459	202.29	1	1	1	1
GEPIWLTAK	FALKNKEKFNPEWYKGEPIWLTAKYQGLKT	NPEWYKGEPIWLTAKYQGLKTGTFFWPGSD	K	G	E	A	K	Y	1	0	0	0	0	0	1	1	0	1	1	1	0	0	1	0	1	1	0	0	0	0	9	0	1013.55	A0A4W2IR88;A0A4W2INI3;A0A4W2DAE9;F1MNS5;A0A4W2CRA7;A0A4W2CV78;A0AAA9SCY1	A0A4W2IR88	303	311			yes	no	2	0.017281	1.76243	93.429	1		0.5	1
VFSGLVSTGLK	MVPTSDKGRFYAFGRVFSGLVSTGLKVRIM	AFGRVFSGLVSTGLKVRIMGPNYTPGKKED	R	V	F	L	K	V	0	0	0	0	0	0	0	2	0	0	2	1	0	1	0	2	1	0	0	2	0	0	11	0	1106.63	A0A4W2D5W3;Q3SYU2;A0A4W2D5W8;A0A4W2FUU4	A0A4W2D5W3	400	410			yes	no	2	0.0022998	2.63831	109.66	1	1	1	1
YDGIILPGK	HRISKEEAMRWFQQKYDGIILPGK______	RWFQQKYDGIILPGK_______________	K	Y	D	G	K	-	0	0	0	1	0	0	0	2	0	2	1	1	0	0	1	0	0	0	1	0	0	0	9	0	974.544	A0A4W2DEW1;A0A452DIZ2;Q3T087;A0A4W2H6J4;A0A4W2GX85	A0A4W2DEW1	169	177			yes	no	2	0.0065571	2.18329	106.36	1	1	1	1
ENVLIGEGAGFK	SDTRGIVFEDVRVPKENVLIGEGAGFKIAM	VPKENVLIGEGAGFKIAMGAFDKTRPPVAA	K	E	N	F	K	I	1	0	1	0	0	0	2	3	0	1	1	1	0	1	0	0	0	0	0	1	0	0	12	0	1232.64	Q3SZB4;A0A4W2DHN1;A0AAA9TBT5;A0A4W2F2S2;A0AAA9SG93;A0A4W2GWI0;A0A4W2DDS8	Q3SZB4	260	271			yes	no	2	0.00024543	3.61007	135.8	1	1	1
SFEDIHHYR	TGEGFLCVFAINNTKSFEDIHHYREQIKRV	AINNTKSFEDIHHYREQIKRVKDSEDVPMV	K	S	F	Y	R	E	0	1	0	1	0	0	1	0	2	1	0	0	0	1	0	1	0	0	1	0	0	0	9	0	1202.55	A0A4W2HAB6;A0A3Q1LMP2;E1BMX0;A0A4W2DXR9;Q7M309	A0A4W2HAB6	89	97			yes	no	3	0.0026206	2.5816	104.17	1	1	1	1
DWMTESFSSLK	ALSSVQESQVAQQARDWMTESFSSLKDYWS	QQARDWMTESFSSLKDYWSSFKGKFTDFWE	R	D	W	L	K	D	0	0	0	1	0	0	1	0	0	0	1	1	1	1	0	3	1	1	0	0	0	0	11	0	1329.59	A0AAF6YXN2;P19035;A0A4W2CCP4;A0AAA9SNX5	A0AAF6YXN2	60	70			yes	no	1;2	3.5959e-05	4.44419	154.56	2	1	1.5	1
NVIIWGNHSSTQYPDVNHAK	AQIALKLGVTSDDVKNVIIWGNHSSTQYPD	GNHSSTQYPDVNHAKVKLQGKEVGVYEALK	K	N	V	A	K	V	1	0	3	1	0	1	0	1	2	2	0	1	0	0	1	2	1	1	1	2	0	0	20	0	2279.11	A0AAA9T4K7;A0A4W2CCY3;A0A4W2FE87;A0A452DIW4;Q3T145;A0A4W2FCA1;A0AAA9STQ7;A0A4W2CA96	A0AAA9T4K7	56	75			yes	no	3	2.2314e-12	11.6514	147.53	1		0.5	1
TSDANINWNNLK	KNTPEKGYLAVAVVKTSDANINWNNLKGKK	VVKTSDANINWNNLKGKKSCHTAVDRTAGW	K	T	S	L	K	G	1	0	4	1	0	0	0	0	0	1	1	1	0	0	0	1	1	1	0	0	0	0	12	0	1388.67	A0A4W2DEN7;A0A4W2F0Y8;A0AAA9U1B9;A0A4W2GXB7;A0A4W2F045;A0A4W2DKE0;A0A4W2IEH5;A0A4W2IEI0;CON__Q0IIK2;A0A4W2DZ09;CON__Q29443;G3X6N3;Q29443;A0A4W2GWE4;A0A4W2GZF7;A0A4W2IGP7;A0A4W2GZE5	A0A4W2DEN7	457	468			no	no	2	2.5057e-40	39.6011	306.33	1		0.5	1
EQVANSAFVER	KETQKSIYYITGESKEQVANSAFVERVRKR	GESKEQVANSAFVERVRKRGFEVVYMTEPI	K	E	Q	E	R	V	2	1	1	0	0	1	2	0	0	0	0	0	0	1	0	1	0	0	0	2	0	0	11	0	1248.61	A0AAA9SQM8;G5E507;A0AAA9TAX9;A0A4W2ILU5;Q76LV1;A0A4W2I8Y3;Q865A1;G3N2V5;A0A1B3Z4A0	A0AAA9SQM8	492	502			yes	no	2	1.7129e-06	5.76627	177.06	1	1	1	1
AFSYNGPR	DVSSYPTLKIFRKGKAFSYNGPREKYGIVD	KIFRKGKAFSYNGPREKYGIVDYMMEQSGP	K	A	F	P	R	E	1	1	1	0	0	0	0	1	0	0	0	0	0	1	1	1	0	0	1	0	0	0	8	0	910.43	A0A3Q1M3Q7;Q29RV1;F1MEN8;A0A4W2HMU7;A0A4W2EST2	A0A3Q1M3Q7	256	263			yes	no	2	0.011272	1.948	125.08	1	1	1	1
LGPALATGNVVVMK	QIIPWNFPLLMQAWKLGPALATGNVVVMKV	KLGPALATGNVVVMKVAEQTPLTALYVANL	K	L	G	M	K	V	2	0	1	0	0	0	0	2	0	0	2	1	1	0	1	0	1	0	0	3	0	0	14	0	1368.78	P20000;A0A4W2H0D3;A0A4W2H287;A0AAA9TGY7;A0A4W2H269	P20000	199	212			yes	no	2	1.0596e-25	24.9749	230.93	2	2	2	2
ILEFFGLK	ILFIFIDSDHTDNQRILEFFGLKKEECPAV	DHTDNQRILEFFGLKKEECPAVRLITLEEE	R	I	L	L	K	K	0	0	0	0	0	0	1	1	0	1	2	1	0	2	0	0	0	0	0	0	0	0	8	0	965.559	P05307;A6H7J6;F6Q9Q9;A0A4W2FY74;A0A4W2CB64;A0AAA9SAA2;A0AAA9SHU1;A0A3Q1LPQ0;A0A4W2CB69;A0AAA9TK59;A0AAA9TIH6	P05307	303	310			yes	no	2	0.012554	1.90122	120.65	1		0.5	1
DALLFPSFIHSQK	NWDLVGNNTPIFFIRDALLFPSFIHSQKRN	IRDALLFPSFIHSQKRNPQTHLKDPDMVWD	R	D	A	Q	K	R	1	0	0	1	0	1	0	0	1	1	2	1	0	2	1	2	0	0	0	0	0	0	13	0	1501.79	P00432;A0A4W2FX35;A0A4W2EHB0;A0A4W2EFN8;A0A3Q1LKF1;A0A4W2D7H8;A0A4W2FX90;A0A4W2EL43;A0A3Q1MQP3;A0AAA9S491	P00432	157	169			yes	no	2;3	1.3291e-07	6.87644	219.61	2	2	2	2
TVSCACPHLMK	GRGPCSHLCLIDYNRTVSCACPHLMKLHKD	DYNRTVSCACPHLMKLHKDNTTCYEFKKFL	R	T	V	M	K	L	1	0	0	0	2	0	0	0	1	0	1	1	1	0	1	1	1	0	0	1	0	0	11	0	1302.59	A0A4W2CPN3;E1BGJ0	A0A4W2CPN3	1560	1570			yes	no	3	0.0064095	2.19318	69.979	1	1	1	2
LNDGHFIPVLGFGTAEAK	______________________________	GHFIPVLGFGTAEAKEVPKSEALEVTKFAI	K	L	N	A	K	E	2	0	1	1	0	0	1	3	1	1	2	1	0	2	1	0	1	0	0	1	0	0	18	0	1884.97	Q2TBN0	Q2TBN0	10	27			no	no	2;3	2.313e-17	16.6358	252.01	1	2	1.5	2
AGPLVEAQPNVDK	SPLPLSPGSLSAVARAGPLVEAQPNVDKLV	ARAGPLVEAQPNVDKLVEDHLAVQSLIRAY	R	A	G	D	K	L	2	0	1	1	0	1	1	1	0	0	1	1	0	0	2	0	0	0	0	2	0	0	13	0	1336.7	A0AAF6YPM1;Q148N0;A0A3Q1M3Q9;A0A3Q1NKS6;A0A4W2EHZ5;A0A4W2EG94;A0A3Q1MHC6;A0A4W2EG91;A0A4W2CQ08;A0A3Q1MVL5;A0A3Q1M5B9;A0A4W2CTJ3	A0AAF6YPM1	110	122			yes	no	2	7.5246e-06	5.12352	150.46	1	1	1	1
CYEMASHLR	LMGKEGVHGGMINKKCYEMASHLRRSQY__	GMINKKCYEMASHLRRSQY___________	K	C	Y	L	R	R	1	1	0	0	1	0	1	0	1	0	1	0	1	0	0	1	0	0	1	0	0	0	9	0	1165.5	P02584;CON__P02584;A0A4W2IHQ6;A0A4W2H5I8	P02584	128	136			yes	no	3	0.00075996	3.11921	146.23	1	1	1	1
NAGDALTMEVLR	GLKELKKAAHRNGRKNAGDALTMEVLRSAM	GRKNAGDALTMEVLRSAMQEELEAAQIKSS	K	N	A	L	R	S	2	1	1	1	0	0	1	1	0	0	2	0	1	0	0	0	1	0	0	1	0	0	12	0	1288.64	Q2KIV1;A0A4W2DNP4;A0A4W2FN92;A0A4W2BRK8;A0A4W2HNN8;A0A4W2E8P9;A0A4W2BRL1;A0A4W2HK75	Q2KIV1	310	321			yes	no	2	1.6059e-07	6.79428	209.97	2	2	2	2
TELHIPNVDLK	NSTQSKFFVVSSESRTELHIPNVDLKEDPG	SESRTELHIPNVDLKEDPGKYVCNGTNLEG	R	T	E	L	K	E	0	0	1	1	0	0	1	0	1	1	2	1	0	0	1	0	1	0	0	1	0	0	11	0	1277.7	Q3ZBX0;F6RFP6;A0A4W2IGB9;A0AAA9SSZ2;A0A4W2IJI0;A0A4W2DCQ5;A0AAA9S8Z2	Q3ZBX0	167	177			yes	no	2;3	1.2356e-05	4.90812	127.52	2	2	2	1
GNLDDFFHR	CGDADFDWHHTFPSRGNLDDFFHRDKDDFF	HTFPSRGNLDDFFHRDKDDFFTRSSHEFDG	R	G	N	H	R	D	0	1	1	2	0	0	0	1	1	0	1	0	0	2	0	0	0	0	0	0	0	0	9	0	1119.51	A0A3Q1LVV7;P02672;CON__P02672;A5PJE3;A0A4W2DV40;A0A4W2C3T1;F6QND5;A0A4W2CJC3;A0A4W2H221	A0A3Q1LVV7	498	506			yes	no	2;3	0.0001285	3.8911	203.64	1	2	1.5	2
VALVYGQMNEPPGAR	MIESGVINLKDATSKVALVYGQMNEPPGAR	VALVYGQMNEPPGARARVALTGLTVAEYFR	K	V	A	A	R	A	2	1	1	0	0	1	1	2	0	0	1	0	1	0	2	0	0	0	1	2	0	0	15	0	1600.8	P00829;A0A4W2EL77;A0A452DII8;Q0QEM9	P00829	265	279			yes	no	2	1.803e-18	17.744	211.68	2	1	1.5	1
TADGIVSHLK	IFRDGEESGAYDGPRTADGIVSHLKKQAGP	YDGPRTADGIVSHLKKQAGPASVPLKSEEE	R	T	A	L	K	K	1	0	0	1	0	0	0	1	1	1	1	1	0	0	0	1	1	0	0	1	0	0	10	0	1039.57	P38657;A5D7E8;A0A4W2EHY1;A0AAA9RTF0;A0A4W2CAQ4;F6RJT0;A0AAA9SVD1;A0AAA9TVJ6	P38657	120	129			yes	no	2	0.0022781	2.64243	117.53	1		0.5	1
VLGDVIEVHGK	NLDVKHFSPEELKVKVLGDVIEVHGKHEER	LKVKVLGDVIEVHGKHEERQDEHGFISREF	K	V	L	G	K	H	0	0	0	1	0	0	1	2	1	1	1	1	0	0	0	0	0	0	0	3	0	0	11	0	1164.65	P02510;A0A4W2I814;A0A4W2BZ14;A0A452DHT5;A0A4W2DSM2;A0A3Q1MVQ3;A0AAF7AH20;A0AAA9S8P3;A0A4W2HZ04;A0A1B3B5V8	P02510	93	103			yes	no	2;3	0.0001512	3.82045	140.75	1	1	1	2
GVLLDIDDLQANQFK	RAKPVRYTAAKLQEKGVLLDIDDLQANQFK	GVLLDIDDLQANQFKNVTFDISSTEDVGIF	K	G	V	F	K	N	1	0	1	3	0	2	0	1	0	1	3	1	0	1	0	0	0	0	0	1	0	0	15	0	1687.88	A0AAA9TH36;A0AAA9TB05;A0A4W2D6G4;A0AAA9TLU6;F1MTR1;A0AAA9S1T7;A0A4W2EU56	A0AAA9TH36	1490	1504			yes	no	2	1.6246e-54	53.7893	308.21	1	1	1	1
WVEQEGPEYWDR	FDSDAPDPRTEPRARWVEQEGPEYWDRETR	RARWVEQEGPEYWDRETRNLKGAAQTFRVD	R	W	V	D	R	E	0	1	0	1	0	1	3	1	0	0	0	0	0	0	1	0	0	2	1	1	0	0	12	0	1592.69	H6V5E5;O46748	H6V5E5	66	77			no	no	2	0.0063533	2.197	91.937	1		0.5	1
FITIFGTR	LFQAGELKWGTDEEKFITIFGTRSVSHLRR	WGTDEEKFITIFGTRSVSHLRRVFDKYMTI	K	F	I	T	R	S	0	1	0	0	0	0	0	1	0	2	0	0	0	2	0	0	2	0	0	0	0	0	8	0	953.533	A0A4W2DP53;A0A4W2IRI4;A1L5B6;F6QVC9;P81287;A0A3Q1MU33;A0A4W2ILE3;A0A4W2DP45;A0A4W2F3N8;A0A4W2IL93;A0A4W2F4X5;A0A4W2H628;A0A4W2F3N1;A0A4W2ILH5;A0AAA9S9V0;A0A4W2F3M2;A0AAA9TJY2	A0A4W2DP53	194	201			yes	no	2	0.010685	1.97123	127.12		1	0.5	1
APVPTGEVYFADSFDR	KPDASSPPSPKVTYKAPVPTGEVYFADSFD	PVPTGEVYFADSFDRGTLSGWILSRAKKDD	K	A	P	D	R	G	2	1	0	2	0	0	1	1	0	0	0	0	0	2	2	1	1	0	1	2	0	0	16	0	1769.83	A0AAA9TTL3;A7Z066;A0A4W2D8Y0;A0AAA9TTD5;A0A3Q1LFC5;A0AAA9T0X0;A0AAA9TII8;A0AAA9S391	A0AAA9TTL3	63	78			yes	no	2;3	4.4529e-20	19.3514	260.28	1	2	1.5	1
YDYYYNIDSK	VSTEGSWLKLTLQEKYDYYYNIDSKESSWV	TLQEKYDYYYNIDSKESSWVTPEPCLLKES	K	Y	D	S	K	E	0	0	1	2	0	0	0	0	0	1	0	1	0	0	0	1	0	0	4	0	0	0	10	0	1342.57	A0AAA9TH36;A0AAA9TB05;A0A4W2D6G4;A0AAA9TLU6;A0A4W2DB07;F1MTR1;A0AAA9S1T7;A0A4W2EU56	A0AAA9TH36	609	618			yes	no	2	0.018139	1.74139	85.377	1		0.5	1
VVDLLYWR	______________________________	KKNWKDKVVDLLYWRDIKKTGVVFGASLFL	K	V	V	W	R	D	0	1	0	1	0	0	0	0	0	0	2	0	0	0	0	0	0	1	1	2	0	0	8	0	1062.59	Q7YRW9;A0A4W2CFF5	Q7YRW9	12	19			yes	no	2	0.0012307	2.90985	195.06	1	1	1	1
GPDWILGEVK	QSRGDWYKTKEILLKGPDWILGEVKTSGLR	EILLKGPDWILGEVKTSGLRGRGGAGFPTG	K	G	P	V	K	T	0	0	0	1	0	0	1	2	0	1	1	1	0	0	1	0	0	1	0	1	0	0	10	0	1112.59	P25708;A0A4W2GGZ0;A0A3Q1MG52;A0AAA9T2G0;A0A4W2DR37;A0A452DJ13	P25708	72	81			yes	no	2	4.289e-08	7.36764	210.6	1	1	1	1
GPSWDPFR	______________________________	VPFSLLRGPSWDPFRDWYPAHSRLFDQAFG	R	G	P	F	R	D	0	1	0	1	0	0	0	1	0	0	0	0	0	1	2	1	0	1	0	0	0	0	8	0	960.445	Q3T149;E9RHW1;A0A4W2HKG6;A0A1C9EIX6;A0A1C9EIX3;Q58DP7;A0A1B0Z542;A0A4W2BPT1;A0A1B2YKK4;A0AAA9STH1	Q3T149	13	20			yes	no	2	0.00089278	3.04926	198.73	1	1	1	1
TQADLDSLVR	KALHAAGARVVAVSRTQADLDSLVRECPGV	VAVSRTQADLDSLVRECPGVETVCVDLADW	R	T	Q	V	R	E	1	1	0	2	0	1	0	0	0	0	2	0	0	0	0	1	1	0	0	1	0	0	10	0	1116.58	A0A452DJE7;Q1JP75;A5PJR3;A0A4W2G0C7;A0A4W2CRK3;A0A4W2C823;A0A4W2CAM7;A0A3Q1MFJ2;A0A3Q1LX69;A0A4W2G0F7	A0A452DJE7	40	49			yes	no	2	1.5971e-06	5.79667	205.12	1	1	1	1
AGSGFESLEQCLEK	______________________________	MAGSGFESLEQCLEKHLPLAELQEVKRLLY	M	A	G	E	K	H	1	0	0	0	1	1	3	2	0	0	2	1	0	1	0	2	0	0	0	0	0	0	14	0	1553.7	A7MBE8;A0A4W2FWT5;A0A4W2CR29;A0A4W2FXR8;A0A3Q1MFR9	A7MBE8	2	15			yes	no	2	8.8349e-06	5.0538	197.73	1	1	1	1
EFQEQLESAR	RGGGGKGMRIVRSEKEFQEQLESARREAKK	VRSEKEFQEQLESARREAKKSFNDDAMLIE	K	E	F	A	R	R	1	1	0	0	0	2	3	0	0	0	1	0	0	1	0	1	0	0	0	0	0	0	10	0	1235.58	A0A4W2EST0;A0A3Q1LW23;A0A3Q1LY56;A0A4W2DPH4;A0A3Q1LRD6;E1BGC1;A0A4W2GD86;A0A4W2D4Q8;A0A4W2HX52;A0A4W2D969;A0A3Q1MLC6;A0AAA9TKT4;A0A4W2ET05	A0A4W2EST0	223	232			yes	no	2	0.00027381	3.56255	166.16	1	1	1	1
TADDPSLSLIK	FFRSLKDRGFVLTFKTADDPSLSLIKYGEF	LTFKTADDPSLSLIKYGEFLYDNLIVFSPS	K	T	A	I	K	Y	1	0	0	2	0	0	0	0	0	1	2	1	0	0	1	2	1	0	0	0	0	0	11	0	1158.61	Q9TS10;A6QPY0;F1N632;A0A4W2H646;A0A4W2EXL1;A0AAA9TUK9;A0A4W2H7B1	Q9TS10	61	71			yes	no	2	0.0054463	2.2639	98.943		1	0.5	1
LIIVEGCQR	YHTEIVFARTSPQQKLIIVEGCQRQGAIVA	TSPQQKLIIVEGCQRQGAIVAVTGDGVNDS	K	L	I	Q	R	Q	0	1	0	0	1	1	1	1	0	2	1	0	0	0	0	0	0	0	0	1	0	0	9	0	1086.59	A0A3Q1LUJ8;A0AAA9RYS2;A0A3Q1MFY4;A0A4W2GE32;A0AAA9RXW7;Q08DA1;A0A4W2ET57;F1MI32;A0A3Q1MDM5;A0AAA9RVJ6;A0AAA9T5F0;A0A4W2BM98;A0A4W2F6W6;A0A3Q1M1C8;J9TKB9;A0A4W2HUS8;A0A4W2G8E3;A0A3Q1N346;F1MR06;A0A4W2I1B2;A0AAA9T2P2;A0AAA9TYJ0;A2VDL6;A0A4W2DF35;A0A4W2G9V7;A0AAA9TYF4	A0A3Q1LUJ8	728	736			no	no	2	0.00066112	3.17972	186.94		1	0.5	1
SADESGQALLAAGHYASDEVR	QEHKGEIDAHEDSFKSADESGQALLAAGHY	QALLAAGHYASDEVREKLTVLSEERAALLE	K	S	A	V	R	E	5	1	0	2	0	1	2	2	1	0	2	0	0	0	0	3	0	0	1	1	0	0	21	0	2145.99	A0A4W2FYN5;A0A4W2EAW7;A0A3Q1NKL1;A0A3Q1MT78;A0AAA9TJI4;A0A3Q1M8L3;A0AAA9S557;A0AAA9RZC6;A0A3Q1LWG5;A0A4W2HQZ4;A0A4W2CR12;A0A4W2FY45;A0A4W2ELF9;A0A4W2HR21;E1BFB0;A0A4W2CR18;A0A4W2FVW0;A0A4W2HQE0;A0A3Q1LNC8;A0A3Q1N827;A0A4W2HUZ3	A0A4W2FYN5	419	439			yes	no	3	5.814e-06	5.23552	100.53	1		0.5	1
QFYDQALQQAIVDDDANNAK	IWGFVNKDQIAKDVKQFYDQALQQAIVDDD	ALQQAIVDDDANNAKAVVKTFHETLNCCGS	K	Q	F	A	K	A	4	0	2	4	0	4	0	0	0	1	1	1	0	1	0	0	0	0	1	1	0	0	20	0	2266.05	Q3ZCD0;A0A4W2I9I1	Q3ZCD0	125	144			yes	no	2;3	3.7142e-87	86.4301	428.46	2	2	2	2
ISATSIFFESMPYK	DGGHLTHGFMTDKKKISATSIFFESMPYKV	KISATSIFFESMPYKVNPDTGYINYDQLEE	K	I	S	Y	K	V	1	0	0	0	0	0	1	0	0	2	0	1	1	2	1	3	1	0	1	0	0	0	14	0	1619.79	A0AAA9TCG0;A0A4W2C2E3;A0A4W2CKN2;A0A140T896;A0A4W2FS25;Q5E9P9;A0AAA9TQ60;A0AAF6ZD84;Q3SZ20;A0A4W2EB17;A0AAA9SJ37	A0AAA9TCG0	160	173			no	no	2	7.9344e-08	7.10049	174.57	1	1	1	1
AQIFANSVDNAR	VRDWAHYLKIIEDLRAQIFANSVDNARIVL	DLRAQIFANSVDNARIVLQIDNARLAADDF	R	A	Q	A	R	I	3	1	2	1	0	1	0	0	0	1	0	0	0	1	0	1	0	0	0	1	0	0	12	0	1304.65	F6S1Q0;A0A4W2D3Q5;A6H7D3;CON__P05784	F6S1Q0	130	141			yes	no	2	1.1603e-22	21.9354	255.07	1	1	1	1
YQTVIVDVCQK	WGNAISLEFRNLAEKYQTVIVDVCQKMGFG	LAEKYQTVIVDVCQKMGFGMAEFLDKRVTS	K	Y	Q	Q	K	M	0	0	0	1	1	2	0	0	0	1	0	1	0	0	0	0	1	0	1	3	0	0	11	0	1351.68	A0A4W2EPA1;Q6IE76;A0A4W2IN57;A0A4W2IIR8;A0AAA9SR30;A0AAA9TVZ3;A0A4W2ILM0;A0A4W2EPA0;Q32KR6	A0A4W2EPA1	100	110			yes	no	2	0.0023056	2.63722	133.32	1	1	1	1
SLAMEMVLTGDR	PGAGGTQRLTRAVGKSLAMEMVLTGDRISA	VGKSLAMEMVLTGDRISAQDAKQAGLVSKI	K	S	L	D	R	I	1	1	0	1	0	0	1	1	0	0	2	0	2	0	0	1	1	0	0	1	0	0	12	0	1321.64	Q58DM8;A0A4W2I9C4;A0A4W2C3B7;A0A4W2GX53;A0A4W2CIV9;A0A4W2CIV4;Q95KZ6;A0A4W2C0R5	Q58DM8	186	197			yes	no	2	9.7702e-11	10.0101	207.34	2	1	1.5	2
FVIGGPQGDAGVTGR	YLDEDTIYHLQPSGRFVIGGPQGDAGVTGR	FVIGGPQGDAGVTGRKIIVDTYGGWGAHGG	R	F	V	G	R	K	1	1	0	1	0	1	0	5	0	1	0	0	0	1	1	0	1	0	0	2	0	0	15	0	1429.73	G5E5U7;A0A4W2BSY9;Q2KJC6;A0A3Q1NCY0;A0A4W2BQS6;A0A4W2DNI5	G5E5U7	251	265			yes	no	2	4.1813e-08	7.37869	208.74	1	1	1	1
NDIASHPPVEGSYAPR	VETGTQLEKLMENMRNDIASHPPVEGSYAP	DIASHPPVEGSYAPRRGEFCIAKFVDGEWY	R	N	D	P	R	R	2	1	1	1	0	0	1	1	1	1	0	0	0	0	3	2	0	0	1	1	0	0	16	0	1708.82	A0A4W2I9D7;A0AAA9SQE0;A0A4W2GNJ6;A0AAA9SP67;Q863B3;A0A4W2I564;A0A4W2DCN2;A0AAA9TQA7;A0A3Q1MBN7	A0A4W2I9D7	636	651			yes	no	3	9.5399e-06	5.02046	113.88	1		0.5	1
LGPDLADAAQAR	SREELTAVMSFLTQKLGPDLADAAQARPSD	TQKLGPDLADAAQARPSDNCIFSVELQLPP	K	L	G	A	R	P	4	1	0	2	0	1	0	1	0	0	2	0	0	0	1	0	0	0	0	0	0	0	12	0	1196.61	A0A4W2EC98;A0A4W2EJN7;A0A4W2CGZ8;A0A4W2CXC1;A0A4W2E2V7;A0A4W2E9N0;A0A4W2CDG4;A0A4W2EJN5;A0A4W2H501;A0A4W2H6K0;A0A4W2CXD0;E1BC09	A0A4W2EC98	79	90			yes	no	2	1.3945e-11	10.8556	196.07	1		0.5	1
FSTVAGESGSADTVR	KVFEHIGKRTPIAVRFSTVAGESGSADTVR	FSTVAGESGSADTVRDPRGFAVKFYTEDGN	R	F	S	V	R	D	2	1	0	1	0	0	1	2	0	0	0	0	0	1	0	3	2	0	0	2	0	0	15	0	1482.7	P00432;A0A4W2FX35;A0A4W2EHB0;A0A4W2EFN8;A0A3Q1LKF1;A0A4W2D7H8;A0A4W2FX90;A0A4W2EL43;A0A3Q1MQP3;A0AAA9S491	P00432	113	127			yes	no	2	5.5137e-44	43.2586	286.93		1	0.5	1
MTNYDVEHTIK	RSYPHLRRVFQEFIKMTNYDVEHTIKKEMS	EFIKMTNYDVEHTIKKEMSGDVRDVFVAIV	K	M	T	I	K	K	0	0	1	1	0	0	1	0	1	1	0	1	1	0	0	0	2	0	1	1	0	0	11	0	1349.63	A0AAA9TPT4;A0AAF6Z0Y8;A0A4W2GJ82;A0A4W2F0V1;A0A3Q1N703;A0A3Q1M318;A0AAA9TRL9;A0A4W2I5G8;A0A4W2DKR4;P79134;A0A4W2GIZ9;A0A4W2F1V0;A0AAF7A102;A0A4W2GJ58;A0A4W2F1S6;A0A4W2I5F6;A0AAA9ST69;A0A4W2I5H2;A0A4W2F0W2	P79134	569	579			no	no	2;3	2.9222e-30	29.5343	238.86	4	4	4	4
LLDVVHPAAK	RGKATISNDGATILKLLDVVHPAAKTLVDI	ATILKLLDVVHPAAKTLVDIAKSQDAEVGD	K	L	L	A	K	T	2	0	0	1	0	0	0	0	1	0	2	1	0	0	1	0	0	0	0	2	0	0	10	0	1061.62	A0A3Q1MUU9;Q2NKZ1;A0A4W2FDX9	A0A3Q1MUU9	54	63			yes	no	2;3	0.0033597	2.4737	97.635	1	1	1	1
VLFASQEIPTSPFR	TVKYVPPAAGRYTIKVLFASQEIPTSPFRV	KVLFASQEIPTSPFRVKVDPSHDASKVKAE	K	V	L	F	R	V	1	1	0	0	0	1	1	0	0	1	1	0	0	2	2	2	1	0	0	1	0	0	14	0	1590.84	A0AAA9TGQ2;A0A3Q1M0Y7;A0A3Q1MQ34;E1BKX7;A0A4W2HBL4;A0A4W2BKM4;A0A4W2F501;A0A4W2BKP2;A0A4W2F500;A0A4W2BN33;A0A3Q1MZI6	A0AAA9TGQ2	823	836			yes	no	2	0.00052382	3.28082	156.58		1	0.5	1
LFVSGACDASAK	HTGDVMSLSLAPDTRLFVSGACDASAKLWD	DTRLFVSGACDASAKLWDVREGMCRQTFTG	R	L	F	A	K	L	3	0	0	1	1	0	0	1	0	0	1	1	0	1	0	2	0	0	0	1	0	0	12	0	1224.58	P62871;A0A4W2E813;A0AAF6YGH1;A7E3V7;A0A4W2EKW2;A0A3Q1LJU0;A0AAA9RYW2;A0A4W2D5S0	P62871	198	209			yes	no	2	0.00019528	3.70934	157.95	1	1	1	1
LLPLEEHYR	FQTVSDGLKKLYRTKLLPLEEHYRFHEFHS	KLYRTKLLPLEEHYRFHEFHSPALEDADFD	K	L	L	Y	R	F	0	1	0	0	0	0	2	0	1	0	3	0	0	0	1	0	0	0	1	0	0	0	9	0	1168.62	Q5E9R3;A0A4W2BVS7;A0AAF7AFD7;A0AAA9S2K2;A5D7E1;F1N6N3;A0A4W2HAK7;A0A4W2EF85;Q2KJ47;A0A4W2IDJ6	A0AAA9S2K2	33	41			no	no	2;3	0.00073217	3.13539	164.57	1	1	1	1
FGAPPHAGGGIGLER	GIDLEKIKAYIDSFRFGAPPHAGGGIGLER	FGAPPHAGGGIGLERVTMLFLGLHNVRQTS	R	F	G	E	R	V	2	1	0	0	0	0	1	5	1	1	1	0	0	1	2	0	0	0	0	0	0	0	15	0	1434.74	A0A4W2DFG4;A0A4W2F0S3;A0A4W2DFC3;Q3SYZ4;A0A4W2HSC9;A0A4W2HW35;F1MTX7;A0A4W2G0G1;A0A3Q1LXT8;A0AAA9S6R3	A0A4W2DFG4	430	444			yes	no	3	0.00010021	3.99909	88.561	1	1	1	1
SDLDDDIIPEEDIISR	LRQQHSRDGALELARSDLDDDIIPEEDIIS	DLDDDIIPEEDIISRSQFPESWLWTVIEDL	R	S	D	S	R	S	0	1	0	5	0	0	2	0	0	4	1	0	0	0	1	2	0	0	0	0	0	0	16	0	1843.87	A0A0F6QNP7;Q2UVX4;CON__Q2UVX4;A0A4W2CZN6;A0AAA9TPG5;A0A3Q1MGT0;A0A3Q1M2B2;A0A4W2HFJ5;A0A3Q1MHV6;A0A4W2D3Y9;A0A4W2D441;A0A4W2D411;A0A4W2D408;A0A4W2EPI5;A0A4W2D406;A0A4W2EPV7;A0A4W2CZQ8	Q2UVX4	747	762			no	no	2	1.1544e-22	21.9376	275.95	1	1	1	1
AASCILLHTGQK	______________________________	______________________________	M	A	A	Q	K	M	2	0	0	0	1	1	0	1	1	1	2	1	0	0	0	1	1	0	0	0	0	0	12	0	1297.68	Q3ZCJ2;A0A4W2DH38;A0A4W2FIN1;A0A4W2EYC4	A0A4W2FIN1	2	13			no	no	2	1.4114e-30	29.8503	270.63	1	1	1	1
ELIDLVLDR	DAANNYARGHYTIGKELIDLVLDRIRKLAD	HYTIGKELIDLVLDRIRKLADQCTGLQGFL	K	E	L	D	R	I	0	1	0	2	0	0	1	0	0	1	3	0	0	0	0	0	0	0	0	1	0	0	9	0	1084.61	A0A452DJ66;A0A4W2GIT0;Q2HJ86	A0A452DJ66	110	118			yes	no	2	0.0012611	2.89925	180.34	1	1	1	1
IEDVTPIPSDSTR	SALRALARSGMKIGRIEDVTPIPSDSTRRK	GRIEDVTPIPSDSTRRKGGRRGRRL_____	R	I	E	T	R	R	0	1	0	2	0	0	1	0	0	2	0	0	0	0	2	2	2	0	0	1	0	0	13	0	1428.71	F6QMQ4;A0A4W2GJQ2	F6QMQ4	129	141			yes	no	2	6.7373e-17	16.1715	220.1	1	1	1	1
TNVNGGAIALGHPLAGSGSR	QYLAVEKSLNLDPSKTNVNGGAIALGHPLA	GAIALGHPLAGSGSRITAHLVHELRRRGGK	K	T	N	S	R	I	3	1	2	0	0	0	0	5	1	1	2	0	0	0	1	2	1	0	0	1	0	0	20	0	1847.96	Q3T0R7;A0A4W2GZU2;A0A4W2BWS3;A0A3Q1MDH5;A0AAA9SKE9;A0A4W2H0R1;A0A4W2BUC2;A0A4W2BXA7;A0AAF6YKG2;A0A3Q1NEN2	Q3T0R7	341	360			yes	no	2;3	1.1953e-136	135.923	432.86	1	1	1	2
LAAIAEPGVER	ALAMERDGSSGGVIRLAAIAEPGVERQVLL	GVIRLAAIAEPGVERQVLLGDQIPKFTIAT	R	L	A	E	R	Q	3	1	0	0	0	0	2	1	0	1	1	0	0	0	1	0	0	0	0	1	0	0	11	0	1124.62	Q3MHN0;A0A4W2CR59;A0AAA9SMM1;A0AAF6YYP8;A0A4W2IJB6	Q3MHN0	210	220			yes	no	2	2.8759e-06	5.54123	169.44	1	1	1	1
VLITTDLLAR	ERDVIMREFRSGSSRVLITTDLLARGIDVQ	SGSSRVLITTDLLARGIDVQQVSLVINYDL	R	V	L	A	R	G	1	1	0	1	0	0	0	0	0	1	3	0	0	0	0	0	2	0	0	1	0	0	10	0	1113.68	A0A4W2C8Y2;Q3SZ54;A0A4W2CPR2;A0AAA9RTW7;A0A4W2GVU1;A0A4W2GR44;A0A4W2D321;A0A3Q1M0L3;Q3SZ65;A0A4W2D7N9;A0AAF6Z0U5;A0A4W2GQX3;A0AAA9TD73;A0A4W2IEC4;A0A4W2HTX0	A0A4W2C8Y2	309	318			no	no	2	0.00023731	3.62468	167.33	1	1	1	1
QPSQGPTFGIK	ALGTHLHQNVFACVRQPSQGPTFGIKGGAA	ACVRQPSQGPTFGIKGGAAGGGYSQVIPME	R	Q	P	I	K	G	0	0	0	0	0	2	0	2	0	1	0	1	0	1	2	1	1	0	0	0	0	0	11	0	1158.6	A0AAA9TF88;A0A4W2FA33;A4FUD0;A0A4W2ETG4;A0AAA9S4R0;A0A3Q1M478;A0AAA9SYC7	A0AAA9TF88	400	410			yes	no	2	0.00060634	3.21728	128.86	1	1	1	1
SLTNDWEDHLAVK	NPDDITNEEYGEFYKSLTNDWEDHLAVKHF	YKSLTNDWEDHLAVKHFSVEGQLEFRALLF	K	S	L	V	K	H	1	0	1	2	0	0	1	0	1	0	2	1	0	0	0	1	1	1	0	1	0	0	13	0	1526.74	Q76LV2;A0A4W2C816;A0A4W2G0N7;A0A088Q0F1;A0AAA9RWH6;A0AAF7AHH4;A0A452DI85;A0AAA9ST28;A0A4W2CZ95;A0AAA9SQM8;G5E507;A0AAA9TAX9;A0A4W2ILU5;Q76LV1;A0A4W2I8Y3;Q865A1	Q76LV2	316	328			no	no	2;3	4.4792e-06	5.3488	152.85	1	1	1	2
GLLSSLDHTSIR	SDLELHPPSYPWSHRGLLSSLDHTSIRRGF	SHRGLLSSLDHTSIRRGFQVYKQVCSSCHS	R	G	L	I	R	R	0	1	0	1	0	0	0	1	1	1	3	0	0	0	0	3	1	0	0	0	0	0	12	0	1297.7	A0A4W2C0V1;P00125	A0A4W2C0V1	100	111			yes	no	2;3	1.3072e-07	6.88366	183.22	1	2	1.5	2
LAAVDHINAVIR	LTQAEIQGNINKVNRLAAVDHINAVIREGD	VNRLAAVDHINAVIREGDPENTLLALQRPE	R	L	A	I	R	E	3	1	1	1	0	0	0	0	1	2	1	0	0	0	0	0	0	0	0	2	0	0	12	0	1290.74	A0AAA9TH36;A0AAA9TB05;A0A4W2D6G4;A0AAA9TLU6;A0A4W2DB07;F1MTR1	A0AAA9TH36	304	315			yes	no	2;3	1.7038e-09	8.76858	192.92	2	2	2	2
ENYLIQDAEEIVCK	TVNYQDGEKISILCKENYLIQDAEEIVCKD	KENYLIQDAEEIVCKDGRWQSIPRCIEKIG	K	E	N	C	K	D	1	0	1	1	1	1	3	0	0	2	1	1	0	0	0	0	0	0	1	1	0	0	14	0	1722.81	A0A4W2FA66;A0A4W2F8F9;A0A4W2HB61;A0A4W2FA61;A0A4W2CD71;A0A4W2CD63;A0A4W2EJK6;A0A4W2CGP7;A0A4W2CG28;A0A4W2CGM6;A0A4W2EC10;A0A4W2CX43;A0A4W2E9G9;A0A4W2CGQ1;F1MC45;A0A4W2E4X9;G3X7F3;E1BFN5;A0AAA9T839;A0A4W2F5V2;A0A4W2EDC0;A0A4W2CF47;A0A4W2E4U0;A0A4W2E3V0;A0A4W2CF51;A0A4W2EDB0;A0A4W2CI53	A0A4W2FA66	659	672			no	no	2;3	4.3373e-05	4.36278	181.49	1	2	1.5	1
ISASPQHLTAFEEAIPK	AQGAQSLLTELVLRRISASPQHLTAFEEAI	ASPQHLTAFEEAIPKSYMISADMAHAVHPN	R	I	S	P	K	S	3	0	0	0	0	1	2	0	1	2	1	1	0	1	2	2	1	0	0	0	0	0	17	0	1837.96	A0AAF6Z961;A0A4W2I4L1;A0AAA9TYV3;A0A4W2GKM0;Q2HJH1;A0A4W2CRT2;A0A4W2CN08;A0A4W2EH66;A0A4W2CRI3;A0A3Q1M7H7	A0AAF6Z961	281	297			yes	no	2;3	1.8316e-23	22.7372	186.95	1	1	1	1
YQLDPTASISAK	WTSGTNCTRFGIAAKYQLDPTASISAKVNN	AAKYQLDPTASISAKVNNSSLIGVGYTQTL	K	Y	Q	A	K	V	2	0	0	1	0	1	0	0	0	1	1	1	0	0	1	2	1	0	1	0	0	0	12	0	1292.66	P68002;A0AAA9TU27;A0A4W2FV49;A0A4W2F1C1;A0A3Q1MAH7;A0A4W2EB14;A0AAF6YY06	P68002	236	247			yes	no	2	3.2173e-07	6.49251	175.86	1	1	1	1
LVNMQLR	IRQNYSTEVEAAVNRLVNMQLRASYTYLSL	EVEAAVNRLVNMQLRASYTYLSLGFYFDRD	R	L	V	L	R	A	0	1	1	0	0	1	0	0	0	0	2	0	1	0	0	0	0	0	0	1	0	0	7	0	872.49	A0A4W2DFR9;O46415;A0AAA9TZS7;A0A4W2C7K9;A0AAF6YR53;A0A4W2GNS5;A0A3Q1MM35;A0A3Q1MF87;A0A4W2EYK2;E1B888;A0A4W2IF08;A0AAA9SVK7;A0AAA9RX32;A0A4W2F9Y5;Q862B3;F1MMT9	A0A4W2DFR9	20	26			yes	no	2	0.025837	1.58776	126.04	1	1	1	1
NYTDEAIETDDLTIK	AIGRGAKSVREFLEKNYTDEAIETDDLTIK	NYTDEAIETDDLTIKLVIKALLEVVQSGGK	K	N	Y	I	K	L	1	0	1	3	0	0	2	0	0	2	1	1	0	0	0	0	3	0	1	0	0	0	15	0	1739.81	Q3ZBG0;A0A4W2GLD1;A7E3D5;A0AAA9T2V6	Q3ZBG0	175	189			yes	no	2	8.1607e-20	19.0883	227.48	1		0.5	1
GTTVTVPISVLHR	FCKKDVEIHGVSIPKGTTVTVPISVLHRDP	PKGTTVTVPISVLHRDPQLWPEPEEFRPER	K	G	T	H	R	D	0	1	0	0	0	0	0	1	1	1	1	0	0	0	1	1	3	0	0	3	0	0	13	0	1378.79	G3X6I4;A0A4W2DQP0;A6QPX5;A0A4W2BMT4;A0AAF6DLI9;Q3T047;A0A4W2FTD2;A0A3Q1MFB5;A0A4W2BMU5;A0A4W2HPR9;A0A4W2BNQ3	Q3T047	391	403			no	no	2;3	0.0013356	2.87432	132.25	1	1	1	2
YETELAMR	QIDNARLAADDFRVKYETELAMRQSVESDI	ADDFRVKYETELAMRQSVESDIHGLRKVID	K	Y	E	M	R	Q	1	1	0	0	0	0	2	0	0	0	1	0	1	0	0	0	1	0	1	0	0	0	8	0	1011.47	F6S1Q0;A0A4W2D3Q5;A6H7D3;CON__P05784	F6S1Q0	160	167			yes	no	2	0.0047162	2.32641	170.73	2	2	2	2
LGPNYLQIPVNCPYR	LQGRLFAYPDTHRHRLGPNYLQIPVNCPYR	LGPNYLQIPVNCPYRARVANYQRDGPMCMM	R	L	G	Y	R	A	0	1	2	0	1	1	0	1	0	1	2	0	0	0	3	0	0	0	2	1	0	0	15	0	1802.91	P00432;A0A4W2FX35;A0A4W2EHB0;A0A4W2EFN8;A0A3Q1LKF1;A0A4W2D7H8;A0A4W2FX90;A0A4W2EL43;A0A3Q1MQP3;A0AAA9S491;A0A411D3E8	P00432	366	380			yes	no	2;3	1.2337e-26	25.9088	310.21	2	3	2.5	2
LFEENDINLTHIESR	FSLKEEVGALARVLRLFEENDINLTHIESR	LFEENDINLTHIESRPSRLRKDEYEFFTNL	R	L	F	S	R	P	0	1	2	1	0	0	3	0	1	2	2	0	0	1	0	1	1	0	0	0	0	0	15	0	1828.9	A0A3Q1M4Y8;A0A3Q1MR89;Q2KIH7;A0A4W2I475;A0A4W2E188;A0A4W2GG63;A0A4W2DGM3;A0A452DIK4;A0AAF7ABE8	A0A3Q1M4Y8	53	67			yes	no	3	7.6155e-07	6.1183	141.85	1	1	1	1
VGDPVYQMVQ	LFGIYYSVEKIGSLKVGDPVYQMVQ_____	IGSLKVGDPVYQMVQ_______________	K	V	G	V	Q	-	0	0	0	1	0	2	0	1	0	0	0	0	1	0	1	0	0	0	1	3	0	0	10	0	1134.54	Q1LZH1;A0A4W2ILC9;A0A4W2ELW6	Q1LZH1	327	336			yes	no	2	0.0016616	2.77947	124.23	1	2	1.5	1
HIYYITGETK	VSLKDYCTRMKENQKHIYYITGETKDQVAN	KENQKHIYYITGETKDQVANSAFVERLRKH	K	H	I	T	K	D	0	0	0	0	0	0	1	1	1	2	0	1	0	0	0	0	2	0	2	0	0	0	10	0	1223.62	Q76LV2;A0A4W2C816;A0A4W2G0N7;A0A088Q0F1;A0AAA9ST28;A0A4W2CZ95;Q7M2S3	Q76LV2	491	500			yes	no	2;3	1.1125e-20	19.9537	252.72	1	2	1.5	1
AQIHDLVLVGGSTR	LEPVEKALRDAKLDKAQIHDLVLVGGSTRI	KAQIHDLVLVGGSTRIPKVQKLLQDFFNGR	K	A	Q	T	R	I	1	1	0	1	0	1	0	2	1	1	2	0	0	0	0	1	1	0	0	2	0	0	14	0	1464.8	A0A5A4UBP5;A0A4W2G7S8;Q27975;K9ZRL4;Q27965;A0A4W2C164;A0A5A4U7U6;A0A5A4U8C3;A0AAF6YYN3;A0A5A4UAK7;K8FK38	A0A5A4UBP5	329	342			yes	no	2;3	0.00082973	3.08106	123.64		2	1	2
DVFISAAER	EHVPLSLDRAMRLVKDVFISAAERDVYTGD	AMRLVKDVFISAAERDVYTGDALKVCIVTK	K	D	V	E	R	D	2	1	0	1	0	0	1	0	0	1	0	0	0	1	0	1	0	0	0	1	0	0	9	0	1006.51	G5E589;A0A4W2FND9;A0AAA9TLM1;Q2TBX6	G5E589	205	213			yes	no	2	0.0028046	2.55213	138.54	1	1	1	1
VAILEDPEFYEHR	LEGCSKFVLTHGGRRVAILEDPEFYEHRKE	RRVAILEDPEFYEHRKEERCSHVWGTTCAK	R	V	A	H	R	K	1	1	0	1	0	0	3	0	1	1	1	0	0	1	1	0	0	0	1	1	0	0	13	0	1616.78	Q0VC88;A0A4W2GN93;A0AAA9SQ55;F1N085;A0A4W2C7W8;A0A3Q1MH21;A0AAA9SX99	Q0VC88	325	337			yes	no	2;3	3.2534e-12	11.4877	187.42	1	1	1	2
AGAVAEEALGAIR	ILSAFSDKELAAYAKAGAVAEEALGAIRTV	AKAGAVAEEALGAIRTVIAFGGQKRELERY	K	A	G	I	R	T	5	1	0	0	0	0	2	2	0	1	1	0	0	0	0	0	0	0	0	1	0	0	13	0	1226.66	A0A4W2IAB7;A0A4W2I5I9;A0A4W2DG31;E1BLT5	A0A4W2IAB7	252	264			yes	no	2	0.0054595	2.26285	114.39	1		0.5
HEGESQEQILEHCR	KEPEELKQLLDLELRHEGESQEQILEHCRA	RHEGESQEQILEHCRAVIRYSVKTCHPRFF	R	H	E	C	R	A	0	1	0	0	1	2	4	1	2	1	1	0	0	0	0	1	0	0	0	0	0	0	14	0	1750.77	A0AAA9SJT8;E1BP41;A0AAA9T8U5;A0A4W2HNT9;A0A4W2D3W9;A0A4W2EPF4;A0A4W2CZN1	A0AAA9SJT8	62	75			yes	no	3	1.2562e-10	9.90094	184.76	1	1	1	1
GIHVEVPAAEANHLGPLQVAR	CQETIRTALAMGADRGIHVEVPAAEANHLG	PAAEANHLGPLQVARVLAKLAEKEKVDLVL	R	G	I	A	R	V	4	1	1	0	0	1	2	2	2	1	2	0	0	0	2	0	0	0	0	3	0	0	21	0	2177.17	Q2TBV3;A0A452DIY9;A0A4W2G2Y4;A0A4W2HVJ6;A0AAA9TUL5;A0A4W2E413;A0A3Q1LKJ8	Q2TBV3	86	106			yes	no	4	0.00080756	3.09283	75.334		1	0.5	1
MSIIWEK	DFTKIPNGVNGVEDRMSIIWEKGVHSGKMD	GVNGVEDRMSIIWEKGVHSGKMDENRFVAV	R	M	S	E	K	G	0	0	0	0	0	0	1	0	0	2	0	1	1	0	0	1	0	1	0	0	0	0	7	0	905.468	E1BFN6;A0A4W2CN67;A0A4W2CN73;A0AAA9SUS2;A0AAA9SBH6;A0A4W2FXJ8;A0A4W2D776;A0A4W2FV76;A0A4W2CRJ0;A0A4W2EA27;A0A4W2FXL6	E1BFN6	393	399			no	no	2	0.0037193	2.42954	120.52	1		0.5	1
ADPLGLQAEQDGVPVFK	HEVVGVFTVPDKDGKADPLGLQAEQDGVPV	PLGLQAEQDGVPVFKFPRWRAKGRALPDVV	K	A	D	F	K	F	2	0	0	2	0	2	1	2	0	0	2	1	0	1	2	0	0	0	0	2	0	0	17	0	1782.92	E1BMG9;A7YY67;A0A4W2C7P9;A0A4W2FME8;A0AAA9TMN4;A0A4W2BQN1;A0A4W2HFQ9;A0AAA9SRD2;A0A4W2BST2;A0A4W2HLW9	E1BMG9	39	55			yes	no	2;3	4.8469e-38	37.3145	252.13	1	2	1.5	1
ILMAINGK	TPAELRRFDGVQDPRILMAINGKVFDVTKG	DGVQDPRILMAINGKVFDVTKGRKFYGPEG	R	I	L	G	K	V	1	0	1	0	0	0	0	1	0	2	1	1	1	0	0	0	0	0	0	0	0	0	8	0	858.5	G5E5M5;A0A4W2GA68;Q17QC0;A0AAA9S2C4	G5E5M5	124	131			yes	no	2	0.0062761	2.20231	141.55	2	1	1.5	2
CACSNHEPYFGYSGAFK	FPKLCQLCAGKGTDKCACSNHEPYFGYSGA	CSNHEPYFGYSGAFKCLMEGAGDVAFVKHS	K	C	A	F	K	C	2	0	1	0	2	0	1	2	1	0	0	1	0	2	1	2	0	0	2	0	0	0	17	0	1993.81	A0A4W2DEN7;A0A4W2F0Y8;A0AAA9U1B9;A0A4W2GXB7;A0A4W2F045;A0A4W2IEH5;A0A4W2IEI0;CON__Q0IIK2;A0A4W2DZ09;CON__Q29443;G3X6N3;Q29443;A0A4W2GWE4;A0A4W2GZF7;A0A4W2IGP7	A0A4W2DEN7	200	216			no	no	2;3	2.2267e-06	5.65234	155.37	1	1	1	1
LPVALDPGAK	ETSIKGQSGRFFTVKLPVALDPGAKISVIV	FFTVKLPVALDPGAKISVIVEAVYTHVLQP	K	L	P	A	K	I	2	0	0	1	0	0	0	1	0	0	2	1	0	0	2	0	0	0	0	1	0	0	10	0	979.57	A3KN04;A0AAA9TFB6;F6S0B8;A0A4W2IMA4;A0A4W2BUA0;A0A4W2IM83	A3KN04	119	128			yes	no	2	0.003591	2.44478	106.93	1	1	1	1
ILTTAPSHEFEHTK	IRQELELSVKKELEKILTTAPSHEFEHTKK	KILTTAPSHEFEHTKKDLDGFRKLFHRFLQ	K	I	L	T	K	K	1	0	0	0	0	0	2	0	2	1	1	1	0	1	1	1	3	0	0	0	0	0	14	0	1609.81	A0A3Q1MUI0;Q07130;A0A4W2CCV6;A0A3Q1M010;A0A3Q1MT05;A0A4W2FE06;A0AAA9SL50	A0A3Q1MUI0	39	52			yes	no	2;3;4	2.5842e-08	7.58767	174.65	1	1	1	1
DLMADLK	QRQQIRQTFKSHFGRDLMADLKSELSGDLA	TFKSHFGRDLMADLKSELSGDLARLILGLM	R	D	L	L	K	S	1	0	0	2	0	0	0	0	0	0	2	1	1	0	0	0	0	0	0	0	0	0	7	0	804.405	A0AAA9TPT4;A0AAF6Z0Y8;A0A4W2GJ82;A0A4W2F0V1;A0A3Q1N703;A0A3Q1M318;A0AAA9TRL9;A0A4W2I5G8;A0A4W2DKR4;P79134;A0A4W2GIZ9;A0A4W2F1V0;A0AAF7A102;A0A4W2GJ58;A0A4W2F1S6;A0A4W2I5F6;A0AAA9ST69;A0A4W2I5H2;A0A4W2F0W2	P79134	412	418			no	no	2	0.031224	1.50551	117.93	1	1	1	2
STALQLIQR	SGEVTAMVGSSGAGKSTALQLIQRFYDPTE	SSGAGKSTALQLIQRFYDPTEGMVTLDGHD	K	S	T	Q	R	F	1	1	0	0	0	2	0	0	0	1	2	0	0	0	0	1	1	0	0	0	0	0	9	0	1028.6	A0A4W2EWM6;A0A4W2IG35;A0A4W2D9F4;A0A3Q1M2V4;A0A4W2EW20;E1BGI0;A0A4W2GYH6;A0A4W2EW23	A0A4W2EWM6	462	470			yes	no	2	0.00034147	3.46665	195.81	1	1	1	1
YFDGSGGNNHAVEHFR	LWLNLTDGSILCGRRYFDGSGGNNHAVEHF	FDGSGGNNHAVEHFRETGYPLAVKLGTITP	R	Y	F	F	R	E	1	1	2	1	0	0	1	3	2	0	0	0	0	2	0	1	0	0	1	1	0	0	16	0	1805.79	A1L548;A0AAA9RTK5;A0A4W2EH60;A0A4W2E4S0;A0A4W2CPJ0;A0A4W2GC48;F1N3P2;A0A4W2HWG9	A1L548	223	238			yes	no	3;4	7.8179e-07	6.10691	150.59		2	1	2
LIDDMVAQVLK	YKTEFDKHKIWYEHRLIDDMVAQVLKSSGG	YEHRLIDDMVAQVLKSSGGFVWACKNYDGD	R	L	I	L	K	S	1	0	0	2	0	1	0	0	0	1	2	1	1	0	0	0	0	0	0	2	0	0	11	0	1243.68	Q04467;A0A4W2C6J7;A0A4W2DYH1;A0AAA9S284;A0A4W2CA00	Q04467	289	299			yes	no	2	0.0019391	2.7124	113.71	1	1	1	1
TVELLSGVVDQTK	TRYLNIFGESQPNPKTVELLSGVVDQTKDG	PKTVELLSGVVDQTKDGLISFQEFVAFESV	K	T	V	T	K	D	0	0	0	1	0	1	1	1	0	0	2	1	0	0	0	1	2	0	0	3	0	0	13	0	1387.76	A0A4W2DEV6;A0A3Q1MJF5;F1MX88;A0A4W2HU06	A0A4W2DEV6	57	69			yes	no	2	1.2844e-07	6.8913	172.1	1	1	1	1
QLVEQVEQIQK	IAAKDKLSELQLRVRQLVEQVEQIQKEQNY	LRVRQLVEQVEQIQKEQNYQRWREERFRQT	R	Q	L	Q	K	E	0	0	0	0	0	4	2	0	0	1	1	1	0	0	0	0	0	0	0	2	0	0	11	0	1340.73	Q3T133;A0A4W2IA58	Q3T133	170	180			yes	no	2	4.5761e-62	61.3395	374.95	1	1	1	1
EVQLEELEAGR	QCEEVARALGKESLREVQLEELEAGRDLMS	ESLREVQLEELEAGRDLMSTEAFRRARHVV	R	E	V	G	R	D	1	1	0	0	0	1	4	1	0	0	2	0	0	0	0	0	0	0	0	1	0	0	11	0	1271.64	A0AAA9TPL4;A6H768;A0A4W2F5L1;A0A4W2C2S5;A0AAF6Z0N9	A0AAA9TPL4	257	267			yes	no	2	1.013e-16	15.9944	218.49	1	1	1	1
TFVSGACDASIK	HSGDVMSLSLAPDGRTFVSGACDASIKLWD	DGRTFVSGACDASIKLWDVRDSMCRQTFIG	R	T	F	I	K	L	2	0	0	1	1	0	0	1	0	1	0	1	0	1	0	2	1	0	0	1	0	0	12	0	1254.59	P11017;A0A4W2BP86	P11017	198	209			yes	no	2	0.00024442	3.61186	135.86	1	1	1	1
VCHAHPTLSEAFR	ALALEYGASCEDIARVCHAHPTLSEAFREA	ARVCHAHPTLSEAFREANLAASFGKSINF_	R	V	C	F	R	E	2	1	0	0	1	0	1	0	2	0	1	0	0	1	1	1	1	0	0	1	0	0	13	0	1523.73	A0AAA9TE75;A0A4W2F3Q5;A0AAA9TR97;F1N206;A0A4W2H686;A0AAA9SUD6;A0A4W2F4W9	A0AAA9TE75	435	447			yes	no	3;4	2.9355e-12	11.5323	191.53	1	2	1.5
AAEEAFVNDIEESSPGTEWER	ARQDEQLQKTKANNRAAEEAFVNDIEESSP	VNDIEESSPGTEWERVARLCDFNPKSSKQA	R	A	A	E	R	V	3	1	1	1	0	0	6	1	0	1	0	0	0	1	1	2	1	1	0	1	0	0	21	0	2365.03	A0A452DJE9;A0A4W2EAK8;A0AAA9SLG2	A0A452DJE9	106	126			yes	no	2	3.0776e-37	36.5118	302.13	1		0.5	1
SIQFVDWCPTGFK	PKDVNAAIATIKTKRSIQFVDWCPTGFKVG	KRSIQFVDWCPTGFKVGINYQPPTVVPGGD	R	S	I	F	K	V	0	0	0	1	1	1	0	1	0	1	0	1	0	2	1	1	1	1	0	1	0	0	13	0	1583.74	A0A452DIH7;P81948;A0A4W2GGR2;A0A4W2CN20;P81947;A0A4W2I1N7;A0A452DIK7;A0A4W2I559	P81947	340	352			no	no	2	1.1818e-27	26.9275	252.97	2	2	2	1
TATIPQHSAPGPGPTDASK	SLHETSSVFVDSLTKTATIPQHSAPGPGPT	PQHSAPGPGPTDASKVLAKGVGLSKAYMGQ	K	T	A	S	K	V	3	0	0	1	0	1	0	2	1	1	0	1	0	0	4	2	3	0	0	0	0	0	19	0	1831.91	A0A4W2FSH0;A0A4W2HN26;A0A3Q1M057;F1N169;A0A4W2HJZ8;E1BE25;Q8WMQ6	A0A4W2FSH0	2437	2455			yes	no	3	1.2509e-08	7.90278	144.72	1		0.5	1
TGTAEVSSILEER	IAARNLHASNSRLQKTGTAEVSSILEERIL	QKTGTAEVSSILEERILGADTSVDLEETGR	K	T	G	E	R	I	1	1	0	0	0	0	3	1	0	1	1	0	0	0	0	2	2	0	0	1	0	0	13	0	1390.69	P19483;A0A4W2BT96;A0A4W2CUB5;F1MLB8;A0A4W2HAW6	F1MLB8	46	58			no	no	2	9.8119e-47	46.0082	308.21	1	1	1	1
HYAHTDCPGHADYVK	ITINAAHVEYSTAARHYAHTDCPGHADYVK	HYAHTDCPGHADYVKIGVEHVVVYVNKADA	R	H	Y	V	K	I	2	0	0	2	1	0	0	1	3	0	0	1	0	0	1	0	1	0	2	1	0	0	15	0	1769.76	A0A4W2BSX9;P49410;A0AAF6Z672;A0A4W2I843;A0AAA9T2K2	A0A4W2BSX9	121	135			yes	no	3;4	1.2397e-64	63.9067	269.4		2	1	2
YGLLVGGAAAHR	AGTRKTTPGFRLVEKYGLLVGGAAAHRYDL	VEKYGLLVGGAAAHRYDLGGLVMVKDNHVM	K	Y	G	H	R	Y	3	1	0	0	0	0	0	3	1	0	2	0	0	0	0	0	0	0	1	1	0	0	12	0	1183.65	Q3T063;A0A4W2GTU6;A0A3Q1M3Z8	Q3T063	150	161			yes	no	3	0.0020783	2.68229	78.488		1	0.5
AALSGANVLTLIEK	MFWTNWNEQHPSIMRAALSGANVLTLIEKD	RAALSGANVLTLIEKDIRTPNGLAIDHRAE	R	A	A	E	K	D	3	0	1	0	0	0	1	1	0	1	3	1	0	0	0	1	1	0	0	1	0	0	14	0	1398.81	A0A4W2CPN3;E1BGJ0	A0A4W2CPN3	2361	2374			yes	no	2	0.00057311	3.24176	153.25		1	0.5	1
IGFPWSEIR	LGLNIYEHDDKLTPKIGFPWSEIRNISFND	DKLTPKIGFPWSEIRNISFNDKKFVIKPID	K	I	G	I	R	N	0	1	0	0	0	0	1	1	0	2	0	0	0	1	1	1	0	1	0	0	0	0	9	0	1103.58	Q32LP2;A0A4W2BZJ4;A0AAA9SXN5;A0A4W2HWP7;A0A4W2BZK8;A0A3Q1MS33;A0A4W2GFC5;A0A4W2GC40;A0AAA9SC60;A0A4W2BZI9;A0AAA9TIS4;Q2HJ49;A0A4W2FWI7	Q32LP2	238	246			no	no	2	0.0058953	2.22949	119.27		1	0.5	1
DVTNNVHYENYR	ILRNMLIRTHMQDLKDVTNNVHYENYRSRK	DLKDVTNNVHYENYRSRKLAAVTYNGVDNN	K	D	V	Y	R	S	0	1	3	1	0	0	1	0	1	0	0	0	0	0	0	0	1	0	2	2	0	0	12	0	1522.68	A0A4W2HN56;A0AAA9SJ90;A0A4W2D4R0;F1MIH2;A0A4W2FKM5;A6QNM0;Q6Q137;A0A4W2FKT3;A0A3Q1M3S4;A0A4W2EEF9	A0A4W2HN56	246	257			yes	no	3	0.00023524	3.62849	116.54	1	1	1	1
EGTVTAGNASGVSDGAGAVIIASEDAVK	TTMEQLNKLPPVFKKEGTVTAGNASGVSDG	DGAGAVIIASEDAVKKHNFTPLARIVGYFV	K	E	G	V	K	K	6	0	1	2	0	0	2	5	0	2	0	1	0	0	0	3	2	0	0	4	0	0	28	0	2545.25	Q3T0R7;A0A4W2GZU2;A0A4W2BWS3;A0A3Q1MDH5;A0AAA9SKE9;A0A4W2H0R1;A0A4W2BUC2;A0A4W2BXA7;A0AAF6YKG2	Q3T0R7	242	269			yes	no	2;3	5.2422e-120	119.28	446.44	2	1	1.5	2
YCQLENAHLVVINSR	YWFSRSGKPWLEAEKYCQLENAHLVVINSR	YCQLENAHLVVINSREEQKFIVQHTNPFRV	K	Y	C	S	R	E	1	1	2	0	1	1	1	0	1	1	2	0	0	0	0	1	0	0	1	2	0	0	15	0	1814.91	Q2KIU5;A0A4W2DZQ2;F1ME82	Q2KIU5	197	211			yes	no	2;3	1.6774e-05	4.77536	178.67	1		0.5	1
GALALAEAVQR	AFDAVKCTHWAEGGKGALALAEAVQRAAAA	EGGKGALALAEAVQRAAAAPSSFQLLYDLK	K	G	A	Q	R	A	4	1	0	0	0	1	1	1	0	0	2	0	0	0	0	0	0	0	0	1	0	0	11	0	1097.62	A0AAA9TF88;A0A4W2FA33;A4FUD0;A0A4W2ETG4;A0AAA9S4R0;A0A3Q1M478;A0AAA9SYC7	A0AAA9TF88	783	793			yes	no	2	5.6176e-16	15.2504	236.21	1	1	1	1
TANDAGYFDNEMAPVEVK	EDCDRYALQSQQRWKTANDAGYFDNEMAPV	DAGYFDNEMAPVEVKTRKGKQTMQVDEHPR	K	T	A	V	K	T	3	0	2	2	0	0	2	1	0	0	0	1	1	1	1	0	1	0	1	2	0	0	18	0	1969.87	Q3T0R7;A0A4W2GZU2;A0A4W2BWS3;A0A3Q1MDH5;A0AAA9SKE9;A0A4W2H0R1;A0A4W2BUC2;A0A4W2BXA7;A0AAF6YKG2	Q3T0R7	192	209			yes	no	2;3	1.8754e-161	160.727	410.43	2	3	2.5	2
THLPGFVEQADALK	VLFGLPGAFTPGCSKTHLPGFVEQADALKA	KTHLPGFVEQADALKAKGIQVVACLTVNDV	K	T	H	L	K	A	2	0	0	1	0	1	1	1	1	0	2	1	0	1	1	0	1	0	0	1	0	0	14	0	1524.79	Q9BGI1;A0A4W2FS86;A0A4W2DPH9	Q9BGI1	108	121			yes	no	2;3	0.00018496	3.73292	99.439		1	0.5	1
LVNQCALEFFR	RWEEKDPRRCLEEGKLVNQCALEFFRQIKR	EEGKLVNQCALEFFRQIKRHCAEPFTEYWT	K	L	V	F	R	Q	1	1	1	0	1	1	1	0	0	0	2	0	0	2	0	0	0	0	0	1	0	0	11	0	1395.7	P42029;A0A4W2GCG3;A0AAF6YM21;A0A4W2ELT9	P42029	62	72			yes	no	2	2.4968e-06	5.60262	200.6	1	1	1	1
ASPEEAPGHSYESLR	NLRPMSAFTQEEASKASPEEAPGHSYESLR	ASPEEAPGHSYESLRVTAAQKHVLHVQLNR	K	A	S	L	R	V	2	1	0	0	0	0	3	1	1	0	1	0	0	0	2	3	0	0	1	0	0	0	15	0	1628.74	A0AAA9RX01;F6PRB5;A0A3Q1LS67;A0A4W2HNH3;A0A4W2E406;Q3T172;A0A4W2HNB2;A0A3Q1LZE5;A0A4W2HSI4;A0A4W2CDU4	A0AAA9RX01	43	57			yes	no	2;3	1.2534e-12	11.9019	196.7	1	1	1	2
SAAPSTLDSSSTAPAQLGK	QQQLEKEINTLRVTRSAAPSTLDSSSTAPA	STLDSSSTAPAQLGKKGKEFEFSQLPLKVE	R	S	A	G	K	K	4	0	0	1	0	1	0	1	0	0	2	1	0	0	2	5	2	0	0	0	0	0	19	0	1787.89	A0A4W2DEN7;A0A4W2GXB7;F1MLG1;A0A4W2IAP9;A0A4W2DEN2;A0AAA9TYX6	A0A4W2DEN7	851	869			yes	no	2	2.8091e-32	31.5514	237.41	1	1	1	1
LPANHPLLTGQR	VQVWPVRQVRPVTEKLPANHPLLTGQRVLD	TEKLPANHPLLTGQRVLDALFPCVQGGTTA	K	L	P	Q	R	V	1	1	1	0	0	1	0	1	1	0	3	0	0	0	2	0	1	0	0	0	0	0	12	0	1315.74	A0AAA9TA60;P31404;A0A4W2HTE9;A0A452DJG1	A0AAA9TA60	221	232			yes	no	3	1.381e-05	4.85981	150.06	1		0.5	1
SIVHPSYNSNTLNNDIMLIK	INVVEGNEQFISASKSIVHPSYNSNTLNND	SYNSNTLNNDIMLIKLKSAASLNSRVASIS	K	S	I	I	K	L	0	0	4	1	0	0	0	0	1	3	2	1	1	0	1	3	1	0	1	1	0	0	20	0	2272.15	A0AAA9S633;P00760;A0A4W2FD21;A0AAA9SES5;A0A4W2HI70;A0A4W2HEW4;A0A4W2HH41	A0AAA9S633	83	102			yes	no	2;3;4	2.4667e-102	101.608	379.54	1	2	1.5	4
ATEAPAGVPPHPQDLEFTR	SLSRFYSLKVAPKVKATEAPAGVPPHPQDL	PAGVPPHPQDLEFTRLPNGLVIASLENYAP	K	A	T	T	R	L	3	1	0	1	0	1	2	1	1	0	1	0	0	1	4	0	2	0	0	1	0	0	19	0	2032	A0AAA9S283;A0AAA9RSV0;A0AAA9SLH7;P23004;A0A4W2GAI0;A0AAA9S4T3;A0A4W2C9L0;Q861V4	A0AAA9S283	24	42			yes	no	3	0.00012213	3.91318	95.666		1	0.5	1
WVINPSGGLISK	GGKLVERGDNTYGGKWVINPSGGLISKGHP	GGKWVINPSGGLISKGHPLGATGLAQCVEL	K	W	V	S	K	G	0	0	1	0	0	0	0	2	0	2	1	1	0	0	1	2	0	1	0	1	0	0	12	0	1269.71	A0A4W2EZB4;A0AAA9SDZ8;A0A4W2EZA3;F1MV74;A0A4W2HXQ5;A0A4W2G096;P07857;A0A4W2EZ45;A0A4W2EZA8;A0AAA9TLA7;A0A4W2DIU2;A0A4W2DDJ5;A0AAA9RY23;A0AAA9SI14;A0AAA9S3B8;A0A4W2FZL6;A0A4W2FYY9;A0A4W2G037;A0A4W2G0I9;A0AAA9RZW0;A0A4W2G2U0	A0A4W2EZB4	317	328			yes	no	2	0.00086677	3.0621	138.25	1	1	1	1
ALIEILATR	KQLKKAMEGAGTDEKALIEILATRTNAEIQ	AGTDEKALIEILATRTNAEIQAINKAYKED	K	A	L	T	R	T	2	1	0	0	0	0	1	0	0	2	2	0	0	0	0	0	1	0	0	0	0	0	9	0	998.612	A0AAA9TPT4;A0AAF6Z0Y8;A0A4W2GJ82;A0A4W2F0V1;A0A3Q1N703;A0A3Q1M318;A0AAA9TRL9;A0A4W2I5G8;A0A4W2DKR4;P79134;A0A4W2GIZ9;A0A4W2F1V0;A0AAF7A102;A0A4W2GJ58;A0A4W2F1S6;A0A4W2I5F6;A0AAA9ST69;A0A4W2I5H2;A0A4W2F0W2	P79134	457	465			no	no	1;2	0.00088369	3.0537	184.49	1	1	1	1
VQDFQEDEELFR	IAKSEYVPSEKVVSKVQDFQEDEELFRYCT	VSKVQDFQEDEELFRYCTLPEILKYVECFT	K	V	Q	F	R	Y	0	1	0	2	0	2	3	0	0	0	1	0	0	2	0	0	0	0	0	1	0	0	12	0	1553.7	A0A4W2EEY0;A0A4W2GST8;A0AAF6YRS4;O18778;A0A4W2IBK0;A0A4W2D1J8	A0A4W2EEY0	78	89			yes	no	2	0.00051086	3.2917	123.79	1		0.5	1
VLIAAHGNSLR	FWNEEIVPQIKEGKRVLIAAHGNSLRGIVK	EGKRVLIAAHGNSLRGIVKHLEGLSEEAIM	R	V	L	L	R	G	2	1	1	0	0	0	0	1	1	1	2	0	0	0	0	1	0	0	0	1	0	0	11	0	1149.66	Q3SZ62;A0A4W2ISJ4;Q32KV0;F1N2F2;A0A4W2DPQ8;A0AAA9SQ35	Q3SZ62	181	191			yes	no	3	0.00041752	3.37932	97.452	1	1	1	1
EQAGGDATENFEDVGHSTDAR	TKFLEEHPGGEEVLREQAGGDATENFEDVG	ATENFEDVGHSTDARELSKTFIIGELHPDD	R	E	Q	A	R	E	3	1	1	3	0	1	3	3	1	0	0	0	0	1	0	1	2	0	0	1	0	0	21	0	2204.92	A0A4W2I6Q0;A0A452DIG0;P00171;A0A4W2GNP8;A0AAA9SBS1;A0AAA9T6V6;A0A4W2I6S1;A0AAA9SHW5	A0A4W2I6Q0	53	73			yes	no	2;3	7.935e-219	218.1	467.8	2	2	2	2
ATGSGANSEESTAAEFCR	LLHHGQSLSQSHSEKATGSGANSEESTAAE	SGANSEESTAAEFCRIDKPLCHSEDEKLSF	K	A	T	C	R	I	4	1	1	0	1	0	3	2	0	0	0	0	0	1	0	3	2	0	0	0	0	0	18	0	1843.76	Q58CP9;B0JYL7;A0A4W2CGL5;G3X721;A0AAA9T986;A0A4W2GV35;A0AAA9SQQ0;A0A4W2CGH6;A0AAA9T0U2;A0A4W2IE08	Q58CP9	31	48			yes	no	2	1.1578e-53	52.9364	284.79	1	1	1	1
AISFVGSNQAGEYIFER	QHEAVNFICDHPDIKAISFVGSNQAGEYIF	SFVGSNQAGEYIFERGSRHGKRVQANMGAK	K	A	I	E	R	G	2	1	1	0	0	1	2	2	0	2	0	0	0	2	0	2	0	0	1	1	0	0	17	0	1886.92	A0A4W2IF52;A0AAA9T7S8;A0A3Q1LN22;A0AAA9SDI5;A0A4W2ER77;A0A4W2ER80;Q07536;F1N7K8	A0A4W2IF52	258	274			yes	no	2	1.3966e-14	13.8549	238.87	1		0.5	1
SSPVVIDASTAIDAPSNLR	TDYKIHLYTLNDNARSSPVVIDASTAIDAP	VIDASTAIDAPSNLRFLATTPNSLLVSWQP	R	S	S	L	R	F	3	1	1	2	0	0	0	0	0	2	1	0	0	0	2	4	1	0	0	2	0	0	19	0	1911.99	A0A4W2E7Q1;G5E5A8;A0A4W2IDL0;G5E5A9;A0A4W2EGC7;A0A4W2GTC7;G5E5B0;A0A4W2EEN7;A0A4W2IFP6;P07589;A0A4W2E7R6;A0A4W2GVF6;B8Y9S9;A0A3Q1NHX9;B8Y9T0;A0A4W2IIV1;A0A4W2EEQ1;Q95KV4;Q95KV5	A0A4W2E7Q1	2107	2125			yes	no	2	2.2898e-12	11.6402	207.39	1		0.5	1
ESTLHLVLR	QLEDGRTLSDYNIQKESTLHLVLRLRGGMQ	DYNIQKESTLHLVLRLRGGMQIFVKTLTGK	K	E	S	L	R	L	0	1	0	0	0	0	1	0	1	0	3	0	0	0	0	1	1	0	0	1	0	0	9	0	1066.61	P0CG53;P63048;O11993;P62992;A0A4W2EAU0;A0A2C9C261;Q04232;A0A4W2CUP5;A0A4W2G581;Q65810;A0A4W2E0Q1;P0CH28;A0PDJ3;A0PDJ6;A0A5P9VJ80;Q91N49;Q91N45;A0PDJ4;Q91N44;A0PDJ5;A0PDJ7;Q91N43;A0PDJ8;A0PDJ9;Q91N42;Q91N41;A0A3Q1MYD8;A0A4W2CFE2;A0A4W2D3W4;A0A4W2FSI4	P0CG53	64	72			yes	no	2;3	1.6273e-12	11.7885	212.2	1		0.5	1
LLLPGELAK	KRSTITSREIQTAVRLLLPGELAKHAVSEG	IQTAVRLLLPGELAKHAVSEGTKAVTKYTS	R	L	L	A	K	H	1	0	0	0	0	0	1	1	0	0	4	1	0	0	1	0	0	0	0	0	0	0	9	0	952.596	A0A4W2EUS4;A0A3Q1MBN5;A5D7N2;A0AAA9TKQ0;A0A4W2FNK3;A0AAA9S2T6;A0A4W2HJ48;A0AAA9U0U9;A0AAA9RUV2;A0A4W2ET51;A0AAA9T0E5;A0A4W2FM14;A0A3Q1MQN3;A0A4W2E576;A0A4W2EWK8;E1B8G9;A0A4W2EKY1;A6QQ28;A0A4W2C4E8;A0AAA9U0F8;A0A4W2D280;A0A4W2FX41;A0A4W2CXN3;G3MZL8;G3N080;A0A4W2DVZ3;A0AAA9TDR2;A0AAA9TEQ4;A0AAA9SEL3;G5E6I9;A0A3Q1LNX0;A0A4W2EW28;G3N0F3;G5E6E8;A0AAA9SJI5;A0AAA9SNJ1;A0A4W2END9;A0A4W2E2F4;A0AAA9SXE4;A0…	A0A4W2HHA6	170	178			no	no	1;2	0.0057785	2.23818	113.26	1	1	1	2
LAPEYEAAATR	MLVEFFAPWCGHCKKLAPEYEAAATRLKGI	HCKKLAPEYEAAATRLKGIVPLAKVDCTAN	K	L	A	T	R	L	4	1	0	0	0	0	2	0	0	0	1	0	0	0	1	0	1	0	1	0	0	0	11	0	1190.59	P38657;A5D7E8;A0A4W2EHY1;A0AAA9RTF0;A0A4W2CAQ4;F6RJT0;A0AAA9SVD1;A0AAA9TVJ6	P38657	63	73			yes	no	2	0.0021234	2.67297	111.61	1	1	1	1
GDEELDSLIK	KVKRITPRHLQLAIRGDEELDSLIKATIAG	QLAIRGDEELDSLIKATIAGGGVIPHIHKS	R	G	D	I	K	A	0	0	0	2	0	0	2	1	0	1	2	1	0	0	0	1	0	0	0	0	0	0	10	0	1117.55	A0AAA9TPV8;Q32LA7;P0C0S4;A0A4W2F0Y3;A0A4W2EG81;A0AAF6YM64;A0AAA9SSI9;A0A4W2HZ41;A0AAA9RT64;A0A4W2EA44;A0A4W2HZ31;A0A3Q1N0B0;A0A4W2H495	A0AAA9TPV8	84	93			yes	no	2	0.00076749	3.11493	150.36	1	1	1	1
IIELLNATELTQK	MYLMLDNKRKEVVLKIIELLNATELTQKAL	LKIIELLNATELTQKALINDELVEWKRRQQ	K	I	I	Q	K	A	1	0	1	0	0	1	2	0	0	2	3	1	0	0	0	0	2	0	0	0	0	0	13	0	1484.85	A0AAA9SIU1;E1BPP7;A0A4W2HLS1;A0A3S5ZPJ6;B0JYL6;A0A8F1SXQ0;A0A4W2F2U2;A0A4W2HEU0;A0A4W2HES4;A0A3Q1ME65;Q05FF2;A0A4W2HER0;A0A4W2F2N4;A0A4W2E2E1	A0AAA9SIU1	217	229			yes	no	2	6.021e-09	8.22033	187.42	1	1	1	1
QNLIAEISTK	IEFEGQSVDFVDPNKQNLIAEISTKDVKVY	VDPNKQNLIAEISTKDVKVYGKGNPMKVVA	K	Q	N	T	K	D	1	0	1	0	0	1	1	0	0	2	1	1	0	0	0	1	1	0	0	0	0	0	10	0	1115.62	A0AAA9TGR6;A0AAA9S1Z9;A0A4W2H452;F1ML89;A0A4W2IH39;A0A4W2H1K8;A0A4W2CNJ7;A0A4W2H080;A0A4W2EG01;A0A4W2H1A9;A0A4W2H0V1	A0AAA9TGR6	205	214			yes	no	2	0.00049407	3.30621	159.11	1	1	1	1
AAAAAGPGAPLSADELLPK	______________________________	AGPGAPLSADELLPKGDAEKPEEELEEEDD	M	A	A	P	K	G	7	0	0	1	0	0	1	2	0	0	3	1	0	0	3	1	0	0	0	0	0	0	19	0	1718.92	E2GEZ1;A6QPI6;A0A4W2EF74;A0A4W2IHF8	E2GEZ1	2	20			yes	no	2	6.4156e-08	7.19276	129.37		1	0.5	1
YFDLGLPNR	IKEKLILPHVDVQLKYFDLGLPNRDQTNDQ	VDVQLKYFDLGLPNRDQTNDQVTIDSALAT	K	Y	F	N	R	D	0	1	1	1	0	0	0	1	0	0	2	0	0	1	1	0	0	0	1	0	0	0	9	0	1093.56	Q04467;A0A4W2C6J7;A0A4W2DYH1	Q04467	81	89			yes	no	2	0.0047159	2.32644	126.67	1	1	1	1
ACACAHGMLAEDGASCR	GGCQQLCLYRGNGQRACACAHGMLAEDGAS	ACAHGMLAEDGASCREYAGYLLYSERTILK	R	A	C	C	R	E	5	1	0	1	3	0	1	2	1	0	1	0	1	0	0	1	0	0	0	0	0	0	17	0	1835.72	A0A4W2CPN3;E1BGJ0;A0A0A1GK11	A0A4W2CPN3	2179	2195			yes	no	3	0.0004147	3.38227	93.495	1	1	1	2
CLSHHVADAYTSAQK	TIIFTAAREGRETLKCLSHHVADAYTSAQK	CLSHHVADAYTSAQKVSAIQIDGAGKTLQD	K	C	L	Q	K	V	3	0	0	1	1	1	0	0	2	0	1	1	0	0	0	2	1	0	1	1	0	0	15	0	1686.78	A0A3Q1M5S7;A5PKH0;A0A4W2H6W1;A0A4W2CAN9	A0A3Q1M5S7	303	317			yes	no	3	6.3675e-19	18.196	209.56	1	1	1	1
ELAEAQEDTILK	AEEKKKRDEQKRIERELAEAQEDTILK___	IERELAEAQEDTILK_______________	R	E	L	L	K	-	2	0	0	1	0	1	3	0	0	1	2	1	0	0	0	0	1	0	0	0	0	0	12	0	1358.69	Q00361;G3MXE1;A0A4W2GU31;A0AAF6Z4H2;A0A4W2HAZ5;A0A4W2HEU3	Q00361	60	71			yes	no	2	2.6205e-13	12.5816	225.01	1	1	1	1
NLADYLR	GYELSPTAAANFTRRNLADYLRSRTPYHVN	AAANFTRRNLADYLRSRTPYHVNLLLAGYD	R	N	L	L	R	S	1	1	1	1	0	0	0	0	0	0	2	0	0	0	0	0	0	0	1	0	0	0	7	0	863.45	A0A4W2DA07;Q5E9K0;A0A452DHV9	A0A4W2DA07	87	93			yes	no	2	0.01676	1.77573	137.59	1	1	1	1
HQDAGSCEVNSLACLPK	EDPSINSADSIYFQKHQDAGSCEVNSLACL	DAGSCEVNSLACLPKDPACAPDLPAFSHGG	K	H	Q	P	K	D	2	0	1	1	2	1	1	1	1	0	2	1	0	0	1	2	0	0	0	1	0	0	17	0	1884.85	A0A4W2EC98;Q9TTK6;A0A4W2IL71	A0A4W2EC98	728	744			yes	no	2;3	9.8318e-62	61.0074	354.04	1	1	1	2
DTPENNPETPFDFTPENYK	TAVQNGAGGALFVHRDTPENNPETPFDFTP	NNPETPFDFTPENYKRIEAIVKNYPEGHKA	R	D	T	Y	K	R	0	0	3	2	0	0	3	0	0	0	0	1	0	2	4	0	3	0	1	0	0	0	19	0	2253.97	A0AAF6ZLD4;A0AAA9TE61;P04394;A0AAA9TZL3;A0A4W2FJE5;A0A4W2BSI9	A0AAF6ZLD4	36	54			yes	no	2	6.4595e-42	41.1898	253.06	1		0.5	1
AAAVLPVLDLAQR	KRIEAIVKNYPEGHKAAAVLPVLDLAQRQN	HKAAAVLPVLDLAQRQNGWLPISAMNKVAE	K	A	A	Q	R	Q	4	1	0	1	0	1	0	0	0	0	3	0	0	0	1	0	0	0	0	2	0	0	13	0	1335.79	A0AAF6ZLD4;A0AAA9TE61;P04394;A0AAA9TZL3;A0A4W2FJE5;A0A4W2BSI9;A0AAA9SEY3;A0A4W2IGS9	A0AAF6ZLD4	69	81			yes	no	2	0.0054595	2.26285	107.24	1		0.5	1
GAIQVVTQGSSLK	KALGALMQAWAGSPKGAIQVVTQGSSLKNS	PKGAIQVVTQGSSLKNSGSCLAPAVIIGLL	K	G	A	L	K	N	1	0	0	0	0	2	0	2	0	1	1	1	0	0	0	2	1	0	0	2	0	0	13	0	1286.72	Q5EAD2;A0A4W2IBK4;A0A4W2I2L3;A0A4W2GJW5;A0A4W2DQ85;A0A140T866;A0A4W2D5H1;A0A4W2DAD3;A0A4W2D9Z6	Q5EAD2	352	364			yes	no	2	3.5076e-05	4.45499	155.11	1	1	1	1
QGFGNIATNAEGK	QDGSVDFGRKWDPYKQGFGNIATNAEGKKY	YKQGFGNIATNAEGKKYCGVPGEYWLGNDR	K	Q	G	G	K	K	2	0	2	0	0	1	1	3	0	1	0	1	0	1	0	0	1	0	0	0	0	0	13	0	1305.63	A0AAA9SXN9;A0A4W2IK35;A0A3Q1MG04;F1MAV0;CON__P02676;A0A4W2II28;A0AAA9TW15;A0AAA9S6S1;A0AAA9RU55;P02676;A6QPX7	A0AAA9SXN9	276	288			yes	no	2	1.0244e-11	10.9895	236.06	1	1	1	1
HIHITQATETTTTR	PKGEFKDEEETVTTKHIHITQATETTTTRH	KHIHITQATETTTTRHKRTANPSKTIDLGA	K	H	I	T	R	H	1	1	0	0	0	1	1	0	2	2	0	0	0	0	0	0	6	0	0	0	0	0	14	0	1608.82	A0A4W2GTR0;A0A4W2E1E3;A0A3Q1M4Z2;A7Z035;A0A4W2GRE8;A0A4W2F1Y2	A0A4W2GTR0	243	256			yes	no	3	4.256e-09	8.371	185.95	1	1	1	1
HLEFSHAQYK	TSKHSWGKTYGEHKRHLEFSHAQYKELQKY	GEHKRHLEFSHAQYKELQKYAEEVGIFFTA	R	H	L	Y	K	E	1	0	0	0	0	1	1	0	2	0	1	1	0	1	0	1	0	0	1	0	0	0	10	0	1258.61	Q1RMX7;A0A4W2HED8;A0A4W2D758	Q1RMX7	87	96			yes	no	3	4.1832e-05	4.37849	152.54		1	0.5	1
VLGILGLGR	KWERKKFMGTELNGKVLGILGLGRIGREVA	TELNGKVLGILGLGRIGREVATRMQSFGMK	K	V	L	G	R	I	0	1	0	0	0	0	0	3	0	1	3	0	0	0	0	0	0	0	0	1	0	0	9	0	896.581	Q5EAD2;A0A4W2IBK4;A0A4W2I2L3;A0A4W2GJW5;A0AAA9TDW1;A0A4W2GKK7;A0A4W2D9Z0;A0A4W2DQ85;A0A140T866;A0A4W2D5H1;A0A4W2DAD3;A0AAA9SUA8;A0A4W2GKX2;A0A4W2DAB3;A0A4W2D9Z6	Q5EAD2	147	155			yes	no	2	0.00044759	3.34912	191.91	1	1	1	1
EILGTAQSVGCNVDGR	MRHRSLARELSGTIKEILGTAQSVGCNVDG	ILGTAQSVGCNVDGRHPHDIIDDINSGAVE	K	E	I	G	R	H	1	1	1	1	1	1	1	3	0	1	1	0	0	0	0	1	1	0	0	2	0	0	16	0	1674.8	A0AAA9SAL8;A0A4W2G267;P61284;A0A4W2DB58;A0AAF6YQW5;A0AAA9S8I1;A0A4W2HV39;A0AAA9S5E4;F1MDX5;A0A4W2G0D9;A0A4W2DE11	A0AAA9SAL8	119	134			yes	no	2	5.8729e-87	86.2311	346.79		1	0.5	1
VNIIPLIAK	LKPLDIEFMKRLHEKVNIIPLIAKADTLTP	KRLHEKVNIIPLIAKADTLTPEECQQFKKQ	K	V	N	A	K	A	1	0	1	0	0	0	0	0	0	3	1	1	0	0	1	0	0	0	0	1	0	0	9	0	979.643	A0A4W2HN56;A0AAA9SJ90;A0A4W2D4R0;F1MIH2;A0A4W2FKM5;A6QNM0;Q6Q137;A0A4W2FKT3;A0A3Q1M3S4;A0A4W2EEF9	A0A4W2HN56	134	142			yes	no	2	0.0051524	2.28799	108.09		1	0.5	2
WALSQSNPSALR	AEVMNSLAVTMDDFRWALSQSNPSALRETV	DFRWALSQSNPSALRETVVEVPQVTWEDIG	R	W	A	L	R	E	2	1	1	0	0	1	0	0	0	0	2	0	0	0	1	3	0	1	0	0	0	0	12	0	1328.68	A0A4W2EG96;Q3ZBT1;G3X757;A0A4W2CTV6;A0A4W2EB72;A0A3Q1M0U9;A0AAA9T570	A0A4W2EG96	439	450			yes	no	2	1.4611e-22	21.8353	251.64	1	1	1	1
TQLEELEDELQATEDAK	EKSKRALEQQVEEMKTQLEELEDELQATED	LEELEDELQATEDAKLRLEVNLQAMKAQFE	K	T	Q	A	K	L	2	0	0	2	0	2	5	0	0	0	3	1	0	0	0	0	2	0	0	0	0	0	17	0	1960.91	F1MQ37;A0A4W2GTV5;A0A4W2F0M0;O02717;A0A4W2CC56;A0AAA9SL38;A0A4W2EGQ8;A0A4W2C4Z7;A0A4W2GCA7;A0AAA9RT29;A0AAF7AA92;A0A4W2DYD4;A0A4W2GCJ9;A0A4W2GFG3;Q27991;A0AAA9T3N9;A0AAA9THC5;A0A452DIZ9;A0AAA9SEI2;A0AAA9TAC8	F1MQ37	1539	1555			no	no	2;3	2.5384e-115	114.595	370.65	1	2	1.5	1
VTVVLGASQDIIPQLK	AITQRMVEFAGLQDKVTVVLGASQDIIPQL	TVVLGASQDIIPQLKKKYDVDTLDMVFLDH	K	V	T	L	K	K	1	0	0	1	0	2	0	1	0	2	2	1	0	0	1	1	1	0	0	3	0	0	16	0	1679.98	A0A4W2CM32;A7MBI7;A0AAF7ASI3;A0A4W2D677;F1MMK0;A0A4W2G5M8	A0A4W2CM32	112	127			yes	no	2	2.5929e-09	8.58621	170.4	1	1	1	1
VVDDWANDGWGLK	SDIFFDNFIVCGDRRVVDDWANDGWGLKKA	RRVVDDWANDGWGLKKAADGASEPGVVGQM	R	V	V	L	K	K	1	0	1	3	0	0	0	2	0	0	1	1	0	0	0	0	0	2	0	2	0	0	13	0	1473.69	A0AAA9TTL3;A7Z066;A0A4W2D8Y0;A0AAA9TTD5;A0A3Q1LFC5;A0AAA9T0X0;A0AAA9SMV6	A0AAA9TTL3	447	459			yes	no	2	8.3046e-08	7.08068	177.78	1	1	1	1
TDTEAELDLVSR	RMFGVPVVVAVNAFKTDTEAELDLVSRLAK	AFKTDTEAELDLVSRLAKEHGAFDAVKCTH	K	T	D	S	R	L	1	1	0	2	0	0	2	0	0	0	2	0	0	0	0	1	2	0	0	1	0	0	12	0	1347.65	A0AAA9TF88;A0A4W2FA33;A4FUD0;A0A4W2ETG4;A0AAA9S4R0;A0A3Q1M478;A0AAA9SYC7	A0AAA9TF88	750	761			yes	no	2	9.3116e-24	23.031	267.24	1	1	1	1
VTAQGPGLEPSGNIANK	PFEVYVDKSQGDASKVTAQGPGLEPSGNIA	AQGPGLEPSGNIANKTTYFEIFTAGAGMGE	K	V	T	N	K	T	2	0	2	0	0	1	1	3	0	1	1	1	0	0	2	1	1	0	0	1	0	0	17	0	1651.85	A0A4W2FSH0;A0A4W2HN26;A0A3Q1M057;F1N169;A0A4W2HJZ8;E1BE25;A0A3Q1LMA3	A0A4W2FSH0	280	296			yes	no	2	8.6027e-07	6.06537	199.4	1		0.5	1
[truncated: 8,712 more rows]
[truncated: 34 more columns]

## Sheet: proteins_contaminants removed
Protein IDs	Majority protein IDs	Peptide counts (all)	Peptide counts (razor+unique)	Peptide counts (unique)	Protein names	Gene names	Fasta headers	Number of proteins	Peptides	Razor + unique peptides	Unique peptides	Peptides I (A)	Peptides I (B)	det I protein]	Peptides II (A)	Peptides II (B)	det II prot	Peptides III (A)	Peptides III (B)	det III protein	Peptides IV (A)	Peptides IV (B)	det IV protein	Razor + unique peptides 2A	Razor + unique peptides 2B	Razor + unique peptides 4A	Razor + unique peptides 4B	Razor + unique peptides 6A	Razor + unique peptides 6B	Razor + unique peptides 8A	Razor + unique peptides 8B	Unique peptides 2A	Unique peptides 2B	Unique peptides 4A	Unique peptides 4B	Unique peptides 6A	Unique peptides 6B	Unique peptides 8A	Unique peptides 8B	Sequence coverage [%]	Unique + razor sequence coverage [%]	Unique sequence coverage [%]	Mol. weight [kDa]	Sequence length	Sequence lengths	Q-value	Score	Sequence coverage 2A [%]	Sequence coverage 2B [%]
[truncated: 1,826 more rows]
[truncated: 35 more columns]

[truncated: 4 more sheets: peptide contaminants, protein contaminants, unique vs common proteins, MASTER LIST]
